# Supplementary material for: Dynamic Metabolic and Transcriptional Responses of Proteasome-Inhibited Neurons
Source: Antioxidants (Basel). 2023 Jan 10;12(1):164. doi: 10.3390/antiox12010164 (PMC9854434; doi:10.3390/antiox12010164)
Supplement: Supplementary file 1 [file antioxidants-12-00164-s001.zip]

Archive with 3 entries (3 files):
- antioxidants-2117752 Suppl Fig Final S1-15.pdf
- Suciu et al, 2022. Supplementary Table S1. Metabolomics.xlsx
- Suciu et al, 2022. Supplementary Table S2. Transcriptomics.xlsx
