# Supplementary material for: Dynamic Metabolic and Transcriptional Responses of Proteasome-Inhibited Neurons
Source: Antioxidants (Basel). 2023 Jan 10;12(1):164. doi: 10.3390/antiox12010164 (PMC9854434; doi:10.3390/antiox12010164)
Supplement: Supplementary file 1 [file antioxidants-12-00164-s001.zip › Suciu et al, 2022. Supplementary Table S1. Metabolomics.xlsx]

## Sheet: 0. Table of contents
	Supplementary Table 1. Metabolomics data analysis
	Table of contents
	Sheet 1	Normalized metabolomics data	Metabolomics data. Each replicate was normalized to the average concentration in control condition. For each metabolite, its PATHWAY, SUPER-PATHWAY and mapped PUBCHEM, CHEMSPYDER, KEGG and HMDB IDs are indicated in separate columns
	Sheet 2	Results overview	Results overview of all differential analyses, showing only log2 Fold Change and FDR adjusted p-value
	Sheet 3	MG 3 h vs ctr
	Sheet 4	MG 6 h vs ctr
	Sheet 5	MG 9 h vs ctr	Statistical results of each treatment vs. the control condition
	Sheet 6	MG 10.5 h vs ctr
	Sheet 7	MG 12 h vs ctr
	Statistical analysis		Parameters
	Limma (R) differential metabolite abbundance analysis		log2 mean MG0	log2 average of normalized metabolite concentrations in controls
			log2 mean MGx	log2 average of normalized metabolite concentrations in treatment
			log2 Fold Change	log2 fold change of metabolite in treatment relative to control condition
			Mean MG0	average normalized concentration in control condition
			Mean MGh	average normalized concentration in treatment condition
			Fold Change	fold change of metabolite in treatment relative to control condition
			P-value	limma p-value
			FDR adj p-value	p-value corrected for multiple testing using the Benjamini-Hochberg algorithm
			Significance	* adjusted p-value ≤ 0.05; ** adjusted p-value ≤ 0.01; *** adjusted p-value ≤ 0.001

## Sheet: 1. Normalized data
each metabolite relative to mean control [%]								Samples
BIOCHEMICAL	SUPER_PATHWAY	SUB_PATHWAY	CAS	PUBCHEM	CHEMSPIDER	KEGG	HMDB	MG0H1	MG0H2	MG0H3	MG0H4	MG3H1	MG3H2	MG3H3	MG6H1	MG6H2	MG6H3	MG9H1	MG9H2	MG9H3	MG10H1	MG10H2	MG10H3	MG12H1	MG12H2	MG12H3
(N(1) + N(8))-acetylspermidine	Amino Acid	Polyamine Metabolism						104.393	95.7747	94.6739	105.158	114.4	114.753	127.574	109.219	92.7991	105.341	99.9627	98.7142	103.534	122.82	110.87	129.309	109.334	123.915	111.964
1-(1-enyl-oleoyl)-2-oleoyl-GPE (P-18:1/18:1)*	Lipid	Lysoplasmalogen			24769325		HMDB11441	95.4411	97.9891	93.0649	113.505	85.2069	70.5089	79.2427	75.4525	79.1875	75.19	85.0277	95.3547	77.1873	44.3668	62.3219	107.198	77.8433	73.638	84.29
1-(1-enyl-oleoyl)-GPE (P-18:1)*	Lipid	Lysoplasmalogen						90.4417	86.3125	112.681	110.564	73.3776	69.6495	63.1362	75.5564	86.0782	85.9732	102.827	81.3354	78.5043	74.2461	75.191	75.0053	101.474	111.202	102.814
1-(1-enyl-palmitoyl)-2-arachidonoyl-GPE (P-16:0/20:4)*	Lipid	Plasmalogen			24769238		HMDB11352	105.488	93.9567	90.2377	110.318	79.6383	62.4389	76.802	94.0902	88.2077	82.066	89.0737	80.0962	71.6258	47.6897	62.01	84.4124	75.0153	69.1895	85.4602
1-(1-enyl-palmitoyl)-2-linoleoyl-GPE (P-16:0/18:2)*	Lipid	Plasmalogen			24769229		HMDB11343	98.3613	97.4712	90.0053	114.162	87.8495	73.1105	82.1848	92.3907	94.888	91.6739	93.9868	89.5322	81.9534	56.2029	74.3806	109.412	98.2461	90.4718	90.7283
1-(1-enyl-palmitoyl)-2-oleoyl-GPC (P-16:0/18:1)*	Lipid	Plasmalogen						104.038	92.1818	92.703	111.077	82.2953	60.1096	69.9943	96.2579	91.2642	86.312	107.634	91.0267	60.6543	36.6149	61.9893	83.5611	100.916	80.5229	84.1301
1-(1-enyl-palmitoyl)-2-oleoyl-GPE (P-16:0/18:1)*	Lipid	Plasmalogen			24769228		HMDB11342	103.69	99.5991	90.5213	106.19	83.2727	73.3684	80.3376	88.0557	76.8522	73.6599	89.0445	84.0708	68.0073	39.3828	68.9735	90.7075	79.2163	79.7328	75.5025
1-(1-enyl-palmitoyl)-2-palmitoleoyl-GPC (P-16:0/16:1)*	Lipid	Plasmalogen			24767482		HMDB11207	94.0509	99.1442	105.706	101.099	74.6518	87.5702	81.2582	94.4484	105.044	114.329	114.322	95.9351	84.7678	72.4654	83.9095	78.6221	109.653	104.587	96.5786
1-(1-enyl-palmitoyl)-2-palmitoyl-GPC (P-16:0/16:0)*	Lipid	Plasmalogen		11146967	9322076		HMDB11206	112.291	91.7393	83.9553	112.014	73.6789	67.0587	59.3496	85.4632	87.601	79.7856	92.653	85.6808	61.6186	32.075	50.9103	68.4482	93.9556	70.2633	63.6022
1-(1-enyl-palmitoyl)-GPE (P-16:0)*	Lipid	Lysoplasmalogen			10471193			96.3144	79.7806	109.66	114.245	69.2441	62.9586	69.2116	73.956	81.4581	82.386	102.864	76.56	66.8781	71.0821	72.6221	62.017	98.0203	93.888	89.2367
1-(1-enyl-stearoyl)-2-arachidonoyl-GPE (P-18:0/20:4)*	Lipid	Plasmalogen		9547058	7826008		HMDB05779	100.081	98.7735	102.221	98.9244	80.1526	64.6161	88.7908	98.6064	96.3165	74.9096	78.9152	97.4107	80.6102	48.2824	67.7231	145.25	92.2228	66.9503	69.3051
1-(1-enyl-stearoyl)-2-linoleoyl-GPE (P-18:0/18:2)*	Lipid	Plasmalogen			24769261		HMDB11376	119.197	99.8945	69.2754	111.633	80.3131	64.6528	74.3835	121.345	88.2279	85.0269	106.948	74.4718	68.462	34.7982	68.8377	100.763	109.595	91.0463	103.924
1-(1-enyl-stearoyl)-2-oleoyl-GPE (P-18:0/18:1)	Lipid	Plasmalogen	144371-68-6		24769260		HMDB11375	106.377	95.8376	85.9444	111.841	89.6083	68.1076	78.3059	80.996	81.208	77.0114	84.0152	91.4756	71.2417	35.9746	62.053	92.7179	83.8695	71.9997	91.9864
1-(1-enyl-stearoyl)-GPE (P-18:0)*	Lipid	Lysoplasmalogen						96.5583	86.7787	104.241	112.422	45.1957	30.8871	39.8929	74.525	64.0153	63.1915	83.0952	65.454	42.7797	30.8871	54.1596	30.8871	97.5483	62.6684	49.2509
1,2-dioleoyl-GPC (18:1/18:1)	Lipid	Phosphatidylcholine (PC)	4235-95-4	10350317	8525772			96.6267	95.1994	98.6228	109.551	81.9683	76.9029	81.3868	98.2884	97.5424	97.2899	107.381	87.7804	79.8128	69.8832	81.5551	90.2167	102.984	94.0842	89.6892
1,2-dioleoyl-GPE (18:1/18:1)	Lipid	Phosphatidylethanolamine (PE)	4004-05-01	9546757	7825707			104.906	96.3028	89.7315	109.06	83.517	69.9678	78.3502	91.0091	82.3367	84.3767	92.7728	87.9352	73.8262	46.8798	68.147	95.4845	81.8131	74.7693	82.0942
1,2-dipalmitoyl-GPC (16:0/16:0)	Lipid	Phosphatidylcholine (PC)	63-89-8	452110	398235		HMDB00564	111.079	90.3187	91.5286	107.074	89.1433	77.5894	79.642	90.2259	92.4276	82.8459	94.3455	81.2594	66.7195	55.4206	72.2502	80.0198	84.2898	75.4185	68.7706
1,2-dipalmitoyl-GPE (16:0/16:0)*	Lipid	Phosphatidylethanolamine (PE)		445468	393103		HMDB08923	111.903	99.9441	89.2286	98.9247	80.1294	70.7218	67.4583	79.8041	80.2098	68.2062	86.8691	75.1701	57.2575	52.3681	54.8571	58.098	66.1796	52.3433	52.8377
1-arachidonoyl-GPE (20:4n6)*	Lipid	Lysophospholipid		42607465	21403171		HMDB11517	60.2529	161.83	77.9171	60.0884	60.0884	76.0673	173.103	206.739	179.215	134.39	60.2152	89.3166	188.934	75.0552	193.039	139.059	323.591	186.875	131.287
1-arachidonoyl-GPI (20:4)*	Lipid	Lysophospholipid					HMDB61690	71.5072	163.667	88.6177	76.2085	58.8114	102.831	136.433	223.035	67.943	73.4766	58.8114	93.4118	99.3789	89.4804	138.783	58.8114	237.125	247.593	208.019
N-lactoyl-isoleucine	Amino Acid	Leucine, Isoleucine and Valine Metabolism					HMDB0062180	101.725	85.1329	101.941	111.201	101.837	112.945	106.925	130.747	125.543	136.97	153.84	141.534	136.147	146.529	133.322	154.857	150.131	157.175	138.047
N-lactoyl-leucine	Amino Acid	Leucine, Isoleucine and Valine Metabolism					HMDB0062176	95.1793	92.068	113.088	99.665	111.715	109.188	112.287	128.129	125.759	124.669	135.14	143.729	140.035	141.178	142.143	140.998	138.731	132.038	138.591
N-lactoyl-phenylalanine	Amino Acid	Phenylalanine Metabolism					HMDB0062175	101.727	88.2584	109.273	100.742	100.79	114.862	113.351	137.861	136.588	142.873	153.744	144.255	139.101	160.67	149.645	159.664	171.777	179.942	163.686
N-lactoyl-tyrosine	Amino Acid	Tyrosine Metabolism					HMDB0062177	102.343	85.6864	104.038	107.933	103.907	117.409	118.755	136.116	131.74	146.342	169.852	152.743	154.187	175.732	165.065	184.22	193.298	193.477	181.042
N-lactoyl-valine	Amino Acid	Leucine, Isoleucine and Valine Metabolism					HMDB0062181	95.3279	86.5387	111.119	107.015	105.096	114.054	108.982	135.067	135.81	138.212	157.34	142.81	141.308	151.385	143.671	151.229	163.225	162.591	154.327
1-linoleoyl-GPC (18:2)	Lipid	Lysophospholipid		11988421	10160888	C04100	HMDB10386	112.026	105.298	114.57	68.1053	54.1681	22.7404	72.6089	57.2506	100.473	106.267	76.291	80.3731	57.0296	59.3026	60.2015	52.6762	88.5539	77.3156	80.543
1-linoleoyl-GPE (18:2)*	Lipid	Lysophospholipid		52925130	21403170		HMDB11507	93.489	108.543	87.4038	110.564	72.7204	53.47	64.7114	73.9878	96.909	104.184	89.0742	69.298	76.5359	63.8254	53.47	62.4214	98.6963	80.3178	78.8251
1-linoleoyl-GPG (18:2)*	Lipid	Lysophospholipid						70.3649	161.544	75.9062	92.1853	53.7431	77.1622	195.727	152.551	224.368	110.669	53.7431	86.3752	155.586	153.573	192.729	145.898	216.843	197.804	137.894
1-linoleoyl-GPI (18:2)*	Lipid	Lysophospholipid						92.1629	118.019	39.7758	89.8182	39.7758	39.7758	176.113	199.631	156.696	121.133	56.2919	108.654	39.7758	121.835	103.748	39.8809	260.63	179.373	288.956
1-methylnicotinamide	Cofactors and Vitamins	Nicotinate and Nicotinamide Metabolism	1005-24-9	10129985	8305504	C02918	HMDB00699	99.1371	99.4751	96.2264	105.161	91.262	81.7298	108.463	112.117	105.264	108.67	114.775	101.211	112.949	116.243	113.901	118.39	118.981	131.224	117.546
1-myristoyl-2-arachidonoyl-GPC (14:0/20:4)*	Lipid	Phosphatidylcholine (PC)			24766559		HMDB07883	88.7982	99.7651	103.047	108.39	65.888	85.9452	72.7156	100.358	115.566	110.325	115.531	75.3444	78.0984	80.0785	77.9671	57.8309	104.716	82.4104	68.1401
1-myristoyl-2-palmitoyl-GPC (14:0/16:0)	Lipid	Phosphatidylcholine (PC)	69525-80-0	129657	114798		HMDB07869	99.5384	99.7816	95.3682	105.312	87.0167	85.5301	79.8928	110.057	111.285	105.064	109.083	94.734	84.6979	75.2034	88.5538	94.2268	113.007	99.4733	89.0269
1-myristoylglycerol (14:0)	Lipid	Monoacylglycerol	75685-84-6	79050	71382	C01885	HMDB11561	105.275	129.113	85.6577	79.9537	82.8425	88.3879	170.258	228.308	202.763	132.221	114.531	146.637	162.78	204.21	201.293	164.524	266.187	238.373	204.502
1-oleoyl-2-linoleoyl-GPE (18:1/18:2)*	Lipid	Phosphatidylethanolamine (PE)		9546753	7825703		HMDB05349	102.892	100.269	94.1449	102.694	87.9825	75.3503	76.5752	88.9112	101.178	97.8777	102.754	85.3156	76.1111	58.8071	73.7584	80.2458	90.0525	69.9669	72.6813
1-oleoyl-GPC (18:1)	Lipid	Lysophospholipid	19420-56-5	16081932	17240641		HMDB02815	101.088	89.5965	102.971	106.345	64.5272	70.2918	66.557	77.9804	84.4476	95.9861	78.1682	63.2445	55.0024	53.6539	51.308	46.5682	76.4896	72.7897	65.0221
1-oleoyl-GPE (18:1)	Lipid	Lysophospholipid	89576-29-4	9547071	7826021		HMDB11506	98.0663	92.7079	99.1912	110.035	72.4806	71.9628	71.0753	75.5597	87.4487	92.4171	89.9375	75.5766	54.9931	62.1323	62.0637	58.5231	84.5441	82.6941	76.2288
1-oleoyl-GPG (18:1)*	Lipid	Lysophospholipid			34999689			93.4259	141.665	69.5843	95.3246	77.5615	85.1261	188.708	184.393	181.608	82.67	80.2544	120.858	115.775	157.708	161.839	78.2996	190.424	188.309	155.486
1-oleoyl-GPI (18:1)*	Lipid	Lysophospholipid						81.7267	131.285	91.1427	95.8455	61.2256	69.8433	155.963	150.253	137.952	118.97	69.9607	105.914	102.005	115.772	138.342	98.2202	211.925	190.601	204.589
1-oleoyl-GPS (18:1)	Lipid	Lysophospholipid	326589-90-6	9547099	7826049		HMDB61694	89.1027	148.302	98.3362	64.2594	101.736	83.2093	231.281	185.8	271.777	140.973	73.7662	182.422	147.239	168.061	232.555	165.334	445.268	340.864	241.489
1-palmitoleoyl-2-oleoyl-GPC (16:1/18:1)*	Lipid	Phosphatidylcholine (PC)						93.1745	98.9786	100.517	107.33	76.4923	88.65	82.0532	109.937	114.765	112.28	119.572	91.9365	89.0681	84.2432	92.0441	83.9104	116.655	102.469	90.2265
1-palmitoleoyl-2-oleoyl-GPE (16:1/18:1)*	Lipid	Phosphatidylethanolamine (PE)			24768446			92.5156	95.8945	101.447	110.143	82.6299	76.9377	81.859	103.061	101.373	99.1818	103.392	86.3218	86.1058	65.4003	79.6872	91.2798	93.0294	81.9532	83.2076
1-palmitoleoyl-GPC (16:1)*	Lipid	Lysophospholipid		24779461	21403152		HMDB10383	99.3269	90.5586	103.699	106.416	61.2703	87.4673	71.8821	74.3818	83.3301	77.6175	84.923	58.2291	65.2274	63.7815	61.448	62.4105	96.8065	87.6578	84.0687
1-palmitoyl-2-alpha-linolenoyl-GPC (16:0/18:3n3)*	Lipid	Phosphatidylcholine (PC)			24766646		HMDB07975	95.7632	97.8741	102.497	103.866	67.5434	89.6633	75.2937	112.4	122.194	119.231	140.166	99.5415	93.1103	89.1456	97.0481	73.3773	119.587	104.371	80.1387
1-palmitoyl-2-gamma-linolenoyl-GPC (16:0/18:3n6)*	Lipid	Phosphatidylcholine (PC)			24766645		HMDB07974	85.0222	98.0234	103.696	113.258	69.1496	77.7319	70.3851	94.6954	114.137	99.6988	96.3045	68.3563	68.797	67.1816	68.5772	54.825	109.465	80.9218	69.5762
1-palmitoyl-2-oleoyl-GPC (16:0/18:1)	Lipid	Phosphatidylcholine (PC)	26853-31-6;26853-31-6	6436017	4940699		HMDB07972	100.892	93.2774	96.4774	109.353	86.5453	77.8283	83.7732	102.206	99.6146	95.2489	105.345	89.1476	80.264	69.8778	84.4868	94.6911	101.385	93.8214	87.631
1-palmitoyl-2-oleoyl-GPE (16:0/18:1)	Lipid	Phosphatidylethanolamine (PE)	26662-94-2	5283496	4446615		HMDB05320	109.383	94.7639	87.4027	108.45	85.0871	69.5145	73.3589	88.173	83.3448	79.9505	90.1603	87.9872	70.2365	48.4466	66.3464	88.5633	79.4308	71.715	75.8908
1-palmitoyl-2-stearoyl-GPC (16:0/18:0)	Lipid	Phosphatidylcholine (PC)	59403-51-9		24766643		HMDB07970	109.443	94.6674	91.1415	104.749	80.0644	72.9147	68.1806	81.4747	78.731	73.9801	89.3377	80.5964	62.4362	34.2936	51.9324	76.4412	84.5193	66.5214	69.0261
1-palmitoyl-2-stearoyl-GPE (16:0/18:0)*	Lipid	Phosphatidylethanolamine (PE)		5326793	4484107		HMDB08925	115.888	94.0518	92.9063	97.1543	79.5417	67.53	64.2063	69.581	68.5021	58.402	62.6481	59.2502	38.6378	17.2373	22.3048	60.965	57.9006	37.6392	38.0241
1-palmitoylglycerol (16:0)	Lipid	Monoacylglycerol	542-44-9	14900	14201		HMDB31074	98.2107	149.55	85.7008	66.5389	77.1783	77.0204	171.299	159.052	176.495	104.082	221.113	120.858	158.954	196.201	220.527	159.307	238.608	224.985	153
1-palmitoyl-GPC (16:0)	Lipid	Lysophospholipid	17364-16-8	86554	78064		HMDB10382	96.1082	98.2161	104.665	101.011	74.4371	67.5784	81.2324	84.3598	96.0141	97.9437	91.4153	77.9581	66.4222	62.4826	63.8144	63.3858	86.9865	91.1396	82.3912
1-palmitoyl-GPE (16:0)	Lipid	Lysophospholipid	53862-35-4	9547069	7826019		HMDB11503	108.373	85.9008	90.2391	115.487	69.8463	71.2572	72.905	101.652	118.694	106.39	109.643	86.3722	74.4067	76.9491	66.6741	60.2688	109.913	98.6206	75.3963
1-stearoyl-2-arachidonoyl-GPE (18:0/20:4)	Lipid	Phosphatidylethanolamine (PE)		5289133	4451158		HMDB09003	68.1173	116.79	121.456	93.6368	76.4827	83.1736	99.1643	95.8043	103.385	88.5902	105.559	105.691	77.7533	55.2422	64.8308	117.026	90.5438	88.569	98.9699
1-stearoyl-2-arachidonoyl-GPI (18:0/20:4)	Lipid	Phosphatidylinositol (PI)	383907-33-3		21403055		HMDB09815	92.9831	103.151	95.1681	108.698	54.7863	61.6935	54.7863	99.3413	54.7863	80.6759	68.7153	54.7863	98.1158	74.0163	86.7255	54.7863	94.0657	92.4893	54.7863
1-stearoyl-2-oleoyl-GPC (18:0/18:1)	Lipid	Phosphatidylcholine (PC)	56421-10-4		24766704		HMDB08038	103.361	96.9769	89.2532	110.408	79.4703	68.6765	70.048	87.9817	84.1773	77.9936	93.4809	87.5117	71.1023	40.0155	59.0474	91.7151	91.0356	75.3146	81.6859
1-stearoyl-2-oleoyl-GPE (18:0/18:1)	Lipid	Phosphatidylethanolamine (PE)					HMDB08993	106.849	95.4876	88.2416	109.422	85.5053	65.9807	77.7347	83.4058	80.3903	76.2466	85.483	86.4234	67.2788	38.2992	61.3099	86.0628	82.3997	66.7595	80.8431
1-stearoyl-2-oleoyl-GPS (18:0/18:1)	Lipid	Phosphatidylserine (PS)		9547087	7826037		HMDB10163	108.401	99.562	87.4053	104.632	65.5108	57.1915	59.9258	67.2121	72.7014	86.8553	87.3162	90.5952	65.9794	29.3528	46.7018	82.8763	77.4391	71.0753	80.0027
1-stearoyl-GPC (18:0)	Lipid	Lysophospholipid	19420-57-6	497299	435389		HMDB10384	101.635	91.6262	100.877	105.862	63.0885	68.802	63.2749	73.1366	84.9537	93.7096	89.2041	74.9802	59.8009	56.1077	57.1464	53.7077	86.2073	76.7805	69.4401
1-stearoyl-GPE (18:0)	Lipid	Lysophospholipid	69747-55-3	9547068	7826018		HMDB11130	99.3877	105.857	86.2962	108.459	52.8305	53.2276	58.5467	80.5597	105.025	89.2702	109.124	75.5711	63.4429	62.8656	76.8542	51.0818	101.288	115.775	75.5182
1-stearoyl-GPI (18:0)	Lipid	Lysophospholipid	796963-93-4		21403067		HMDB61696	66.5814	108.366	123.344	101.708	72.6975	71.309	124.782	123.49	165.718	119.94	107.494	177.717	128.491	149.034	191.343	125.109	377.984	275.268	243.874
1-stearoyl-GPS (18:0)*	Lipid	Lysophospholipid		9547101	7826051			93.1807	67.1086	146.877	92.8336	82.6457	42.6235	135.173	183.362	236.267	172.834	134.975	206.445	175.426	165.744	236.382	186.078	441.278	264.453	221.655
2,3-dihydroxy-5-methylthio-4-pentenoate (DMTPA)*	Amino Acid	Methionine, Cysteine, SAM and Taurine Metabolism						120.259	83.3337	70.0539	126.354	36.679	36.679	126.939	121.027	129.831	62.457	86.0484	80.2692	73.6647	107.287	135.314	58.702	68.9928	118.228	36.679
2-aminoadipate	Amino Acid	Lysine Metabolism	542-32-5;1118-90-7	469	456	C00956	HMDB00510	88.8792	120.329	93.4373	97.3546	61.2098	65.9361	74.6722	61.6983	63.4666	67.6503	75.1346	83.5383	99.5868	74.7471	67.7901	74.289	81.2282	93.422	71.0975
2'-deoxycytidine	Nucleotide	Pyrimidine Metabolism, Cytidine containing	951-77-9	13711	13117	C00881	HMDB00014	105.658	93.1419	105.565	95.6358	131.29	136.766	118.095	117.495	107.684	121.989	117.542	73.7969	121.748	120.191	140.006	166.315	130.461	142.816	123.044
2'-deoxyinosine	Nucleotide	Purine Metabolism, (Hypo)Xanthine/Inosine containing	890-38-0	65058	58569	C05512	HMDB00071	99.6481	83.7441	110.091	106.517	122.103	146.184	139.924	147.588	168.342	182.197	140.17	116.008	216.019	215.082	258.999	230.628	227.318	279.829	264.079
2'-deoxyuridine	Nucleotide	Pyrimidine Metabolism, Uracil containing	951-78-0	13712	13118	C00526	HMDB00012	103.191	93.3985	94.9609	108.45	116.507	113.73	118.661	108.524	106.302	102.141	116.066	104.092	115.292	112.169	121.938	118.433	112.551	124.493	117.787
2-hydroxy-3-methylvalerate	Amino Acid	Leucine, Isoleucine and Valine Metabolism	488-15-3	164623	144317		HMDB00317	95.5408	85.4074	89.1303	129.922	122.036	138.913	120.374	105.364	101.228	115.72	109.098	107.939	104.431	121.603	125.871	112.769	107.623	147.302	118.035
2-hydroxybutyrate/2-hydroxyisobutyrate	Amino Acid	Glutathione Metabolism						151.857	87.2844	79.8208	81.0374	161.988	166.768	105.623	107.803	100.914	114.443	90.0139	105.262	101.482	106.709	102.191	175.316	111.9	114.342	116.486
2-hydroxyglutarate	Lipid	Fatty Acid, Dicarboxylate	40951-21-1	43	42	C02630	HMDB00606	103.06	93.9301	100.359	102.651	99.8358	108.413	114.725	108.714	105.22	108.556	104.237	94.1986	103.65	112.785	120.837	104.734	87.6369	93.6104	89.5918
2-methylcitrate/homocitrate	Energy	TCA Cycle						72.8619	102.757	99.781	124.6	120.446	125.149	112.205	127.795	142.12	153.979	112.247	146.623	86.1245	143.011	142.806	81.2854	140.398	107.086	104.59
2'-O-methylcytidine	Nucleotide	Pyrimidine Metabolism, Cytidine containing	2140-72-9	150971	133067			99.7606	97.6035	95.1253	107.511	114.848	99.7767	123.758	99.0813	97.0226	113.44	108.779	104.751	108.858	105.682	114.152	112.846	99.4932	133.6	112.849
2'-O-methyluridine	Nucleotide	Pyrimidine Metabolism, Uracil containing	2140-76-3	102212	92343			101.716	95.1651	90.7569	112.362	121.995	121.886	125.942	99.3905	90.2442	100.701	105.56	105.473	116.845	113.578	114.053	126.762	101.855	117.431	118.838
2-palmitoylglycerol (16:0)	Lipid	Monoacylglycerol	23470-00-0	123409	110006		HMDB11533	64.597	164.08	119.956	51.3667	51.3667	51.3667	159.713	184.236	173.839	124.527	51.3667	123.722	106.247	147.406	211.388	130.171	147.622	161.944	69.8377
2-palmitoyl-GPC (16:0)*	Lipid	Lysophospholipid		15061532	21403165		HMDB61702	100.401	90.8439	102.74	106.015	72.5608	85.3589	62.3639	82.9377	84.3231	92.5344	98.1871	73.2131	63.2828	58.3616	59.8627	72.3424	91.8942	80.0434	89.6873
2-stearoyl-GPE (18:0)*	Lipid	Lysophospholipid			24769218		HMDB11129	31.1617	141.384	54.2045	104.412	31.1617	31.1617	31.1617	188.793	31.1617	75.7952	85.9537	79.2999	57.0005	99.9617	237.283	67.0508	31.1617	219.697	177.969
3-(3-amino-3-carboxypropyl)uridine*	Nucleotide	Pyrimidine Metabolism, Uracil containing	52745-94-5	171198	149669			105.843	86.2168	100.409	107.531	82.882	96.2262	113.527	96.3113	96.9071	96.035	89.5293	81.0109	88.4945	87.6422	83.1455	80.9626	86.2482	101.43	85.6086
3-(4-hydroxyphenyl)lactate	Amino Acid	Tyrosine Metabolism	6482-98-0	9378	9010	C03672	HMDB00755	102.068	91.6816	99.979	106.271	89.2415	107.735	116.815	109.145	103.723	108.801	111.663	105.602	103.225	114.208	115.643	113.8	114.244	122.959	108.954
3-amino-2-piperidone	Amino Acid	Urea cycle; Arginine and Proline Metabolism	1892-22-4	5200225	4371576		HMDB00323	97.0964	102.845	94.3034	105.755	148.779	166.422	129.59	126.651	103.013	120.544	110.205	136.88	121.075	108.812	111.012	132.835	107.377	123.888	114.657
3-ethylphenylsulfate	Xenobiotics	Benzoate Metabolism				C14386	HMDB62721	96.2511	87.0358	92.9282	123.785	126.279	153.799	105.342	131.235	121.506	118.263	95.4206	103.676	112.618	61.0758	120.401	137.221	120.308	99.3384	109.761
3-formylindole	Xenobiotics	Food Component/Plant		10256	9838	C08493	HMDB29737	91.5417	96.9471	102.009	109.502	113.277	131.486	104.543	117.61	97.1228	118.149	98.9188	118.492	131.752	101.827	111.669	136.389	90.2267	91.557	104.453
3-hydroxy-3-methylglutarate	Lipid	Mevalonate Metabolism	503-49-1	1662	4573695	C03761	HMDB00355	105.664	90.1609	101.481	102.694	104.3	98.4204	113.655	84.3907	105.413	82.5317	82.8039	85.8793	90.9356	88.4642	97.0334	113.146	98.7914	98.201	84.7437
3-hydroxybutyrate (BHBA)	Lipid	Ketone Bodies	625-72-9	441	428	C01089	HMDB00357	87.9784	85.7598	106.06	120.202	224.807	148.422	112.775	114.314	145.218	131.177	108.481	119.758	130.387	119.424	133.529	140.169	135.502	112.107	197.959
3-hydroxybutyroylglycine**	Lipid	Fatty Acid Metabolism(Acyl Glycine)						108.574	103.375	86.7649	101.287	85.7872	158.537	104.414	97.6091	101.156	110.364	118.203	116.31	120.68	107.366	119.726	87.9842	113.439	114.714	105.945
3-hydroxyhexanoate	Lipid	Fatty Acid, Monohydroxy	10191-24-9	151492	133518			110.706	118.582	106.658	64.0546	136.328	136.177	80.5387	81.1375	122.744	105.271	107.471	87.6774	93.4669	110.698	128.298	87.1035	118.249	152.873	57.5907
3-hydroxyisobutyrate	Amino Acid	Leucine, Isoleucine and Valine Metabolism	2068-83-9	87	10140307	C06001	HMDB00336	90.2829	89.7384	110.306	109.672	148.007	160.454	145.045	125.851	117.056	128.39	127.83	124.823	126.751	129.498	123.386	143.826	139.393	133.444	152.172
3-hydroxyoctanoate	Lipid	Fatty Acid, Monohydroxy	88930-08-9	26613	24791		HMDB01954	78.1463	97.6785	94.6695	107.652	388.424	157.685	324.228	78.1463	152.665	142.991	127.703	117.122	105.313	93.9732	142.79	122.087	140.073	105.343	158.522
3-indoxyl sulfate	Amino Acid	Tryptophan Metabolism	2642-37-7	10258	9840		HMDB00682	99.3896	98.7351	83.913	117.962	127.12	105.074	124.792	85.6343	108.191	102.457	109.348	106.248	107.846	112.01	127.28	115.01	75.5413	141.908	106.057
3-methyl-2-oxobutyrate	Amino Acid	Leucine, Isoleucine and Valine Metabolism	3715-29-5	49	48	C00141	HMDB00019	93.9522	81.9919	105.168	118.888	119.553	117.602	97.7425	99.1408	88.2444	115.027	142.435	141.948	113.14	109.005	106.705	140.817	86.8692	126.479	120.727
3-methyl-2-oxovalerate	Amino Acid	Leucine, Isoleucine and Valine Metabolism	1460-34-0;51829-07-3	47	46	C00671	HMDB03736	93.2409	87.4508	103.312	115.996	129.891	137.092	104.5	108.99	96.6412	116.179	137.48	142.92	112.066	116.425	107.769	146.712	82.6104	123.726	126.547
3-methylcytidine	Nucleotide	Pyrimidine Metabolism, Cytidine containing	21028-20-6	159649	9164190			103.453	39.8486	115.925	80.622	125.186	219.125	90.774	39.8486	82.1192	39.8486	75.0215	59.8751	84.6971	70.5637	81.9784	39.8486	119.385	91.6444	39.8486
3-methylglutaconate	Amino Acid	Leucine, Isoleucine and Valine Metabolism	5746-90-7	1551553	1267861		HMDB00522	106.356	89.3516	113.546	90.7462	89.7868	97.1975	103.305	108.084	80.0517	80.4714	74.0479	79.138	92.2286	72.6651	100.364	112.795	78.1217	90.3153	80.1086
3-phosphoglycerate	Carbohydrate	Glycolysis, Gluconeogenesis, and Pyruvate Metabolism	80731-10-8	724	10669764	C00597	HMDB00807	109.897	90.722	96.5788	102.802	127.644	94.5642	132.494	113.216	111.593	106.178	93.6554	81.5359	99.0809	102.587	109.888	132.384	99.7395	115.266	111.437
4-cholesten-3-one	Lipid	Sterol	601-57-0	91477	427	C00599	HMDB00921	114.066	107.86	103.114	74.9596	87.6752	159.073	126.287	122.186	126.21	132.486	201.027	164.962	171.568	149.774	199.838	116.619	240.929	222.089	204.593
4-ethylphenylsulfate	Xenobiotics	Benzoate Metabolism	123-07-9			C13637	HMDB62551	95.1461	103.776	102.313	98.7647	138.31	129.049	123.353	91.7648	83.1262	104.278	104.35	107.462	124.968	109.048	109.723	113.797	86.0391	117.988	106.724
4-guanidinobutanoate	Amino Acid	Guanidino and Acetamido Metabolism	463-003;463-00-3	500	486	C01035	HMDB03464	101.055	102.412	99.5157	97.0173	87.0524	113.172	97.6271	91.9181	90.384	101.068	96.5628	72.7855	87.9555	82.0018	86.1427	90.6157	87.9301	86.5914	73.3945
4-hydroxyphenylpyruvate	Amino Acid	Tyrosine Metabolism	156-39-8	979	954	C01179	HMDB00707	92.1104	101.633	114.499	91.7581	123.006	124.348	125.997	111.861	108.619	125.321	141.53	130.428	116.804	123.552	135.858	138.392	156.769	132.022	160.85
4-imidazoleacetate	Amino Acid	Histidine Metabolism	645-65-8	96215	86856	C02835	HMDB02024	107.348	77.7172	107.568	107.367	107.061	82.386	135.475	120.269	124.512	122.401	123.222	96.9114	119.859	129.126	133.312	135.592	112.261	129.793	94.698
4-methyl-2-oxopentanoate	Amino Acid	Leucine, Isoleucine and Valine Metabolism	816-66-0	70	69	C00233	HMDB00695	89.3816	91.0996	104.399	115.119	130.529	124.125	100.895	108.764	97.8636	115.123	130.119	135.221	120.442	115.792	104.521	145.309	89.75	111.333	109.635
4-methylcatechol sulfate	Xenobiotics	Benzoate Metabolism						104.372	108.338	68.7073	87.2897	137.777	138.401	140.839	77.5968	101.943	152.952	68.7073	92.3514	111.511	115.433	98.0291	139.015	68.7073	68.7073	110.106
5,6-dihydrouridine	Nucleotide	Pyrimidine Metabolism, Uracil containing	1361384	94312	85115			146.56	74.6354	65.4871	113.318	68.5858	84.0607	162.924	131.559	149.069	74.9051	123.893	73.9423	83.4449	137.844	146.975	73.162	77.2072	156.873	80.7727
5-aminovalerate	Amino Acid	Lysine Metabolism	660-88-8	138	135	C00431	HMDB03355	141.816	98.6941	71.5151	87.9752	104.968	117.415	227.916	57.7416	158.703	124.665	72.9603	57.7416	59.726	102.92	113.682	133.469	64.0449	149.845	85.6931
5-methylcytidine	Nucleotide	Pyrimidine Metabolism, Cytidine containing	2140-61-6	92918	83877		HMDB00982	110.408	91.4972	89.42	108.675	113.399	117.004	131.331	117.229	104.526	106.217	115.114	97.1618	108.309	110.549	127.465	113.169	103.618	126.618	121.086
5-methylthioadenosine (MTA)	Amino Acid	Polyamine Metabolism	2457-80-9	439176	388321	C00170	HMDB01173	115.882	93.4082	98.5898	92.1199	97.6199	85.6893	106.079	121.43	135.894	109.022	124.884	109.2	125.26	123.435	104.18	125.543	138.864	169.816	106.273
5-methyluridine (ribothymidine)	Nucleotide	Pyrimidine Metabolism, Uracil containing	1463-10-1	445408	393058		HMDB00884	104.863	88.4131	98.3492	108.375	128.374	142.512	145.426	125.521	116.363	114.452	125.19	109.437	126.316	130.583	143.852	155.234	132.049	148.263	136.994
5-oxoproline	Amino Acid	Glutathione Metabolism	98-79-3	7405	7127	C01879	HMDB00267	96.844	98.9173	98.348	105.891	122.532	125.207	114.399	117.134	106.123	113.014	120.619	119.434	123.584	126.13	128.944	130.278	119.698	137.997	117
6-phosphogluconate	Carbohydrate	Pentose Phosphate Pathway	921-62-0;53411-70-4	91493	82615	C00345	HMDB01316	123.748	78.7891	75.0892	122.374	65.6631	26.7468	26.7468	203.154	52.8684	106.655	58.8639	65.7518	26.7468	26.7468	26.7468	66.0873	26.7468	26.7468	26.7468
7-alpha-hydroxy-3-oxo-4-cholestenoate (7-Hoca)	Lipid	Sterol	115538-85-7	3081085	2338765	C17337	HMDB12458	95.8471	83.778	121.352	99.0233	134.428	179.261	148.504	146.719	150.131	145.456	122.467	140.541	107.125	129.717	116.132	156.451	169.61	166.963	131.64
7-methylguanine	Nucleotide	Purine Metabolism, Guanine containing	578-76-7	11361	10883	C02242	HMDB00897	104.272	91.9951	93.9822	109.75	109.668	114.255	123.935	99.691	110.265	110.723	108.952	92.3662	110.429	115.488	118.196	120.447	115.24	128.207	108.202
acetyl CoA	Lipid	Fatty Acid Metabolism	102029-73-2	444493	392413	C00024	HMDB01206	85.0187	110.49	106.415	98.0762	92.2695	98.3793	111.567	142.348	78.0475	123.555	84.5635	90.3354	67.5194	88.9989	88.7887	90.8031	28.9643	75.2558	86.4691
acetylcarnitine (C2)	Lipid	Fatty Acid Metabolism(Acyl Carnitine)	5080-50-2	1	5406074	C02571	HMDB00201	97.715	86.3586	99.6738	116.253	108.878	112.589	116.32	96.4849	104.644	112	98.2174	99.934	84.6636	84.1221	97.2685	100.227	84.7431	102.594	98.8312
acetylcholine	Lipid	Neurotransmitter	60-32-1			C01996	HMDB00895	102.18	100.22	97.8848	99.7151	65.6236	44.7214	73.9541	63.4854	50.0466	65.2147	49.8944	49.296	46.3158	49.4877	47.8401	38.0802	25.9564	41.1422	31.0801
acetylphosphate	Energy	Oxidative Phosphorylation	94249-01-1	186	181	C00227	HMDB01494	104.959	110.404	69.9913	114.646	95.086	102.506	125.42	139.274	86.1811	114.862	98.6983	131.456	100.544	92.8486	128.675	113.296	112.067	115.386	103.376
aconitate [cis or trans]	Energy	TCA Cycle						107.04	83.8189	104.26	104.882	98.1521	105.547	113.191	103.076	97.2403	107.836	99.2481	91.9843	88.6982	117.067	119.931	109.038	94.1615	104.865	93.5166
adenine	Nucleotide	Purine Metabolism, Adenine containing	73-24-5	190	185	C00147	HMDB00034	72.5606	73.2689	117.663	136.507	120.177	63.5561	63.0503	54.812	82.6359	72.8838	139.898	130.743	92.9904	81.7517	53.0428	41.6242	79.5655	113.765	101.035
adenosine	Nucleotide	Purine Metabolism, Adenine containing	58-61-7	60961	54923	C00212	HMDB00050	105.217	96.0631	105.748	92.9715	132.937	44.071	150.203	111.391	95.248	110.457	104.506	93.8645	86.0273	116.095	89.6723	111.926	80.0784	100.733	96.7773
adenosine 3',5'-cyclic monophosphate (cAMP)	Nucleotide	Purine Metabolism, Adenine containing	60-92-4	6076	268	C00575	HMDB00058	96.0042	96.1518	106.837	101.007	120.292	127.609	147.193	101.929	122.831	111.688	113.737	132.831	154.025	92.8737	130.188	157.872	100.379	101.813	98.753
adenosine 5'-diphosphate (ADP)	Nucleotide	Purine Metabolism, Adenine containing	20398-34-9	6022	5800	C00008	HMDB01341	42.1609	115.064	151.244	91.5314	242.016	174.057	133.786	122.288	166.988	74.7869	93.8126	104.507	110.707	79.9018	54.3761	130.586	177.013	21.8357	56.7332
adenosine 5'-diphosphoribose (ADP-ribose)	Cofactors and Vitamins	Nicotinate and Nicotinamide Metabolism	68414-18-6	192	3674071	C00301	HMDB01178	41.5471	20.271	91.4488	246.733	67.2769	19.1087	19.5019	13.8116	48.5444	29.1223	133.196	58.3594	14.0811	33.3749	13.8116	13.8116	13.8116	99.3188	13.8116
adenosine 5'-monophosphate (AMP)	Nucleotide	Purine Metabolism, Adenine containing	149022-20-8	6083	10239183	C00020	HMDB00045	85.6446	109.18	102.043	103.133	156.655	146.964	185.1	104.815	132.865	120.803	97.0096	94.5136	116.117	95.005	100.609	81.7246	104.909	109.083	90.0839
alanine	Amino Acid	Alanine and Aspartate Metabolism	56-41-7	5950	5735	C00041	HMDB00161	97.1838	97.0631	104.2	101.553	77.5629	98.5928	98.9094	107.889	111.921	114.472	120.749	117.482	100.864	107.923	104.802	104.622	125.524	147.29	100.703
alpha-hydroxyisocaproate	Amino Acid	Leucine, Isoleucine and Valine Metabolism	10303-64-7	83697	75520	C03264	HMDB00746	84.2092	82.8835	95.9787	136.929	119.582	121.993	106.561	80.6563	115.084	99.5514	105.458	94.5195	108.368	117.077	117.604	122.654	115.247	121.718	117.765
alpha-hydroxyisovalerate	Amino Acid	Leucine, Isoleucine and Valine Metabolism	600-37-3	99823	90190		HMDB00407	97.7075	89.7513	102.08	110.461	146.631	176.151	145.67	112.268	109.059	138.948	128.275	114.617	127.263	126.282	140.616	160.43	136.114	145.003	152.901
alpha-ketoglutaramate*	Amino Acid	Glutamate Metabolism	18465-19-5					93.3057	93.844	109.47	103.381	124.515	123.401	119.717	99.1995	110.543	100.099	117.898	130.553	135.285	103.42	124.289	135.897	107.596	111.494	79.4684
alpha-ketoglutarate	Energy	TCA Cycle	305-72-6;328-50-7;22202-68-2	51	50	C00026	HMDB00208	99.9151	108.584	98.1311	93.3699	153.077	132.595	149.727	98.5237	109.484	100.521	76.1246	97.7685	128.995	99.7898	111.04	102.532	96.711	81.4566	77.2003
alpha-lipoate	Cofactors and Vitamins	Lipoate Metabolism	1077-28-7	864	841	C00725	HMDB01451	95.8437	107.098	90.2758	106.782	126.76	138.469	108.177	87.2957	73.5474	105.353	91.7389	86.7406	121.662	109.212	109.435	135.432	107.694	107.248	88.723
alpha-tocopherol	Cofactors and Vitamins	Tocopherol Metabolism	59-02-9;10191-41-0	14985	14265	C02477	HMDB01893	101.179	100.164	108.48	90.1776	106.713	106.383	84.0945	108.137	119.659	94.068	110.881	103.417	71.9513	117.744	82.4066	89.0146	100.556	103.442	89.5718
arabitol/xylitol	Carbohydrate	Pentose Metabolism		6912		C01904		107.377	87.8025	112.73	92.0905	94.1318	108.141	99.5003	103.688	120.515	103.696	108.161	108.601	160.512	96.6774	170.189	124.071	97.1774	81.831	72.8096
arabonate/xylonate	Carbohydrate	Pentose Metabolism						95.9147	97.2157	120.998	85.8717	134.322	107.405	147.546	66.9196	107.327	80.3176	107.068	127.243	147.941	95.2573	117.261	173.717	117.901	105.501	86.6082
argininate*	Amino Acid	Urea cycle; Arginine and Proline Metabolism	157-07-3	160437	140984		HMDB03148	101.936	59.9172	128.91	109.236	104.906	110.979	154.162	149.796	137.859	167.874	106.3	59.9172	86.4479	67.0181	106.505	97.6926	59.9172	89.2106	123.761
arginine	Amino Acid	Urea cycle; Arginine and Proline Metabolism	1119-34-2	232	227	C00062	HMDB00517	98.9891	102.587	96.516	101.908	110.537	111.495	104.517	104.083	96.6852	105.898	106.28	106.089	110.37	110.052	110.889	115.614	106.967	119.643	110.954
argininosuccinate	Amino Acid	Urea cycle; Arginine and Proline Metabolism	156637-58-0	828	805	C03406	HMDB00052	101.458	80.6175	93.0369	124.887	80.059	89.3073	138.375	153.525	124.239	122.038	117.453	129.102	149.27	168.998	157.993	127.578	106.871	145.452	109.489
asparagine	Amino Acid	Alanine and Aspartate Metabolism	70-47-3	6267	6031	C00152	HMDB00168	81.6207	108.976	99.1525	110.251	39.3021	70.7101	69.2101	102.418	107.691	110.574	112.684	126.973	123.336	127.88	135.637	74.1445	120.713	127.072	90.4386
aspartate	Amino Acid	Alanine and Aspartate Metabolism	56-84-8	5960	5745	C00049	HMDB00191	93.8998	110.304	91.7452	104.051	45.8722	71.1971	78.243	95.1047	84.2071	88.6747	78.7018	86.6447	90.7498	85.8508	78.8911	54.4652	67.2012	69.1174	53.1147
benzoate	Xenobiotics	Benzoate Metabolism	65-85-0	243	238	C00180	HMDB01870	89.6165	82.934	103.322	124.128	172.109	127.637	178.15	106.217	90.6589	99.3135	97.8912	126.14	120.298	122.417	136.231	132.947	114.87	131.353	133.611
beta-citrylglutamate	Amino Acid	Glutamate Metabolism	73590-26-8	72715786	19992713	C20775		102.082	95.192	98.4614	104.265	88.1029	102.075	117.352	127.215	116.005	119.328	112.103	93.0862	105.241	124.332	125.322	120.485	112.277	119.328	99.3122
beta-hydroxyisovalerate	Amino Acid	Leucine, Isoleucine and Valine Metabolism	625-08-1	69362	62571		HMDB00754	84.2369	99.3784	117.555	98.8296	160.475	162.586	128.006	105.108	105.074	101.92	134.199	109.24	105.17	106.935	107.671	137.551	99.2808	125.998	100.807
betaine	Amino Acid	Glycine, Serine and Threonine Metabolism	107-43-7	247	24219951173	C00719	HMDB00043	107.843	93.8515	92.5064	105.799	86.2622	100.241	101.066	80.7976	79.8545	74.9808	78.4224	67.7115	74.5996	77.3261	82.3188	79.4154	58.9463	63.6699	61.9265
butyrylglutamine/isobutyrylglutamine	Amino Acid	Glutamate Metabolism						103.077	96.9267	89.1062	110.89	125.957	102.34	119.705	103.019	105.641	98.932	103.517	99.4673	119.976	127.614	122.569	123.975	96.07	112.426	90.4258
butyrylglycine	Lipid	Fatty Acid Metabolism (also BCAA Metabolism)	20208-73-5	88412	79766		HMDB00808	120.575	54.0082	66.4649	112.96	123.963	142.809	107.803	54.0082	80.5499	61.0272	86.3357	97.4069	54.0082	77.9339	54.0082	95.025	98.8028	102.676	83.4833
cadaverine	Amino Acid	Lysine Metabolism	462-94-2;1476-39-7	273	13866593	C01672	HMDB02322	114.751	86.0813	95.0393	104.128	136.802	124.74	139.77	113.316	99.8859	118.066	116.411	102.968	123.388	106.773	128.935	138.155	118.931	121.906	111.98
caproate (6:0)	Lipid	Medium Chain Fatty Acid	142-62-1	8892	8552	C01585	HMDB00535	108.495	60.7486	76.4558	154.301	314.182	326.235	403.003	56.0082	372.193	473.132	56.0082	106.638	186.815	106.452	67.2518	186.503	320.788	275.363	190.47
caprylate (8:0)	Lipid	Medium Chain Fatty Acid	124-07-2	379	370	C06423	HMDB00482	169.042	66.4496	119.384	45.1245	105.551	191.841	110.435	54.3824	134.55	45.1245	100.089	131.915	102.407	108.048	106.056	131.666	118.031	119.438	116.004
ceramide (d16:1/24:1, d18:1/22:1)*	Lipid	Ceramides						103.774	97.4319	75.6683	123.126	76.7224	39.9338	49.7304	61.6148	47.0415	61.8956	63.4708	91.5167	42.228	39.9338	39.9338	80.2435	90.0013	47.3121	115.107
ceramide (d18:1/14:0, d16:1/16:0)*	Lipid	Ceramides						95.7542	108.643	90.9933	104.609	101.821	74.9568	80.3428	105.852	113.398	97.8022	120.692	110.514	92.1871	73.2447	90.0854	89.5579	148.009	116.367	121.48
C-glycosyltryptophan	Amino Acid	Tryptophan Metabolism	180509-18-6	10981970	9157171			101.005	88.1157	93.8237	117.055	89.2597	98.0629	107.6	109.956	95.1277	102.891	96.2907	88.3767	87.7083	91.5967	96.0492	93.0723	111.828	104.427	84.61
cholate	Lipid	Primary Bile Acid Metabolism	81-25-4	221493		C00695	HMDB00619	89.4384	118.419	109.801	82.3426	157.218	185.424	144.817	140.605	111.057	146.22	91.5071	127.957	104.432	85.9982	86.7873	136.554	132	102.52	132.764
cholesterol	Lipid	Sterol	57-88-5	11025495	4937803	C00187	HMDB00067	112.31	92.8309	94.1617	100.698	70.6539	85.5023	77.8809	106.948	115.806	88.2303	119.781	88.78	74.7926	56.2947	71.0655	74.3322	101.8	79.762	86.928
choline	Lipid	Phospholipid Metabolism	67-48-1	305	149278	C00114	HMDB00097	97.5221	101.174	99.8619	101.442	109.305	80.3128	93.8564	79.4651	83.1105	80.0791	79.3975	80.7743	86.4715	76.924	77.1047	77.0805	68.2903	73.6261	67.7666
choline phosphate	Lipid	Phospholipid Metabolism	72556-74-2	1014	119298	C00588	HMDB01565	96.5554	101.039	97.1485	105.258	92.5089	109.093	101.662	110.859	109.078	109.938	104.148	104.186	110.391	113.632	111.594	99.8562	106.972	115.042	93.0981
citrate	Energy	TCA Cycle	77-92-9	311	305	C00158	HMDB00094	103.76	90.1712	105.487	100.582	106.363	94.617	128.157	119.582	114.841	81.2713	103.915	81.1133	83.0694	113.328	87.7111	86.3086	99.3952	98.3838	74.4465
citrulline	Amino Acid	Urea cycle; Arginine and Proline Metabolism	372-75-8	9750	810	C00327	HMDB00904	49.6376	63.5093	70.1558	216.697	54.8855	135.047	62.1253	79.4631	74.3961	96.8255	89.0655	109.155	62.701	72.0594	62.2812	56.4496	135.257	327.404	82.7533
CoA-glutathione*	Amino Acid	Glutathione Metabolism	6477-52-7	11953788	10128089	C00920		121.221	96.2834	94.2813	88.2148	132.561	129.131	204.118	142.791	186.229	121.545	105.45	97.5127	119.726	114.298	107.218	129.772	185.975	140.41	115.531
coenzyme A	Cofactors and Vitamins	Pantothenate and CoA Metabolism	85-61-0;18439-24-2	317	311	C00010	HMDB01423	103.596	79.3262	117.121	99.9568	44.8248	89.1867	79.8216	116.841	104.522	91.0198	126.803	98.4291	115.103	148.345	130.996	135.933	198.834	145.425	111.824
creatine	Amino Acid	Creatine Metabolism	57-00-1	586	566	C00300	HMDB00064	98.3719	90.1996	102.198	109.23	74.9092	76.2679	111.366	114.783	118.826	106.845	107.655	87.6358	93.8787	106.706	105.191	89.3489	109.603	145.47	92.0165
creatine phosphate	Amino Acid	Creatine Metabolism	922-32-7	587	567	C02305	HMDB01511	98.9528	96.7072	100.534	103.806	90.5181	100.228	101.44	91.3311	97.3674	97.6045	79.7533	67.7528	98.1504	90.6323	99.8313	69.5368	61.4049	55.2092	49.5841
creatinine	Amino Acid	Creatine Metabolism	60-27-5	588	568	C00791	HMDB00562	111.53	111.379	101.78	75.3111	56.1031	39.484	60.1021	56.2326	91.1978	98.2608	82.238	49.3164	62.9074	55.4873	57.8216	53.0349	83.848	92.6071	61.9228
cystathionine	Amino Acid	Methionine, Cysteine, SAM and Taurine Metabolism	535-34-2	439258	811	C02291	HMDB00099	92.3727	21.5964	82.4162	125.211	82.1719	21.5964	147.782	112.072	109.223	83.8267	76.647	109.232	119.803	133.399	110.478	127.697	102.217	238.64	131.568
cysteine	Amino Acid	Methionine, Cysteine, SAM and Taurine Metabolism	52-90-4;56-89-3	5862	5653	C00097	HMDB00574	89.1629	139.435	102.037	69.3652	56.8206	65.8008	52.1689	47.1485	96.6482	109.415	94.9933	82.7632	60.0279	59.8082	58.4067	52.1573	131.428	176.422	83.8913
cysteine s-sulfate	Amino Acid	Methionine, Cysteine, SAM and Taurine Metabolism	1637-71-4	115015	102939	C05824	HMDB00731	83.3278	67.0332	149.571	100.068	329.243	303.025	245.001	106.754	146.958	67.0332	155.475	201.367	231.014	67.0332	147.341	179.997	94.4658	154.728	67.0332
cysteinylglycine	Amino Acid	Glutathione Metabolism	19246-18-5	439498	58762	C01419	HMDB00078	105.233	103.551	106.938	84.2779	25.3316	46.3601	43.3652	66.2939	71.0648	100.376	137.428	111.268	100.522	126.838	122.15	107.007	148.617	182.688	116.05
cytidine	Nucleotide	Pyrimidine Metabolism, Cytidine containing	65-46-3	6175	5940	C00475	HMDB00089	101.144	100.42	91.3181	107.117	99.0621	101.366	107.199	85.9661	85.4307	83.4531	79.0667	74.0317	81.6614	75.1539	88.7996	87.0085	80.9969	92.4126	92.353
cytidine 2',3'-cyclic monophosphate	Nucleotide	Pyrimidine Metabolism, Cytidine containing	15718-51-1	417654	369711	C02354	HMDB11691	107.946	57.8677	38.4827	134.186	38.4827	51.7537	175.896	115.153	122.714	84.756	154.416	38.4827	100.736	61.4867	127.854	89.1275	38.4827	174.629	38.4827
cytidine 5'-diphosphocholine	Lipid	Phospholipid Metabolism	33818-15-4	13804	21531769	C00307	HMDB01413	90.0897	99.905	104.927	105.078	111.001	130.775	108.83	126.893	115.31	132.499	165.91	171.923	166.775	186.485	181.414	177.584	263.847	240.243	215.621
cytidine 5'-monophosphate (5'-CMP)	Nucleotide	Pyrimidine Metabolism, Cytidine containing	63-37-6	6131	5414497	C00055	HMDB00095	95.733	99.2346	104.177	100.856	88.3863	96.5249	118.622	117.728	116.546	121.687	119.284	114.139	108.813	127.204	122.099	105.534	133.376	135.624	113.329
cytidine 5'-monophospho-N-acetylneuraminic acid	Carbohydrate	Nucleotide Sugar	3063-71-6	448209		C00128	HMDB01176	98.8994	94.29	111.952	94.8589	104.753	117.171	113.799	132.308	121.121	111.925	116.984	147.124	134.692	123.26	111.834	143.663	146.602	134.46	88.8458
cytidine-5'-diphosphoethanolamine	Lipid	Phospholipid Metabolism	72842-05-8	123727	287	C00570	HMDB01564	95.8619	96.3252	85.3572	122.456	111.883	116.628	133.584	133.229	118.495	121.1	141.806	140.271	111.154	156.152	134.424	132.97	140.212	194.935	145.851
deoxycarnitine	Lipid	Carnitine Metabolism	6249-56-5	134	705	C01181	HMDB01161	108.278	82.0309	100.918	108.773	95.8053	74.5673	118.177	104.128	92.6288	85.2941	86.158	69.8321	89.2934	92.2053	88.8925	90.3903	79.9297	89.4838	71.5557
deoxycholate	Lipid	Secondary Bile Acid Metabolism	83-44-3	222528	389318	C04483	HMDB00626	100.938	66.5175	118.093	114.452	154.102	3119.28	133.999	164.798	146.958	146.473	141.92	125.77	108.761	138.952	123.359	140.801	141.836	149.354	135.284
dihomo-linoleate (20:2n6)	Lipid	Polyunsaturated Fatty Acid (n3 and n6)	2091-39-6	6439848	4944228	C16525	HMDB05060	102.601	139.828	85.152	72.419	91.7884	92.2264	176.345	236.614	185.966	198.94	94.8471	134.025	154.129	159.846	200.639	227.446	314.113	227.256	217.564
dihydroorotate	Nucleotide	Pyrimidine Metabolism, Orotate containing	155-54-4	648	628	C00337	HMDB03349	108.394	79.341	127.587	84.6782	60.6527	72.374	84.1223	74.284	72.4959	82.4027	70.0564	72.4423	76.0577	49.1203	61.2716	58.9651	35.9475	31.8036	21.983
dihydroxyacetone phosphate (DHAP)	Carbohydrate	Glycolysis, Gluconeogenesis, and Pyruvate Metabolism	102783-56-2	668	3833110	C00111	HMDB01473	114.542	99.647	88.8703	96.9403	75.7144	101.195	119.31	105.013	93.1117	107.974	88.0343	76.3679	92.3456	106.901	117.796	105.394	100.272	135.832	110.33
dimethylarginine (SDMA + ADMA)	Amino Acid	Urea cycle; Arginine and Proline Metabolism	102783-24-4	123831	110375	C03626	HMDB01539	100.687	93.7378	98.3555	107.219	94.7606	114.184	117.193	110.4	97.6303	112.328	109.467	112.956	108.51	111.707	117.026	109.409	116.193	136.599	121.486
docosadienoate (22:2n6)	Lipid	Polyunsaturated Fatty Acid (n3 and n6)	7370-49-2	5282807	4445934	C16533	HMDB61714	122.942	160.661	74.1042	42.2925	50.0976	61.8895	231.811	313.178	228.753	175.079	123.325	130.244	137.826	165.915	202.53	192.297	410.837	245.143	236.903
erythronate*	Carbohydrate	Aminosugar Metabolism	88759-55-1	2781043	2061231		HMDB00613	105.067	86.7676	113.587	94.5784	118.106	114.816	123.119	95.4308	105.607	98.5378	100.515	96.3986	103.877	89.7436	97.2271	110.67	88.1748	85.0994	67.6188
ethylmalonate	Amino Acid	Leucine, Isoleucine and Valine Metabolism	601-75-2	11756	11263		HMDB00622	119.282	102.374	87.2212	91.1222	122.422	110.875	107.412	113.422	94.9981	136.682	109.051	132.476	128.484	104.877	104.875	118.85	107.489	124.354	118.673
flavin adenine dinucleotide (FAD)	Cofactors and Vitamins	Riboflavin Metabolism	146-14-5;84366-81-4	643975	559059	C00016	HMDB01248	107.977	88.3748	104.165	99.4831	102.039	106.131	97.3392	123.384	165.164	133.62	128.459	113.725	117.268	88.9922	134.944	174.1	181.94	143.126	106.422
folate	Cofactors and Vitamins	Folate Metabolism	59-30-3	6037	5815	C00504	HMDB00121	96.0234	105.652	91.8446	106.48	153.009	133.435	140.549	115.954	105.164	110.677	107.98	110.842	118.421	115.526	114.839	140.637	108.373	122.598	115.993
fructose	Carbohydrate	Fructose, Mannose and Galactose Metabolism	57-48-7	5984	5764	C00095	HMDB00660	103.803	92.782	105.919	97.4959	115.664	102.301	116.073	78.8304	88.3405	82.9104	89.6897	96.1358	103.598	78.9825	96.9692	110.011	85.8147	84.4759	75.6255
fructose 1,6-diphosphate/glucose 1,6-diphosphate/myo-inositol diphosphates	Carbohydrate	Glycolysis, Gluconeogenesis, and Pyruvate Metabolism				C00354		107.029	119.105	43.1951	130.671	31.7321	77.8041	80.652	85.3167	72.3747	99.1739	66.4975	52.095	85.4988	87.8843	105.644	102.846	116.69	199.879	131.9
fumarate	Energy	TCA Cycle	100-17-8	444972	10197150	C00122	HMDB00134	102.66	93.0155	102.257	102.067	114.936	119.416	125.244	113.864	118.944	112.664	101.53	104.212	109.75	100.51	101.887	110.351	88.4465	81.6149	77.4872
galactitol (dulcitol)	Carbohydrate	Fructose, Mannose and Galactose Metabolism	608-66-2	11850	11357	C01697	HMDB00107	104.224	87.766	108.6	99.4095	84.0891	132.299	134.169	93.3527	81.2983	76.0427	117.873	113.666	114.652	77.7111	109.933	105.449	116.747	137.354	67.9036
galactonate	Carbohydrate	Fructose, Mannose and Galactose Metabolism	299-28-5	128869	114198	C00880	HMDB00565	119.283	89.4982	82.7066	108.512	106.264	116.389	138.426	107.427	105.072	110.965	77.4612	99.9622	81.7294	82.9838	88.8791	69.9015	86.4438	66.8941	52.5776
gamma-glutamylglutamine	Peptide	Gamma-glutamyl Amino Acid	10148-81-9	150914	133013	C05283	HMDB11738	39.4811	143.141	99.4273	117.951	37.7873	112.021	77.3388	79.941	207.354	137.495	86.1143	152.132	47.9125	76.6472	72.2192	39.0582	233.06	284.695	33.297
gamma-glutamylglycine	Peptide	Gamma-glutamyl Amino Acid	1948-29-4	165527	145071		HMDB11667	73.896	114.178	98.5733	113.353	54.5212	108.4	107.218	129.23	184.324	149.732	93.9983	114.195	49.1888	58.9978	46.8343	19.6526	62.0855	69.6348	14.8635
gamma-glutamylisoleucine*	Peptide	Gamma-glutamyl Amino Acid		14253342	21403145		HMDB11170	106.348	96.1147	84.043	113.494	97.3788	99.9033	109.652	120.458	128.181	109.585	118.147	114.167	107.617	116.651	101.716	107.462	92.4248	160.93	78.3588
gamma-glutamylleucine	Peptide	Gamma-glutamyl Amino Acid	2566-39-4	151023	133115		HMDB11171	96.2458	107.345	93.1744	103.234	91.9074	81.3741	94.2594	118.892	113.01	108.826	123.45	125.523	131.727	120.914	107.152	96.6987	88.0446	79.6683	76.0562
gamma-glutamylvaline	Peptide	Gamma-glutamyl Amino Acid	2746-34-1	7015683			HMDB11172	101.268	97.5374	93.9268	107.268	95.0457	89.7568	101.375	119.986	106.507	119.257	119.859	122.389	127.764	115.974	111.764	97.6178	92.7087	95.0238	68.9965
gluconate	Xenobiotics	Food Component/Plant	527-07-1	10690	10240	C00257	HMDB00625	108.472	88.8313	103.778	98.9184	174.077	131.346	179.865	135.528	115.204	114.417	113.269	224.963	155.462	107.447	134.816	204.298	133.597	135.112	123.164
glucose	Carbohydrate	Glycolysis, Gluconeogenesis, and Pyruvate Metabolism	50-99-7	79025	71358	C00031	HMDB00122	94.4921	102.958	99.4042	103.146	148.5	119.939	121.394	97.89	101.208	97.0491	100.766	118.871	137.481	101.507	117.753	129.154	89.9243	92.8289	84.1572
glutamate	Amino Acid	Glutamate Metabolism	56-86-0	611	591	C00025	HMDB00148	83.4495	108.58	99.4459	108.524	56.6854	83.6814	85.8366	96.7557	107.171	97.5822	93.8071	98.4018	81.0166	94.073	87.2527	65.5774	102.755	119.185	62.6897
glutamate, gamma-methyl ester	Amino Acid	Glutamate Metabolism	1499-55-4;1499-55-4	68662	66546		HMDB61715	88.0653	96.4149	135.464	80.0558	61.5332	69.3989	77.388	125.605	113.999	104.942	105.271	72.7875	81.6125	161.745	111.139	62.2062	137.689	137.461	68.61
glutamine	Amino Acid	Glutamate Metabolism	56-85-9	5961	5746	C00064	HMDB00641	74.0454	111.549	98.9192	115.486	56.1643	79.6414	73.7024	91.3877	103.276	97.0023	99.7988	102.042	103.66	116.731	112.98	70.4823	87.341	86.812	56.3516
glutarate (C5-DC)	Lipid	Fatty Acid, Dicarboxylate	110-94-1	743	3618533	C00489	HMDB00661	96.5223	57.3475	142.937	60.5405	97.5568	57.3475	57.3475	57.3475	108.127	57.3475	112.946	144.537	101.886	85.9311	127.705	125.823	106.81	90.1389	57.3475
glutathione, oxidized (GSSG)	Amino Acid	Glutathione Metabolism	103239-24-3	65359	58835	C00127	HMDB03337	97.6062	104.447	90.2289	107.717	133.542	93.6622	157.894	121.699	111.211	107.659	104.361	128.133	135.88	127.588	141.729	146.582	121.532	154.088	124.721
glutathione, reduced (GSH)	Amino Acid	Glutathione Metabolism	70-18-8	124886	111188	C00051	HMDB00125	93.791	75.118	111.417	119.674	22.8279	48.9107	71.5308	112.564	91.2298	88.9292	141.929	137.838	137.684	231.673	192.297	139.049	176.35	272.78	130.42
glycerate	Carbohydrate	Glycolysis, Gluconeogenesis, and Pyruvate Metabolism	600-19-1	752	732	C00258	HMDB00139	105.842	93.0635	101.037	100.058	188.543	139.03	151.068	108.619	127.974	109.525	128.095	140.551	149.97	107.431	136.847	122.004	130.113	135.478	109.486
glycerol	Lipid	Glycerolipid Metabolism	56-81-5	753	733	C00116	HMDB00131	46.1694	117.034	81.896	154.9	167.53	6175.12	97.3219	82.0189	85.9322	118.2	124.625	300.397	106.648	99.6047	129.91	132.972	98.5519	122.174	142.074
glycerol 3-phosphate	Lipid	Glycerolipid Metabolism	29849-82-9	754	734	C00093	HMDB00126	99.8049	96.9179	106.972	96.3054	66.1113	96.5049	98.4097	92.7088	102.369	106.263	95.3991	103.539	88.4845	89.637	98.4658	86.3676	107.637	144.159	93.5051
glycerophosphoethanolamine	Lipid	Phospholipid Metabolism	33049-08-0	123874	110410	C01233	HMDB00114	92.2433	99.5566	99.993	108.207	69.0578	89.2004	90.1526	83.5553	88.5324	90.456	77.3384	83.3701	68.184	66.4367	62.7242	52.104	90.2904	112.573	70.8772
glycerophosphoglycerol	Lipid	Glycerolipid Metabolism		439964	388990	C03274		95.8436	90.9036	111.858	101.394	63.6418	81.3976	79.2961	78.0228	102.333	110.017	71.2179	89.0094	73.9676	64.6816	62.5718	64.5978	84.4928	103.422	58.4789
glycerophosphoinositol*	Lipid	Phospholipid Metabolism	16824-65-0	167572				86.5137	103.786	106.071	103.629	108.138	107.03	123.36	96.3075	76.1166	105.592	89.6817	97.7608	103.364	79.8477	101.855	98.557	93.8375	97.8895	82.9431
glycerophosphorylcholine (GPC)	Lipid	Phospholipid Metabolism	28319-77-9	71920	571409	C00670	HMDB00086	98.2177	97.1531	98.3096	106.32	87.366	104.165	96.7257	77.5895	72.8446	86.771	73.0689	76.8517	70.9239	64.2488	65.2695	63.2961	77.8293	89.4603	78.5114
glycerophosphoserine*	Lipid	Phospholipid Metabolism		3081457	2339060			96.2439	105.682	96.3216	101.752	106.031	135.04	126.154	120.787	88.5081	115.838	132.143	130.103	159.334	150.189	166.468	159.303	178.461	174.926	143.237
glycine	Amino Acid	Glycine, Serine and Threonine Metabolism	56-40-6	750	730	C00037	HMDB00123	86.7604	100.596	103.598	109.045	66.7065	103.324	94.3342	92.582	97.8101	102.638	98.7558	94.371	80.6848	96.714	92.0239	72.7121	104.258	113.712	70.4422
glycochenodeoxycholate	Lipid	Primary Bile Acid Metabolism	16564-43-5	12544		C05466	HMDB00637	105.832	85.3748	99.6721	109.121	118.082	103.457	108.129	106.871	89.7643	110.452	108.131	64.3978	124.132	119.027	120.25	130.882	116.539	82.6082	145.712
glycocholate	Lipid	Primary Bile Acid Metabolism	475-31-0;863-57-0	10140	9734	C01921	HMDB00138	99.4726	106.952	79.7409	113.834	140.926	129.548	149.827	130.289	72.9796	116.528	134.597	121.893	155.94	123.033	146.924	106.536	96.205	113.94	106.394
glycodeoxycholate	Lipid	Secondary Bile Acid Metabolism	360-65-6	3035026		C05464	HMDB00631	88.7551	106.309	111.034	93.9015	110.354	95.6165	104.385	106.799	110.348	99.831	97.466	129.468	100.971	121.06	104.342	124.951	107.847	132.303	101.569
glycosyl-N-palmitoyl-sphingosine (d18:1/16:0)	Lipid	Hexosylceramides (HCER)						109.745	92.3709	87.4566	110.427	80.2049	71.2091	70.8317	93.3272	94.9848	96.126	117.33	95.7355	73.8534	50.2637	71.9264	91.5244	114.107	86.8456	88.9419
glycosyl-N-stearoyl-sphingosine (d18:1/18:0)	Lipid	Hexosylceramides (HCER)						126.039	87.948	83.4821	102.531	83.183	67.8363	55.2648	85.8099	84.5216	90.7726	99.6345	102.555	79.0896	49.8209	69.2895	91.6411	124.373	81.4363	92.8531
glycylvaline	Peptide	Dipeptide	1963-21-9	97417	2006926		HMDB28854	103.933	94.4035	90.8946	110.769	42.1409	68.4197	42.1409	71.6698	67.8182	93.5484	82.0424	43.5798	69.3543	42.1409	71.0569	73.5218	63.5213	77.478	92.6624
guaiacol sulfate	Xenobiotics	Benzoate Metabolism		22473	21078		HMDB60013	76.294	104.772	88.2956	130.638	113.249	118.426	128.036	118.629	51.7849	93.7945	111.935	82.6452	89.3812	109.763	117.589	111.196	76.4309	94.1618	107.319
guanidinoacetate	Amino Acid	Creatine Metabolism	352-97-6	763	743	C00581	HMDB00128	88.9015	95.8792	107.735	107.484	114.8	133.077	123.057	117.16	99.9125	118.631	110.42	99.4724	102.601	114.271	112.853	112.195	119.846	117.864	101.891
guanine	Nucleotide	Purine Metabolism, Guanine containing	73-40-5	764	744	C00242	HMDB00132	89.8686	117.642	88.7501	103.74	118.369	98.4728	104.757	104.793	109.189	83.6451	119.691	148.623	137.208	131.995	156.102	127.486	202.431	247.835	222.719
guanosine	Nucleotide	Purine Metabolism, Guanine containing	118-00-3	6802	6544	C00387	HMDB00133	105.223	103.152	85.7291	105.895	72.5683	64.6244	78.3887	72.1211	63.574	64.0939	64.9777	69.3589	69.087	74.2146	71.0391	69.3862	100.241	99.3293	106.747
guanosine 5'- monophosphate (5'-GMP)	Nucleotide	Purine Metabolism, Guanine containing	5550-12-09	6804	741	C00144	HMDB01397	50.8356	28.0261	152.988	168.151	18.3157	37.1452	12.5478	187.093	22.0251	69.281	12.4011	12.4011	12.4011	12.4011	22.5776	12.4011	23.1632	21.9057	24.3762
gulonate*	Cofactors and Vitamins	Ascorbate and Aldarate Metabolism	20246-53-1	9794176	7969943	C00257	HMDB03290	109.593	89.1702	112.378	88.8582	97.5719	100.148	109.635	83.1408	86.9525	89.1513	70.6055	76.7024	82.909	56.3692	68.4654	88.6688	64.6799	58.2309	41.4229
heptanoate (7:0)	Lipid	Medium Chain Fatty Acid	111-14-8	8094	7803	C17714	HMDB00666	197.726	32.2059	32.2059	70.0678	201.71	268.499	32.2059	32.2059	159.384	82.8627	439.671	32.2059	69.6334	113.154	32.2059	78.6526	185.975	32.2059	154.514
hippurate	Xenobiotics	Benzoate Metabolism	495-69-2	464	451	C01586	HMDB00714	103.857	80.5999	104.089	111.454	122.104	106.41	83.9989	77.4996	129.692	88.7473	106.584	96.0719	128.373	126.827	100.543	113.936	109.511	119.627	105.505
histidine	Amino Acid	Histidine Metabolism	5934-29-2	6274	752	C00135	HMDB00177	84.7402	106.276	100.851	108.133	97.693	110.258	95.1504	102.264	99.0351	119.895	99.5432	121.051	118.874	110.073	120.591	125.35	124.349	128.194	109.199
histidine methyl ester	Amino Acid	Histidine Metabolism	1499-46-3	92893	83857			114.968	84.3828	108.72	91.9298	81.5044	83.019	61.396	100.052	66.9606	70.7741	104.044	92.9335	68.1639	87.2495	87.1109	68.3533	99.4392	113.563	79.5262
homocysteine	Amino Acid	Methionine, Cysteine, SAM and Taurine Metabolism	454-29-5	778	757	C00155	HMDB00742	106.58	114.077	94.6285	84.7138	41.9545	41.747	51.4584	47.3932	102.09	103.972	90.6794	75.1833	67.6313	57.7548	64.8345	62.6701	107.476	178.18	93.9574
hydroxy-N6,N6,N6-trimethyllysine*	Amino Acid	Lysine Metabolism						92.0548	102.867	97.9514	107.127	61.5391	89.3483	88.8051	83.3046	62.9498	75.0698	71.1942	61.8905	87.1173	89.7577	80.3385	73.8292	68.9886	88.7654	64.5417
hypoxanthine	Nucleotide	Purine Metabolism, (Hypo)Xanthine/Inosine containing	68-94-0	790	768	C00262	HMDB00157	83.4904	127.307	90.9824	98.2202	140.811	106.515	117.398	131.668	140.649	116.442	179.878	180.32	200.134	200.932	200.422	184.671	272.908	312.514	318.764
imidazole lactate	Amino Acid	Histidine Metabolism	14403-45-3	440129	389128	C05568	HMDB02320	109.34	73.8291	106.439	110.392	99.2018	64.4246	116.488	110.696	111.596	105.805	101.326	96.3435	84.7739	101.871	95.9174	86.9031	99.7784	135.424	69.2256
indoleacetate	Amino Acid	Tryptophan Metabolism	6505-45-9	802	780	C00954	HMDB00197	80.5341	107.506	104.563	107.397	143.949	177.644	135.155	101.099	110.93	145.236	114.951	121.405	125.072	135.816	144.348	153.678	154.718	134.439	181.72
indolelactate	Amino Acid	Tryptophan Metabolism	832-97-3	92904	83867	C02043	HMDB00671	98.3661	84.5449	107.176	109.913	111.398	135.553	134.128	91.5392	115.671	114.945	141.13	119.029	125.587	131.966	140.117	145.566	157.544	177.884	169.72
inosine	Nucleotide	Purine Metabolism, (Hypo)Xanthine/Inosine containing	58-63-9	6021	21241953	C00294	HMDB00195	102.547	98.235	93.5792	105.638	150.999	99.767	105.945	95.0339	110.242	85.6522	105.53	109.092	141.601	126.731	116.554	133.763	151.179	165.925	145.761
isoleucine	Amino Acid	Leucine, Isoleucine and Valine Metabolism	73-32-5	6306	769	C00407	HMDB00172	98.0989	101.007	98.1523	102.742	101.486	100.191	98.4663	102.712	101.995	99.4464	100.546	98.9499	107.875	106.984	102.656	100.432	100.995	109.477	98.471
isoleucylglycine	Peptide	Dipeptide	868-28-0	342532	303621		HMDB28907	115.426	122.024	66.3389	96.211	63.8171	45.2755	59.7306	45.2755	45.2755	75.9208	45.2755	62.082	72.5602	54.2971	61.752	45.2755	72.409	86.9025	45.2755
isovalerate (i5:0)	Amino Acid	Leucine, Isoleucine and Valine Metabolism	503-74-2	10430	10001	C08262	HMDB00718	78.702	103.033	114.249	104.016	514.854	331.281	245.557	75.8193	316.421	123.708	65.9881	92.1365	207.403	115.072	117.492	211.758	242.113	168.006	195.004
kynurenine	Amino Acid	Tryptophan Metabolism	2922-83-0	161166	141580	C00328	HMDB00684	102.315	105	92.458	100.227	80.9775	98.3646	74.662	80.9484	79.5365	111.41	107.59	111.947	120.662	125.025	124.506	148.268	112.476	149.402	118.246
lactate	Carbohydrate	Glycolysis, Gluconeogenesis, and Pyruvate Metabolism	79-33-4	612	592	C00186	HMDB00190	103.456	97.5367	105.423	93.5847	151.547	136.676	136.586	116.295	103.935	129.369	121.624	123.733	124.606	125.336	130.023	140.644	125.276	126.963	118.051
lactosyl-N-palmitoyl-sphingosine (d18:1/16:0)	Lipid	Lactosylceramides (LCER)	4201-62-1					111.069	97.5245	63.1053	128.301	73.3574	65.2051	77.3472	94.0406	66.4277	107.359	154.625	114.128	77.4668	44.3311	83.879	92.0114	121.109	108.929	98.2765
lanthionine	Amino Acid	Methionine, Cysteine, SAM and Taurine Metabolism	468821	98504	88959			36.9993	121.906	106.584	134.51	56.3149	109.819	108.627	92.3444	139.311	136.154	122.756	175.262	109.94	139.093	160.168	50.7093	222.852	342.596	120.295
leucine	Amino Acid	Leucine, Isoleucine and Valine Metabolism	61-90-5	6106	5880	C00123	HMDB00687	97.1722	103.167	100.016	99.6447	100.078	97.3171	94.7166	97.449	93.7446	99.4566	91.9955	110.025	108.619	99.2794	99.5412	98.5738	94.5878	99.7261	91.3818
leucylalanine	Peptide	Dipeptide	7298-84-2	259321	227625		HMDB28922	78.8096	58.4908	116.477	146.223	58.4908	99.5339	87.9785	117.751	58.4908	77.9745	163.209	58.4908	58.4908	192.564	108.404	84.5023	58.4908	111.44	58.4908
leucylglycine	Peptide	Dipeptide	686-50-0	79070	71402		HMDB28929	92.628	102.586	97.6264	107.159	49.7488	45.7288	45.7288	69.5248	70.9858	45.7288	83.6415	53.9036	45.7288	65.6621	114.247	45.7288	73.4419	109.716	45.7288
linoleoyl ethanolamide	Lipid	Endocannabinoid	68171-52-8	5283446	4446566		HMDB12252	75.3482	152.885	87.9715	83.7954	105.084	84.5046	215.473	276.159	270.732	159.969	99.9909	132.078	210.479	263.214	390.772	215.996	375.445	423.212	431.805
lysine	Amino Acid	Lysine Metabolism	56-87-1	5962	5747	C00047	HMDB00182	98.8672	110.444	95.7676	94.9212	114.894	125.044	100.071	94.1497	88.2118	110.041	106.089	102.865	115.807	102.034	105.491	121.721	106.836	106.388	116.529
malate	Energy	TCA Cycle	6915-15-7	525	510	C00149	HMDB00156	103.493	91.5964	108.285	96.6249	110.694	109.338	124.857	113.476	108.181	103.478	99.7267	113.25	112.801	97.6585	95.8072	110.145	93.7331	85.2186	66.2922
mannitol/sorbitol	Carbohydrate	Fructose, Mannose and Galactose Metabolism		5780	440	C00794	HMDB00247	105.323	86.3391	115.022	93.3166	128.453	146.543	146.273	91.2208	98.0132	95.8917	112.737	125.236	128.236	99.2806	112.76	123.824	115.936	113.095	81.5387
mannonate*	Xenobiotics	Food Component/Plant	642-99-9	3246006	2496757			101.16	91.7554	106.524	100.56	122.605	127.898	126.015	113.621	112.627	106.659	107.042	107.982	121.689	98.5536	122.7	140.07	95.1321	87.8963	68.4421
mannose	Carbohydrate	Fructose, Mannose and Galactose Metabolism	3458-28-4	18950	141983	C00159	HMDB00169	89.0222	87.5526	97.8315	125.594	131.196	124.533	139.299	90.7559	105.844	101.659	94.3873	128.355	125.054	107.138	122.374	137.646	86.6745	94.8385	95.9662
methionine	Amino Acid	Methionine, Cysteine, SAM and Taurine Metabolism	63-68-3	6137	5907	C00073	HMDB00696	98.7803	98.4381	98.0857	104.696	88.6851	86.8678	93.9083	108.026	104.595	108.075	104.267	107.199	112.811	108.939	109.016	99.7124	91.8622	113.649	95.095
methionine sulfoxide	Amino Acid	Methionine, Cysteine, SAM and Taurine Metabolism	3226-65-1	158980	139840	C02989	HMDB02005	79.4826	112.164	100.653	107.7	71.1627	131.95	109.043	121.6	110.335	127.778	118.214	127.263	106.341	115.039	124.484	81.4797	121.379	133.985	89.0948
methylphosphate	Nucleotide	Purine and Pyrimidine Metabolism	7023-27-0	13130	12578		HMDB61711	112.1	96.821	105.49	85.5894	110.691	100.958	103.481	104.866	110.498	105.501	111.759	93.4536	80.1445	96.6055	93.1985	90.4118	110.756	126.297	98.9007
methylsuccinate	Amino Acid	Leucine, Isoleucine and Valine Metabolism	498-21-5	10349	9922		HMDB01844	101.584	128.071	90.8599	79.485	117.017	80.5112	90.4148	109.955	83.3709	92.2592	113.171	99.2031	106.109	108.987	89.1839	90.0621	84.7753	111.711	73.9818
myo-inositol	Lipid	Inositol Metabolism	87-89-8	892	10239179	C00137	HMDB00211	115.605	102.937	86.6922	94.7652	84.7761	94.7406	98.3235	95.702	83.3172	113.756	79.4252	110.802	108.378	78.5599	99.5422	101.538	82.8422	94.523	93.8812
myristoyl dihydrosphingomyelin (d18:0/14:0)*	Lipid	Dihydrosphingomyelins			24846886		HMDB12085	97.5713	99.8649	85.1193	117.444	64.7382	68.0795	64.1635	110.051	124.682	123.496	130.459	85.1461	81.2949	70.8688	76.0086	80.5691	144.253	97.0383	67.3253
N(1)-acetylspermine	Amino Acid	Polyamine Metabolism	77928-70-2	916	892	C02567	HMDB01186	132.706	94.3947	93.7146	79.1848	104.691	68.2892	73.1865	96.7172	115.8	204.359	175.793	140.504	162.751	74.3464	54.9171	75.7367	113.361	152.284	115.945
N,N,N-trimethyl-alanylproline betaine (TMAP)	Amino Acid	Urea cycle; Arginine and Proline Metabolism						101.247	95.3637	97.4958	105.893	90.4938	79.3123	98.4463	96.2644	85.1299	95.4904	84.2237	75.2777	70.5898	72.956	75.2767	73.5787	67.1154	76.8583	66.0145
N1-methyladenosine	Nucleotide	Purine Metabolism, Adenine containing	15763-06-1	27476	4573813	C02494	HMDB03331	98.8778	105.743	93.4843	101.895	99.4547	98.9286	99.5522	104.157	88.4775	104.408	103.796	95.2467	99.5682	95.3714	98.8258	106.543	108.414	111.713	110.308
N2,N2-dimethylguanosine	Nucleotide	Purine Metabolism, Guanine containing	2140-67-2	92919	83878		HMDB04824	107.618	91.1529	100.084	101.145	129.425	121.997	115.905	106.859	102.559	113.807	121.712	74.8567	113.067	99.4689	121.801	147.863	122.248	134.073	112.554
N6,N6,N6-trimethyllysine	Amino Acid	Lysine Metabolism	23284-33-5	440120	140379	C03793	HMDB01325	107.042	87.889	101.157	103.912	65.8057	66.2291	74.3126	64.6313	62.2274	67.9321	63.036	59.3575	62.7902	65.4383	65.8311	65.1789	62.7981	72.4622	68.9166
N6-acetyllysine	Amino Acid	Lysine Metabolism	692-04-6	92832	83801	C02727	HMDB00206	164.481	51.8245	51.9042	131.791	15.8619	52.647	128.604	105.014	106.553	45.1718	94.8891	17.7339	26.7528	92.8652	91.301	15.8619	29.6082	116.244	32.8237
N6-carbamoylthreonyladenosine	Nucleotide	Purine Metabolism, Adenine containing	24719-82-2	161466	141829		HMDB41623	106.25	90.6913	102.221	100.837	90.2073	94.5815	114.3	110.956	90.7288	103.606	95.7914	81.5965	84.132	85.2535	96.0628	89.5663	86.4914	86.5609	82.9588
N6-methyllysine	Amino Acid	Lysine Metabolism	1188-07-4	164795	144469	C02728	HMDB02038	107.495	91.2642	100.281	100.959	94.8403	128.012	104.026	87.8561	121.984	115.942	113.765	92.7103	114.149	120.427	96.4143	144.141	131.252	145.63	144.359
N-acetylalanine	Amino Acid	Alanine and Aspartate Metabolism	97-69-8	88064	79449	C02847	HMDB00766	105.809	83.1974	94.4938	116.5	76.9342	87.5813	102.835	81.7346	84.4361	72.1088	67.8231	52.6141	49.6251	61.3489	62.4956	51.0415	49.1696	59.2965	47.074
N-acetylarginine	Amino Acid	Urea cycle; Arginine and Proline Metabolism	155-84-0	67427	60752	C02562	HMDB04620	103.661	102.417	93.9556	99.9662	105.802	134.06	89.9505	100.276	90.3133	97.8653	87.2498	38.7931	80.713	85.5023	86.1493	100.378	95.121	85.7516	77.6196
N-acetylasparagine	Amino Acid	Alanine and Aspartate Metabolism	4033-40-3	99715	90090		HMDB06028	97.4786	94.9397	109.778	97.8042	77.0795	81.6854	104.299	81.4497	81.027	89.8195	83.8231	76.4545	79.5914	77.4738	82.0845	73.4948	76.8552	77.2904	61.837
N-acetylaspartate (NAA)	Amino Acid	Alanine and Aspartate Metabolism	997-55-7;997-55-7	65065	58576	C01042	HMDB00812	96.7445	99.3291	102.961	100.966	79.0618	91.8073	97.0883	101.462	96.4055	99.3461	93.3895	86.0673	84.1706	91.4476	90.003	79.3447	88.5474	86.6306	75.4806
N-acetyl-aspartyl-glutamate (NAAG)	Amino Acid	Glutamate Metabolism	3106-85-2	5255	5065	C12270	HMDB01067	89.9557	108.803	101.478	99.764	49.0709	125.325	107.427	111.977	108.035	127.795	114.604	113.367	108.214	114.346	119.685	70.3611	126.663	118.719	99.1066
N-acetyl-cadaverine	Amino Acid	Lysine Metabolism	32343-73-0	189087			HMDB02284	92.6594	102.391	85.6936	119.256	128.469	95.1249	129.772	128.448	120.667	109.642	118.555	82.4406	104.786	109.3	131.951	130.588	92.9725	153.742	99.4756
N-acetylcysteine	Amino Acid	Methionine, Cysteine, SAM and Taurine Metabolism	616-91-1	12035	11540	C06809	HMDB01890	103.857	79.241	98.8403	118.062	49.066	112.451	106.505	116.849	116.344	111.823	139.898	119.063	158.219	228.807	231.704	159.197	194.358	223.469	162.932
N-acetyl-glucosamine 1-phosphate	Carbohydrate	Aminosugar Metabolism	31281-59-1	440364	389323	C04256	HMDB01367	82.4192	100.579	94.6881	122.313	142.956	130.56	123.191	102.558	83.2794	107.118	114.692	91.7965	72.5604	86.3517	81.7195	113.27	103.275	98.7034	74.4514
N-acetylglucosamine/N-acetylgalactosamine	Carbohydrate	Aminosugar Metabolism		24139			HMDB00215	125.936	132.447	92.7058	48.9112	51.4848	44.6523	68.7583	53.2929	78.0884	85.7198	65.9832	43.2917	22.6912	43.1434	22.6912	22.6912	71.3327	81.3498	54.838
N-acetylglucosaminylasparagine	Carbohydrate	Aminosugar Metabolism	2776-93-4	123826	21403014	C04540	HMDB00489	85.8383	99.0442	98.8154	116.302	46.5792	111.315	99.7833	80.6659	106.405	115.677	87.1447	85.1564	74.1237	100.124	86.2891	34.0821	95.5914	121.071	63.0238
N-acetylglutamate	Amino Acid	Glutamate Metabolism	1430871	70914	1266066	C00624	HMDB01138	91.4071	102.837	108.648	97.1083	38.1256	116.648	103.144	101.327	98.3851	113.168	103.046	101.636	88.6259	88.3558	94.6587	47.7523	106.326	97.9624	83.7359
N-acetylglutamine	Amino Acid	Glutamate Metabolism	2490-97-3	182230	158492	C02716	HMDB06029	97.2885	95.5764	98.6142	108.521	79.7802	96.5005	94.0329	89.3046	107.211	85.985	82.4963	70.98	83.5353	94.7042	88.7995	74.4863	76.4169	82.0221	63.4461
N-acetylhistidine	Amino Acid	Histidine Metabolism	39145-52-3	75619	68142	C02997	HMDB32055	101.37	86.1171	113.099	99.4133	84.2826	67.3475	123.162	134.72	137.797	123.145	146.774	89.0902	142.625	168.251	174.875	155.978	124.381	156.898	99.0979
N-acetylisoleucine	Amino Acid	Leucine, Isoleucine and Valine Metabolism	3077-46-1	2802421	2081100		HMDB61684	101.015	117.657	101.875	79.4534	109.231	149.062	75.3421	65.1238	71.9284	113.923	40.0799	40.0799	118.58	82.2978	82.8715	144.582	94.3947	89.8248	109.837
N-acetylleucine	Amino Acid	Leucine, Isoleucine and Valine Metabolism	1188-21-2	70912	64075	C02710	HMDB11756	106.825	110.979	82.1962	53.4743	68.5517	94.4844	94.4156	53.4743	68.167	138.567	53.4743	86.484	111.035	114.737	80.6332	180.214	53.4743	86.9028	109.125
N-acetylmethionine	Amino Acid	Methionine, Cysteine, SAM and Taurine Metabolism	65-82-7	448580	395338	C02712	HMDB11745	106.058	86.9244	101.826	105.191	75.0506	87.8214	90.0014	63.8396	59.3342	61.967	55.143	51.3504	52.1197	55.3544	53.978	53.8665	62.2813	64.7289	55.1814
N-acetylmethionine sulfoxide	Amino Acid	Methionine, Cysteine, SAM and Taurine Metabolism	108646-71-5	193368	167798			90.5995	95.0489	106.716	107.636	55.4191	113.193	110.156	64.548	66.1409	71.8456	35.8729	43.9218	31.2878	37.5268	54.3447	35.75	48.7375	48.5198	50.5575
N-acetylneuraminate	Carbohydrate	Aminosugar Metabolism	131-48-6	439197	10292217	C00270	HMDB00230	108.488	99.041	94.8915	97.5795	88.6742	96.9238	110.436	105.093	102.111	107.358	100.084	116.106	93.5308	94.6304	90.6739	84.901	105.002	121.189	92.9068
N-acetylphenylalanine	Amino Acid	Phenylalanine Metabolism	2018-61-3	74839	67404	C03519	HMDB00512	90.4832	97.0778	108.127	104.312	111.36	312.191	117.755	93.6148	105.868	100.917	101.302	100.104	109.542	95.1014	98.9862	99.7608	82.4268	84.736	98.1942
N-acetylputrescine	Amino Acid	Polyamine Metabolism	18233-70-0	122356	109095	C02714	HMDB02064	106.476	96.1302	93.8187	103.575	122.25	103.555	127.449	125.767	128.769	118.59	118.387	101.179	133.099	131.184	132.104	143.718	126.49	144.362	115.579
N-acetylserine	Amino Acid	Glycine, Serine and Threonine Metabolism	97-14-3	65249	58744		HMDB02931	103.582	94.5223	101.6	100.296	72.0375	90.4436	95.9915	84.2492	81.1671	85.4732	69.4728	57.1658	54.7419	61.8612	58.6289	51.487	55.6022	56.5609	45.744
N-acetylthreonine	Amino Acid	Glycine, Serine and Threonine Metabolism	17093-74-2	152204	3841173		HMDB62557	101.883	92.4477	97.1614	108.508	80.9284	107.288	101.477	91.3134	93.8528	89.427	77.2061	65.626	65.398	81.8496	74.4383	69.5409	64.6609	68.6252	53.6028
N-acetylvaline	Amino Acid	Leucine, Isoleucine and Valine Metabolism	96-81-1	66789	60154		HMDB11757	103.269	80.2988	111.248	105.184	84.3865	96.0388	93.7874	67.2104	66.6221	72.5399	56.5638	50.3314	53.5983	54.3127	53.2176	61.2434	49.0422	54.3967	42.8187
N-carbamoylaspartate	Nucleotide	Pyrimidine Metabolism, Orotate containing	923-37-5	93072	4573859	C00438	HMDB00828	105.215	95.9441	105.61	93.2313	58.1995	77.7485	97.4922	68.8484	73.6801	82.1933	49.4442	52.1577	64.5206	49.1736	57.3896	52.337	28.4695	26.0629	19.3306
N-formylmethionine	Amino Acid	Methionine, Cysteine, SAM and Taurine Metabolism	4289-98-9	439750	388809	C03145	HMDB01015	108.549	91.3171	96.6782	103.456	88.1654	104.121	113.016	103.043	96.8911	101.38	104.709	93.9012	94.4239	107.061	102.983	101.141	98.3616	110.052	90.2243
N-formylphenylalanine	Amino Acid	Tyrosine Metabolism	13200-85-6	759256	663938			64.9277	129.046	37.0761	106.026	96.5882	268.102	105.028	37.0761	37.0761	86.0713	104.271	61.3774	92.8183	37.0761	69.4909	37.0761	37.0761	142.611	125.864
nicotinamide	Cofactors and Vitamins	Nicotinate and Nicotinamide Metabolism	98-92-0	936	911	C00153	HMDB01406	98.277	94.7335	100.154	106.836	115.928	119.958	122.132	98.4466	107.505	106.043	100.782	101.481	110.884	108.412	105.016	123.301	103.261	125.262	87.2821
nicotinamide adenine dinucleotide (NAD+)	Cofactors and Vitamins	Nicotinate and Nicotinamide Metabolism	53-84-9	5893	5681	C00003	HMDB00902	94.7531	96.4908	104.886	103.87	87.6496	90.8171	124.213	102.943	109.334	102.942	96.8913	90.5776	86.463	96.5754	102.091	85.9718	97.2021	87.4887	74.5264
nicotinamide adenine dinucleotide reduced (NADH)	Cofactors and Vitamins	Nicotinate and Nicotinamide Metabolism	58-68-4;606-68-8	439153	388299	C00004	HMDB01487	137.554	84.5771	86.1231	91.7458	165.869	153.329	249.37	108.387	145.6	110.53	65.857	65.857	65.857	138.092	65.857	154.591	185.992	200.763	120.232
nicotinamide ribonucleotide (NMN)	Cofactors and Vitamins	Nicotinate and Nicotinamide Metabolism	1094-61-7	14180	13553	C00455	HMDB00229	107.353	100.441	85.645	106.561	88.2008	82.8357	125.542	109.244	94.8061	101.502	88.0213	95.7864	95.5039	84.8941	76.0157	83.2234	90.7906	103.124	78.3723
nicotinamide riboside	Cofactors and Vitamins	Nicotinate and Nicotinamide Metabolism	1341-23-7	439924		C03150	HMDB00855	123.521	75.2273	90.3763	110.875	107.745	22.877	149.654	154.639	121.126	100.05	22.877	49.0827	114.451	112.97	115.497	107.565	94.5503	104.585	90.44
N-monomethylarginine	Amino Acid	Urea cycle; Arginine and Proline Metabolism	53308-83-1	132862	117259	C03884	HMDB29416	99.2876	94.3243	99.1134	107.275	95.7156	115.938	114.875	115.564	98.2388	114.496	109.479	115.043	112.83	115.142	118.047	114.973	112.268	137.85	124.653
N-oleoylglycine	Lipid	Fatty Acid Metabolism(Acyl Glycine)	2601-90-3	6436908	4941514		HMDB13631	67.415	135.531	67.415	97.054	67.415	76.3527	244.465	198.016	228.257	153.398	108.43	178.955	157.477	235.842	218.371	136.171	250.966	237.74	240.085
N-palmitoylglycine	Lipid	Fatty Acid Metabolism(Acyl Glycine)	2441-41-0	151008	133100		HMDB13034	95.7039	125.377	107.584	71.3352	81.4453	104.715	235.012	262.003	199.889	189.307	166.719	181.779	201.697	241.449	198.788	145.19	255.779	245.894	201.916
N-palmitoyl-sphingadienine (d18:2/16:0)*	Lipid	Ceramides						92.4036	117.24	86.5463	103.81	77.7452	49.3452	58.8748	91.4263	52.8041	104.026	95.3664	62.6989	77.8093	49.3452	49.9511	49.3452	102.723	70.473	82.006
N-palmitoyl-sphinganine (d18:0/16:0)	Lipid	Dihydroceramides	5966-29-0	5283572	4446685		HMDB11760	111.121	106.885	79.9342	102.059	112.463	58.3316	81.1364	105.575	109.432	93.3608	123.51	120.133	73.294	71.7659	93.4981	118.063	166.337	126.79	148.334
N-palmitoyl-sphingosine (d18:1/16:0)	Lipid	Ceramides	24696-26-2	5283564	4446677		HMDB04949	103.835	104.047	85.6098	106.508	96.7229	64.732	61.1065	82.2464	92.8281	80.5001	101.021	97.904	70.3411	46.7604	65.6004	84.0364	120.991	83.5209	96.922
N-stearoyl-sphingosine (d18:1/18:0)*	Lipid	Ceramides	104404-17-3	5283565	4446678		HMDB04950	107.173	111.643	79.9016	101.283	96.832	75.2469	66.9263	84.474	94.0055	70.3482	101.125	100.698	76.9102	46.6106	65.4941	79.5208	113.475	80.9112	103.281
oleoyl ethanolamide	Lipid	Endocannabinoid	11-58-0;111-58-0	5283454	4446574		HMDB02088	95.7091	91.9857	105.071	107.234	90.4996	83.6723	83.8055	97.2727	107.105	113.931	120.971	105.544	97.6116	89.6122	94.3057	83.3515	117.245	109.072	109.841
O-methyltyrosine	Amino Acid	Tyrosine Metabolism	1080-06-4	76957	69406		HMDB14903	151.483	66.1976	88.3816	93.9382	19.1386	19.1386	19.1386	86.4549	66.637	33.8716	62.4667	79.8071	23.7169	68.9498	53.6106	19.1386	64.2882	101.732	33.3738
ophthalmate	Amino Acid	Glutathione Metabolism	495-27-2	7018721	7993181		HMDB05765	99.9544	88.1248	95.7692	116.152	78.2415	85.6452	130.262	151.268	136.2	123.743	100.1	93.8099	60.4836	52.8897	47.6814	32.4533	7.45558	14.2779	7.45558
ornithine	Amino Acid	Urea cycle; Arginine and Proline Metabolism	3184-13-2	6262	6026	C00077	HMDB03374	90.7623	92.2317	105.594	111.412	94.805	77.1665	112.406	108.474	105.926	118.684	108.7	125.98	125.363	123.035	118.302	115.984	114.401	163.028	129.352
orotate	Nucleotide	Pyrimidine Metabolism, Orotate containing	50887-69-9	967	942	C00295	HMDB00226	120.296	99.4122	106.947	73.3448	107.938	81.6772	99.6398	82.838	78.3223	82.0035	82.049	70.4218	70.9373	70.7053	77.073	83.368	54.7481	51.0283	47.6325
orotidine	Nucleotide	Pyrimidine Metabolism, Orotate containing	314-50-1	92751	83729		HMDB00788	99.2394	91.1373	120.908	88.7149	123.649	111.945	127.261	86.4199	103.325	91.8198	85.4353	84.2656	106.248	76.6403	94.8429	119.033	74.4353	70.2517	53.4612
o-Tyrosine	Amino Acid	Tyrosine Metabolism	2370-61-8	91482	82607		HMDB06050	102.568	84.8447	85.7324	126.855	90.9489	113.899	104.204	113.463	119.391	96.7468	116.971	111.478	130.845	145.682	114.284	123.171	119.022	132.925	109.708
palmitoleoyl ethanolamide*	Lipid	Endocannabinoid		9835868	8011589		HMDB13648	110.524	99.5509	70.5601	119.365	77.9061	82.5617	102.436	105.443	111.054	101.876	127.855	89.5704	73.6707	114.206	110.81	98.0519	114.175	113.217	140.104
palmitoyl dihydrosphingomyelin (d18:0/16:0)*	Lipid	Dihydrosphingomyelins		9939965	8115586			105.584	89.9999	98.8067	105.61	78.1588	75.4347	71.4582	100.655	99.2772	102.049	112.462	87.9626	67.1775	54.1359	68.5451	74.2319	104.371	84.5548	77.4352
palmitoyl ethanolamide	Lipid	Endocannabinoid	544-31-0	4671	4509	C16512	HMDB02100	105.403	86.7201	106.74	101.136	95.867	97.7662	96.7937	98.5017	108.574	120.597	112.749	101.804	96.2942	102.121	94.1352	85.5079	118.377	104.904	100.117
palmitoyl sphingomyelin (d18:1/16:0)	Lipid	Sphingomyelins	6254-89-3	9939941	8115562			106.353	90.7956	95.7349	107.116	84.9312	90.2581	85.673	115.663	111.059	109.933	112.565	91.9845	78.7001	70.9929	85.6374	90.6588	111.87	95.3023	86.5741
pantetheine	Cofactors and Vitamins	Pantothenate and CoA Metabolism	496-65-1	439322	388453	C00831		95.4413	81.3252	105.019	118.214	43.9322	84.8437	67.0042	84.3985	71.773	85.1895	112.595	98.027	115.359	127.533	128.472	125.879	130.512	107.976	101.443
pantothenate	Cofactors and Vitamins	Pantothenate and CoA Metabolism	137-08-6	6613	6361	C00864	HMDB00210	102.273	94.0987	95.2029	108.425	93.1114	103.995	107.118	105.315	100.77	95.2729	97.6037	81.2194	90.2826	102.406	102.523	96.9164	89.0153	96.7918	82.8522
p-cresol sulfate	Xenobiotics	Benzoate Metabolism	3233-57-7	4615423	3806480		HMDB11635	99.6591	97.9915	98.1574	104.192	133.624	133.4	117.564	96.9598	97.9547	104.485	102.715	109.999	118.138	106.687	112.217	124.641	98.9134	109.809	110.398
phenol red	Xenobiotics	Chemical	143-74-8	4766	4602	C12600		94.9852	103.766	96.2446	105.004	130.082	132.07	127.563	108.15	98.9655	114.419	101.297	111.765	125.606	108.107	114.849	131.96	110.953	120.707	116.581
phenol sulfate	Amino Acid	Tyrosine Metabolism	937-34-8	74426	67018	C02180	HMDB60015	96.8729	95.9322	99.4939	107.701	121.893	130.419	116.846	108.37	102.199	109.432	98.4069	90.315	120.041	122.884	133.389	139.056	102.084	115.897	99.1218
phenylacetylglycine	Peptide	Acetylated Peptides	500-98-1	68144	61452	C05598	HMDB00821	113.547	105.676	40.7134	80.7766	144.224	126.594	123.803	53.4265	40.7134	86.8462	66.337	132.701	119.932	55.8253	123.706	49.5068	136.335	113.345	102.117
phenylalanine	Amino Acid	Phenylalanine Metabolism	63-91-2	6140	5910	C00079	HMDB00159	97.7003	100.242	99.3809	102.676	87.6395	106.704	103.159	103.471	99.1675	108.173	111.351	114.318	109.546	116.742	115.477	101.428	113.86	123.803	107.181
phenylalanylglycine	Peptide	Dipeptide	721-90-4	98207	88678		HMDB28995	76.7629	72.6739	130.584	119.979	49.3904	49.3904	49.3904	49.3904	49.3904	67.3477	111.033	68.9833	49.3904	69.4851	60.5371	100.102	49.3904	95.884	84.1621
phenyllactate (PLA)	Amino Acid	Phenylalanine Metabolism	828-01-3	3848	3715	C05607	HMDB00779	95.0635	80.6239	101.242	123.071	118.281	142.387	127.429	102.379	98.5835	122.679	130.447	115.729	117.578	118.565	121.386	146.413	129.422	145.696	158.12
phosphate	Energy	Oxidative Phosphorylation	7664-38-2	1061	1032	C00009	HMDB01429	114.255	95.6085	87.3825	102.754	65.121	75.2795	75.671	94.4814	113.27	75.5474	96.0426	91.9587	71.7468	88.4075	57.6888	68.0301	136.603	170.219	102.749
phosphoenolpyruvate (PEP)	Carbohydrate	Glycolysis, Gluconeogenesis, and Pyruvate Metabolism	10526-80-4	1005	980	C00074	HMDB00263	100.861	92.9553	103.56	102.623	146.317	125.535	140.801	116.409	131.137	135.556	102.438	84.4911	122.409	117.016	142.463	141.893	126.997	121.041	133.244
phosphoethanolamine	Lipid	Phospholipid Metabolism	1071-23-4	1015	990	C00346	HMDB00224	96.3628	102.75	98.8776	102.01	91.9734	96.3077	103.634	100.14	95.2949	100.214	89.028	78.4165	93.7625	100.812	109.21	82.6574	67.7095	74.4805	67.742
phytosphingosine	Lipid	Sphingolipid Synthesis	554-62-1	122121	21238683	C12144	HMDB04610	87.801	109.995	96.7132	105.49	97.8934	81.2411	78.2833	65.9552	78.4109	89.473	79.6178	71.764	44.5733	47.5734	46.3195	44.5976	59.216	47.3025	43.8605
proline	Amino Acid	Urea cycle; Arginine and Proline Metabolism	147-85-3	145742	128566	C00148	HMDB00162	97.8161	92.8803	102.696	106.607	82.215	104.553	101.867	102.602	101.537	109.175	114.729	111.243	99.4582	113.366	104.087	105.37	113.593	135.457	97.4774
prolylglycine	Peptide	Dipeptide	2578-57-6	6426709	4932143		HMDB11178	106.98	101.884	89.4871	101.649	64.851	70.4686	71.554	58.5013	66.688	70.646	70.0683	56.9588	45.1614	56.422	65.1734	48.4146	68.366	68.3811	61.146
pseudouridine	Nucleotide	Pyrimidine Metabolism, Uracil containing	1445-07-4	15047	21403010	C02067	HMDB00767	98.1918	98.6182	96.2834	106.907	104.863	117.138	119.249	99.6028	95.4649	113.426	111.391	105.13	109.534	102.405	114.153	106.425	108.029	113.763	109.097
putrescine	Amino Acid	Polyamine Metabolism	110-60-1	1045	13837702	C00134	HMDB01414	102.026	99.0307	98.4205	100.522	121.757	123.449	121.652	110.384	99.5199	107.381	103.292	104.097	116.101	117.121	108.856	126.058	104.534	114.414	104.2
pyridoxal	Cofactors and Vitamins	Vitamin B6 Metabolism	65-22-5	1050	1021	C00250	HMDB01545	99.2777	89.1483	97.1637	114.41	86.8468	96.6338	126.661	116.228	104.198	111.291	113.647	94.3535	98.4989	119.674	116.064	103.386	96.1726	130.119	114.468
pyridoxal phosphate	Cofactors and Vitamins	Vitamin B6 Metabolism	41468-25-1	1051	1022	C00018	HMDB01491	49.463	129.663	114.006	106.868	37.3606	91.6649	89.6449	90.4796	133.838	123.913	96.8901	126.08	54.1144	91.7399	70.6501	38.9274	155.671	174.239	48.0904
pyridoxamine	Cofactors and Vitamins	Vitamin B6 Metabolism	58052-48-5	1052	1023	C00534	HMDB01431	97.8324	97.6343	97.1321	107.401	100.804	321.297	106.935	113.221	89.5739	135.304	122.67	105.658	122.857	117.57	122.081	148.919	108.763	108.372	126.159
pyridoxate	Cofactors and Vitamins	Vitamin B6 Metabolism	82-82-6	6723	6467	C00847	HMDB00017	95.3072	95.9026	101.453	107.337	127.796	143.382	120.684	111.898	110.909	119.001	115.97	123.066	130.133	114.889	119.297	143.865	116.53	123.024	119.77
pyridoxine (Vitamin B6)	Cofactors and Vitamins	Vitamin B6 Metabolism	58-56-0	1054	1025	C00314	HMDB02075	101.263	98.7689	96.9402	103.028	120.2	105.124	111.72	104.869	100.33	106.341	105.585	97.232	113.854	109.487	111.473	118.955	97.7801	113.427	104.227
pyroglutamine*	Amino Acid	Glutamate Metabolism	2353-44-8	134508	118562			97.8676	86.0684	102.407	113.657	80.992	78.9759	116.513	112.082	116.001	104.767	97.9377	85.095	85.9796	97.0183	98.0174	78.1417	84.8614	114.065	71.8706
pyruvate	Carbohydrate	Glycolysis, Gluconeogenesis, and Pyruvate Metabolism	127-17-3	1060	96901	C00022	HMDB00243	91.4946	105.22	88.0465	115.239	144.111	124.58	136.788	105.974	104.779	110.68	101.493	107.925	110.497	112.127	106.066	123.55	109.084	102.744	95.3961
ribitol	Carbohydrate	Pentose Metabolism	488-81-3	6912	10254628	C00474	HMDB00508	100.05	79.4255	121.816	98.7088	133.618	112.551	129.865	100.677	113.855	106.489	109.848	108.98	189.89	84.2747	386.797	129.042	112.499	111.269	80.1383
riboflavin (Vitamin B2)	Cofactors and Vitamins	Riboflavin Metabolism	83-88-5	493570	431981	C00255	HMDB00244	119.862	60.3342	69.1959	150.608	115.577	60.3342	121.236	70.0504	106.28	64.5087	77.8715	82.8141	100.467	110.008	101.824	87.1463	102.066	227.068	118.946
ribonate	Carbohydrate	Pentose Metabolism	5336-08-03	5460677	4574162	C01685	HMDB00867	99.713	96.7457	107.282	96.2591	126.146	116.119	120.425	92.6213	97.4638	98.8097	86.4721	95.9278	112.972	86.9624	103.674	115.243	81.929	79.3175	71.7825
ribulonate/xylulonate*	Carbohydrate	Pentose Metabolism						94.5845	98.7697	105.058	101.588	209.197	132.117	144.789	85.1906	120.716	107.624	114.896	160.455	149.892	85.0943	123.906	196.354	117.088	118.17	90.0249
S-1-pyrroline-5-carboxylate	Amino Acid	Glutamate Metabolism	2906-39-0	1196	10140206	C04322	HMDB01301	102.485	94.6125	98.3275	104.575	18.4035	52.3307	58.6916	86.7329	83.267	82.8648	98.5613	122.415	104.273	102.396	78.9364	59.4721	100.919	154.901	68.2724
saccharopine	Amino Acid	Lysine Metabolism	997-68-2	160556	141086	C00449	HMDB00279	105.802	99.7183	92.8273	101.652	153.931	84.3367	72.2375	67.8032	65.3881	81.4804	59.6788	113.713	89.7113	71.2754	64.8754	75.0005	61.5347	68.1861	45.1328
S-adenosylhomocysteine (SAH)	Amino Acid	Methionine, Cysteine, SAM and Taurine Metabolism	979-92-0	439155	16788012	C00021	HMDB00939	161.512	72.9268	86.398	79.1636	66.6567	85.3804	71.786	91.2285	112.315	78.3101	108.174	82.888	94.3212	128.172	95.3967	111.959	344.119	290.871	166.854
S-adenosylmethionine (SAM)	Amino Acid	Methionine, Cysteine, SAM and Taurine Metabolism	24346-00-7;86867-01-8;86867-0108	34756		C00019	HMDB01185	96.5138	97.6095	105.432	100.444	135.822	110.164	148.887	127.91	111.29	130.486	141.98	147.245	158.129	149.446	149.599	185.589	106.898	111.031	139.255
salicylate	Xenobiotics	Drug - Topical Agents	69-72-7	338	331	C00805	HMDB01895	106.436	68.7857	139.259	85.5196	176.5	169.151	138.723	120.631	122.504	106.927	123.15	149.478	138.951	142.009	88.6189	100.755	120.651	109.464	117.674
sarcosine	Amino Acid	Glycine, Serine and Threonine Metabolism	107-97-1	1088	1057	C00213	HMDB00271	88.9867	87.6957	84.8305	138.487	40.0832	1113.84	78.9885	98.2299	103.707	54.7236	140.751	31.2992	37.7013	70.2281	87.5647	84.7777	35.7263	38.2794	31.2992
sedoheptulose-7-phosphate	Carbohydrate	Pentose Phosphate Pathway	2646-35-7	616	596	C05382	HMDB01068	95.9337	78.6719	90.2623	135.132	74.9715	85.077	91.2539	117.596	81.3279	99.9423	87.2548	90.6601	76.5356	85.2136	87.8431	78.4132	65.4412	94.8514	81.3488
serine	Amino Acid	Glycine, Serine and Threonine Metabolism	56-45-1	5951	5736	C00065	HMDB00187	87.9795	109.142	100.065	102.814	53.4417	84.4637	85.9556	106.822	107.022	110.086	109.915	117.652	109.888	116.319	112.455	78.2667	108.439	115.488	83.0573
S-lactoylglutathione	Amino Acid	Glutathione Metabolism	54398-03-7	440018	1053	C03451	HMDB01066	114.624	14.9844	109.828	75.548	14.9844	87.5775	149.789	266.635	195.485	250.748	69.2056	37.8548	164.24	289.262	428.747	203.729	220.464	67.6968	141.773
S-methylglutathione	Amino Acid	Glutathione Metabolism	2922-56-7	3605667	2841309	C11347		207.858	49.9753	74.2647	67.9023	12.8351	48.109	52.9045	74.8124	134.11	35.3771	115.481	78.6671	92.487	186.49	91.5262	98.7883	625.812	552.893	198.203
spermidine	Amino Acid	Polyamine Metabolism	124-20-9	1102	1071	C00315	HMDB01257	105.146	94.0344	99.1877	101.632	114.476	101.152	110.983	95.109	82.4651	90.3886	91.0143	91.0269	102.033	101.365	100.944	125.332	88.3159	83.9547	93.3548
spermine	Amino Acid	Polyamine Metabolism	71-44-3	1103	1072	C00750	HMDB01256	151.848	92.0247	75.7843	80.3429	23.5467	21.5292	19.542	16.87	17.516	175.452	133.004	121.141	150.344	18.7423	14.5677	16.5848	90.8495	108.464	95.2508
sphinganine	Lipid	Sphingolipid Synthesis	3102-56-5	3126	3014	C00836	HMDB00269	108.825	98.4064	86.5251	106.243	92.823	47.8326	75.9968	117.478	110.427	108.527	100.425	92.0717	84.6985	73.0674	80.0591	65.0847	113.514	89.5068	88.9654
sphinganine-1-phosphate	Lipid	Sphingolipid Synthesis	19794-97-9	520	505		HMDB01383	120.42	63.8852	111.944	103.751	88.269	63.8852	124.327	111.41	143.803	157.468	163.16	136.23	115.404	89.7365	83.5711	87.3458	143.827	172.248	96.7171
sphingomyelin (d17:1/16:0, d18:1/15:0, d16:1/17:0)*	Lipid	Sphingomyelins	121999-58-4		28532779			93.0124	72.1775	102.024	132.786	66.0297	56.0894	36.1661	83.1651	123.594	36.1661	138.987	88.2192	61.2858	73.5563	75.993	43.5819	132.568	87.0142	36.1661
sphingomyelin (d18:1/14:0, d16:1/16:0)*	Lipid	Sphingomyelins		11433862	9608732		HMDB12097	97.1581	93.2652	101.489	108.088	69.818	89.3827	77.2987	113.597	122.412	121.074	131.238	95.8194	87.1815	86.0078	89.2776	71.1582	132.055	107.002	86.5832
sphingomyelin (d18:1/18:1, d18:2/18:0)	Lipid	Sphingomyelins	108392-10-5	6443882	4947837		HMDB12101	77.9713	151.804	87.5815	82.6431	76.9855	79.0886	78.8662	112.058	83.8721	104.748	124.846	95.855	79.3142	66.7639	76.207	74.9882	118.679	90.2864	83.6455
sphingomyelin (d18:1/20:0, d16:1/22:0)*	Lipid	Sphingomyelins			23113477		HMDB12102	107.452	99.2671	76.5856	116.696	72.4654	47.6232	39.9574	72.0583	56.6721	78.6408	91.3087	78.6394	50.7924	39.029	39.029	92.905	89.0341	49.9416	65.483
sphingomyelin (d18:1/20:1, d18:2/20:0)*	Lipid	Sphingomyelins	222403-67-0					90.8526	91.3424	117.805	79.1772	86.7828	91.015	86.6086	79.1772	88.9995	109.27	99.197	89.1722	81.7861	79.1772	79.1772	85.6009	109.123	79.1772	98.9891
sphingomyelin (d18:1/22:1, d18:2/22:0, d16:1/24:1)*	Lipid	Sphingomyelins			29368329		HMDB12104	109.308	90.6354	85.3628	114.694	71.2651	68.8473	63.9589	77.6017	95.2598	80.1153	95.3042	85.6953	69.4321	34.9475	59.3255	81.4977	97.9474	70.4299	67.7509
sphingomyelin (d18:1/24:1, d18:2/24:0)*	Lipid	Sphingomyelins	94359-13-4		24846874		HMDB12107	98.4548	94.2498	92.4291	114.866	88.5257	75.6111	71.7635	84.7003	73.0686	94.8583	107.613	89.6745	67.1908	32.8028	54.1835	93.0856	98.2508	72.405	90.057
sphingomyelin (d18:2/14:0, d18:1/14:1)*	Lipid	Sphingomyelins						61.2551	86.3782	107.531	144.836	85.1928	122.174	56.9153	110.75	78.5147	135.597	152.471	92.8136	108.342	108.49	98.4191	47.5832	189.309	81.606	101.134
sphingomyelin (d18:2/16:0, d18:1/16:1)*	Lipid	Sphingomyelins						93.4446	93.1278	105.57	107.857	69.3475	99.7595	86.3433	123.903	126.771	135.775	143.384	98.3025	98.2462	95.9082	100.293	78.6938	142.255	114.596	90.098
sphingomyelin (d18:2/24:1, d18:1/24:2)*	Lipid	Sphingomyelins						106.139	82.1487	89.4084	122.304	79.0902	89.0042	78.0255	100.178	90.8046	90.8843	103.049	115.654	86.0382	47.3976	47.3976	88.4614	96.1318	72.5578	110.586
sphingosine	Lipid	Sphingosines	123-78-4	5353955	4510275	C00319	HMDB00252	99.1243	90.1609	97.7571	112.958	72.3689	51.7636	53.9319	61.3066	61.96	62.3389	72.433	55.2082	46.3514	43.4507	40.6225	40.4093	51.8479	51.9323	48.1429
sphingosine 1-phosphate	Lipid	Sphingosines	26993-30-6	5283560	4446673	C06124	HMDB00277	119.785	77.2765	98.7704	104.168	74.2286	41.4894	82.0362	69.6615	88.7835	125.239	108.473	95.9362	78.9486	71.8078	74.6062	65.1731	103.084	92.3514	90.1844
stearate (18:0)	Lipid	Long Chain Fatty Acid	57-11-4	5281	5091	C01530	HMDB00827	85.2971	104.75	106.66	103.292	98.1345	95.1938	118.255	87.478	101.683	90.878	106.072	115.645	113.065	105.972	99.6874	77.2721	114.683	116.097	108.189
stearoyl ethanolamide	Lipid	Endocannabinoid	111-57-9	27902	25958		HMDB13078	115.188	89.1595	90.4489	105.204	93.0935	83.2231	97.7902	120.592	140.566	127.387	152.068	124.995	135.649	136.875	129.242	106.63	176.383	149.435	129.004
stearoyl sphingomyelin (d18:1/18:0)	Lipid	Sphingomyelins	85187-10-6;85187-10-6	6453725	4956085	C00550	HMDB01348	106.967	92.6677	95.109	105.257	87.3209	76.8912	73.6877	94.3808	94.8301	98.6984	110.784	89.5443	68.9651	53.7205	78.8579	90.4012	93.8217	85.4571	77.0713
succinate	Energy	TCA Cycle	110-15-6	1110	1078	C00042	HMDB00254	96.6449	86.9164	101.78	114.659	117.347	119.459	119.163	107.217	104.162	88.9803	88.3666	86.0163	87.6017	96.8585	89.0091	78.8126	80.0986	89.1611	87.7687
sucrose	Carbohydrate	Disaccharides and Oligosaccharides	57-50-1	5988	5768	C00089	HMDB00258	147.085	53.911	63.2558	135.748	146.386	20359.9	98.1453	92.1098	56.6762	101.648	75.1316	229.55	384.643	72.6367	81.4876	80.7648	288.074	85.237	48.9371
sulfate*	Xenobiotics	Chemical	14808-79-8	1118	1086	C00059	HMDB01448	103.156	103.901	84.2249	108.719	104.983	121.726	111.635	99.3867	105.173	95.5132	101.6	94.9439	99.5809	109.672	108.871	103.247	109.3	144.162	120.94
taurine	Amino Acid	Methionine, Cysteine, SAM and Taurine Metabolism	107-35-7	1123	1091	C00245	HMDB00251	73.7802	107.994	116.043	102.184	132.425	104.1	73.7802	85.0502	91.4746	98.6503	83.2734	156.805	126.663	90.4313	117.571	131.92	101.922	74.958	73.7802
thiamin (Vitamin B1)	Cofactors and Vitamins	Thiamine Metabolism	59-43-8	1130		C00378	HMDB00235	95.2256	102.682	97.2215	104.871	125.005	124.075	115.587	96.6669	84.2172	100.257	96.9394	103.655	111.342	100.53	101.909	121.342	96.1545	110.054	104.653
thioproline	Xenobiotics	Chemical	34592-47-4	93176	84120			79.7147	121.875	90.9584	107.452	107.389	144.813	129.263	85.67	140.499	141.503	85.8455	98.4282	109.274	103.069	131.177	84.3673	148.654	135.972	115.221
threonate	Cofactors and Vitamins	Ascorbate and Aldarate Metabolism	70753-61-6	151152	133224	C01620	HMDB00943	71.9006	101.284	123.874	102.941	126.325	103.847	159.119	68.8081	84.2284	119.821	80.7272	99.1038	118.709	68.7759	95.4014	126.197	81.3259	76.0055	64.923
threonine	Amino Acid	Glycine, Serine and Threonine Metabolism	72-19-5	6288	6051	C00188	HMDB00167	87.7297	100.091	103.873	108.307	67.7907	98.088	95.1943	109.909	117.946	115.027	125.829	123.767	100.755	118.984	110.752	96.3898	138.155	160.533	94.7191
thymidine	Nucleotide	Pyrimidine Metabolism, Thymine containing	50-89-5	5789	5585	C00214	HMDB00273	98.6123	97.9423	97.4796	105.966	124.709	131.903	120.189	107.238	106.423	109.927	112.233	102.83	118.06	119.517	123.369	139.737	118.724	121.492	119.925
trans-4-hydroxyproline	Amino Acid	Urea cycle; Arginine and Proline Metabolism	51-35-4	5810	5605	C01157	HMDB00725	111.612	75.4875	88.4967	124.403	46.6403	90.0134	131.715	105.543	104.154	88.18	135.373	88.0982	95.4416	148.213	125.368	76.4861	92.0539	112.836	84.109
trans-urocanate	Amino Acid	Histidine Metabolism	104-98-3	736715	643824	C00785	HMDB00301	54.2962	121.745	121.089	102.87	347.609	1073.34	167.3	560.728	256.088	286.164	95.2525	427.053	37.1844	175.617	143.839	87.5577	97.1958	149.804	134.25
trigonelline (N'-methylnicotinate)	Cofactors and Vitamins	Nicotinate and Nicotinamide Metabolism	535-83-1	5570	5369	C01004	HMDB00875	31.6003	109.741	118.307	140.352	25.6058	144.441	94.9533	114.837	136.17	141.115	107.374	131.07	29.406	97.3685	92.0068	25.6058	122.666	114.608	25.6058
trizma acetate	Xenobiotics	Chemical	6850-28-8	6503	73346	C07182		36.5131	35.9153	240.639	86.9323	51.2995	2871.07	49.5042	119.041	154.784	163.224	148.818	9466.33	107.083	133.241	95.4058	84.9389	142.789	193.621	117.849
tryptamine	Amino Acid	Tryptophan Metabolism	61-54-1	1150	1118	C00398	HMDB00303	82.742	121.817	96.1926	99.2487	77.9622	82.874	114.143	191.293	68.0434	66.7883	48.9113	81.0037	106.078	102.859	199.181	340.01	80.5069	69.4645	92.1408
tryptophan	Amino Acid	Tryptophan Metabolism	73-22-3	6305	6066	C00078	HMDB00929	93.7216	104.178	97.1576	104.943	111.367	105.146	98.1417	100.999	102.232	104.82	110.359	116.842	131.563	124.575	124.291	128.728	120.365	126.521	121.369
tyrosine	Amino Acid	Tyrosine Metabolism	60-18-4	6057	5833	C00082	HMDB00158	102.489	97.1785	93.1311	107.201	102.993	102.443	109.134	113.13	110.902	105.794	120.204	108.748	121.725	129.031	128.596	123.47	115.441	132.999	116.673
tyrosylglycine	Peptide	Dipeptide	673-05-5	259323	227627		HMDB29105	107.899	97.0323	98.1857	96.8826	29.2103	72.0792	47.7799	72.6879	44.6581	55.7344	66.588	53.572	29.2103	78.4943	74.4425	96.1753	70.8655	73.2048	73.362
UDP-galactose	Carbohydrate	Nucleotide Sugar	2956-16-3;91183-98-1;137868-52-1	18068	17069	C00052	HMDB00302	105.527	105.244	93.4652	95.7633	99.0124	105.172	135.202	120.923	97.592	121.744	104.471	127.419	128.384	107.874	120.497	143.943	117.521	139.473	101.606
UDP-glucose	Carbohydrate	Nucleotide Sugar	117756-22-6	8629	8308	C00029	HMDB00286	106.382	98.8131	100.105	94.6996	108.961	114.025	137.302	129.702	98.5827	129.033	106.42	138.508	127.154	116.717	125.904	157.971	135.713	142.198	108.642
UDP-glucuronate	Carbohydrate	Nucleotide Sugar	28053-08-9;63700-19-6	17473	16522	C00167	HMDB00935	30.9359	137.707	30.9359	131.357	100.342	98.3926	150.955	30.9359	101.453	30.9359	95.773	115.154	113.966	130.47	173.539	142.287	98.2201	155.452	132.158
UDP-N-acetylglucosamine/galactosamine	Carbohydrate	Nucleotide Sugar						90.7834	97.7136	109.25	102.253	108.915	127.342	136.146	127.798	101.708	131.404	126.865	126.771	125.731	140.594	149.355	150.57	156.505	153.669	120.606
uridine	Nucleotide	Pyrimidine Metabolism, Uracil containing	58-96-8	6029	5807	C00299	HMDB00296	102.034	99.6168	89.9882	108.361	105.827	108.653	117.541	99.6354	96.3459	94.1127	99.8514	94.3676	100.432	102.026	105.794	102.755	98.514	111.702	102.581
valine	Amino Acid	Leucine, Isoleucine and Valine Metabolism	72-18-4	6287	6050	C00183	HMDB00883	95.6692	99.1756	100.787	104.368	106.63	97.8166	100.222	103.017	101.362	108.254	105.676	108.315	114.845	112.858	110.367	109.54	104.143	117.878	103.905
valylleucine	Peptide	Dipeptide	22906-55-4	352039	312586		HMDB29131	96.0224	103.45	123.742	76.7855	74.4297	55.6684	62.1619	55.6684	73.2728	70.3801	92.9292	76.1739	74.0436	64.4857	55.6684	134.128	82.4376	57.1964	68.9332

## Sheet: 2. Results overview
Biochemical	3 h log2 Fold Change	3 h FDR adj p-value	6 h log2 Fold Change	6 h FDR adj p-value	9 h log2 Fold Change	9 h FDR adj p-value	10.5 h log2 Fold Change	10.5 h FDR adj p-value	12 h log2 Fold Change	12 h FDR adj p-value
(N(1) + N(8))-acetylspermidine	0.249658	0.0406386	0.0331971	0.878592	0.011948	0.940507	0.273784	0.0190363	0.202023	0.085546
1-(1-enyl-oleoyl)-2-oleoyl-GPE (P-18:1/18:1)*	-0.352476	0.196604	-0.380376	0.33104	-0.220963	0.520863	-0.580332	0.0362008	-0.345382	0.213707
1-(1-enyl-oleoyl)-GPE (P-18:1)*	-0.53383	0.0062404	-0.269473	0.220841	-0.192236	0.290567	-0.408513	0.0118042	0.0814735	0.624938
1-(1-enyl-palmitoyl)-2-arachidonoyl-GPE (P-16:0/20:4)*	-0.458094	0.0467651	-0.179838	0.571969	-0.318016	0.221843	-0.662584	0.00544588	-0.386088	0.085546
1-(1-enyl-palmitoyl)-2-linoleoyl-GPE (P-16:0/18:2)*	-0.301892	0.167289	-0.099711	0.781446	-0.173318	0.520863	-0.370806	0.0816815	-0.098033	0.688661
1-(1-enyl-palmitoyl)-2-oleoyl-GPC (P-16:0/18:1)*	-0.505522	0.111979	-0.128589	0.810131	-0.245785	0.520863	-0.795042	0.0159855	-0.178368	0.603716
1-(1-enyl-palmitoyl)-2-oleoyl-GPE (P-16:0/18:1)*	-0.339589	0.200127	-0.332153	0.381149	-0.322027	0.309208	-0.67106	0.0161925	-0.353469	0.193943
1-(1-enyl-palmitoyl)-2-palmitoleoyl-GPC (P-16:0/16:1)*	-0.302953	0.0453914	0.061855	0.787139	-0.0337642	0.87979	-0.353621	0.0165894	0.0504156	0.763309
1-(1-enyl-palmitoyl)-2-palmitoyl-GPC (P-16:0/16:0)*	-0.5785	0.065361	-0.236362	0.582657	-0.332442	0.345813	-1.04242	0.00237555	-0.405899	0.186316
1-(1-enyl-palmitoyl)-GPE (P-16:0)*	-0.562526	0.0101886	-0.323098	0.221365	-0.294608	0.189901	-0.534019	0.00937531	-0.0809541	0.702488
1-(1-enyl-stearoyl)-2-arachidonoyl-GPE (P-18:0/20:4)*	-0.373395	0.292771	-0.163513	0.781446	-0.229949	0.599568	-0.357931	0.29403	-0.408013	0.267744
1-(1-enyl-stearoyl)-2-linoleoyl-GPE (P-18:0/18:2)*	-0.427805	0.26844	-0.015405	0.984365	-0.261924	0.576423	-0.653791	0.0851958	0.047226	0.937168
1-(1-enyl-stearoyl)-2-oleoyl-GPE (P-18:0/18:1)	-0.347712	0.250669	-0.319744	0.49649	-0.282327	0.456163	-0.750251	0.0183992	-0.27541	0.394753
1-(1-enyl-stearoyl)-GPE (P-18:0)*	-1.3822	0.00282421	-0.570081	0.246954	-0.694637	0.0903526	-1.41819	0.000932189	-0.570683	0.119519
1,2-dioleoyl-GPC (18:1/18:1)	-0.318731	0.0397276	-0.0312643	0.911652	-0.134669	0.442708	-0.317645	0.0278083	-0.0653318	0.681212
1,2-dioleoyl-GPE (18:1/18:1)	-0.37155	0.113573	-0.216308	0.530516	-0.239686	0.385038	-0.566853	0.0189392	-0.327166	0.177215
1,2-dipalmitoyl-GPC (16:0/16:0)	-0.280679	0.13853	-0.171668	0.536786	-0.316263	0.158569	-0.541237	0.00827578	-0.391796	0.0503394
1,2-dipalmitoyl-GPE (16:0/16:0)*	-0.45775	0.0232167	-0.393863	0.116625	-0.4684	0.0284211	-0.856237	0.000250465	-0.811935	0.00030056
1-arachidonoyl-GPE (20:4n6)*	0.170207	0.839009	1.0548	0.254943	0.290547	0.724332	0.619714	0.329009	1.27913	0.0673272
1-arachidonoyl-GPI (20:4)*	-0.0076723	0.991069	0.136474	0.911652	-0.206254	0.795525	-0.0663341	0.914434	1.28824	0.0373261
N-lactoyl-isoleucine	0.106169	0.4007	0.396266	0.0183131	0.529238	0.000998233	0.539011	0.000598099	0.5746	0.000286143
N-lactoyl-leucine	0.155796	0.105415	0.339942	0.00860652	0.485696	0.000230514	0.504658	9.34517e-05	0.452503	0.000179661
N-lactoyl-phenylalanine	0.134893	0.21014	0.480142	0.00236631	0.545951	0.000230514	0.651089	4.54658e-05	0.783904	4.26882e-06
N-lactoyl-tyrosine	0.183822	0.1273	0.469515	0.00534557	0.672232	0.000116782	0.811476	1.40199e-05	0.925327	1.98816e-06
N-lactoyl-valine	0.135421	0.222216	0.45431	0.00476753	0.562539	0.000230514	0.579483	0.00011667	0.684949	1.80495e-05
1-linoleoyl-GPC (18:2)	-1.1311	0.019934	-0.206857	0.780259	-0.475444	0.352813	-0.773717	0.0720576	-0.256388	0.591878
1-linoleoyl-GPE (18:2)*	-0.656483	0.0065951	-0.133179	0.663473	-0.353503	0.13925	-0.736515	0.00167618	-0.218988	0.288287
1-linoleoyl-GPG (18:2)*	-0.0178213	0.980451	0.723035	0.387417	-0.0739118	0.929507	0.786045	0.158397	0.93729	0.123345
1-linoleoyl-GPI (18:2)*	-0.273548	0.745261	0.981513	0.355972	-0.338866	0.720995	0.0114557	0.983941	1.59282	0.0432375
1-methylnicotinamide	-0.101239	0.400056	0.120361	0.51041	0.131345	0.351696	0.21685	0.0672781	0.292703	0.0215086
1-myristoyl-2-arachidonoyl-GPC (14:0/20:4)*	-0.422846	0.0807137	0.122327	0.757258	-0.181838	0.520863	-0.48609	0.0401871	-0.251554	0.300567
1-myristoyl-2-palmitoyl-GPC (14:0/16:0)	-0.249102	0.0818351	0.122128	0.556381	-0.0632006	0.720995	-0.223229	0.0979843	0.00127725	0.9928
1-myristoylglycerol (14:0)	0.131857	0.733991	0.897062	0.0479477	0.509469	0.216805	0.945023	0.0105181	1.25841	0.00155252
1-oleoyl-2-linoleoyl-GPE (18:1/18:2)*	-0.325053	0.0693095	-0.0602328	0.834077	-0.193625	0.336248	-0.506503	0.00661584	-0.37463	0.0388429
1-oleoyl-GPC (18:1)	-0.572976	0.00367066	-0.217596	0.325329	-0.62333	0.00140675	-0.984885	2.59023e-05	-0.48566	0.0048467
1-oleoyl-GPE (18:1)	-0.474399	0.0156587	-0.234377	0.353858	-0.470427	0.022398	-0.713178	0.000743201	-0.299904	0.0948964
1-oleoyl-GPG (18:1)*	0.152743	0.795576	0.536658	0.48118	0.102702	0.883454	0.379954	0.430272	0.87335	0.0901277
1-oleoyl-GPI (18:1)*	-0.171471	0.660462	0.457361	0.380987	-0.111339	0.828088	0.241181	0.496313	1.03895	0.00857334
1-oleoyl-GPS (18:1)	0.388154	0.483731	1.00889	0.175087	0.393882	0.530298	0.962324	0.0688898	1.79698	0.00304426
1-palmitoleoyl-2-oleoyl-GPC (16:1/18:1)*	-0.280134	0.0693095	0.169308	0.431844	-0.0082934	0.953972	-0.204896	0.145248	0.0381851	0.829427
1-palmitoleoyl-2-oleoyl-GPE (16:1/18:1)*	-0.310925	0.0453866	0.0202296	0.942229	-0.123477	0.494293	-0.354115	0.0183992	-0.215712	0.151016
1-palmitoleoyl-GPC (16:1)*	-0.4561	0.0192994	-0.349226	0.143573	-0.541485	0.010478	-0.674521	0.00114972	-0.159731	0.38359
1-palmitoyl-2-alpha-linolenoyl-GPC (16:0/18:3n3)*	-0.376916	0.082842	0.237963	0.454414	0.126635	0.635161	-0.217687	0.280597	0.000923602	0.995354
1-palmitoyl-2-gamma-linolenoyl-GPC (16:0/18:3n6)*	-0.459673	0.046824	0.0436996	0.918771	-0.373165	0.14803	-0.654023	0.00607623	-0.22503	0.313331
1-palmitoyl-2-oleoyl-GPC (16:0/18:1)	-0.272583	0.0777516	-0.0121895	0.97914	-0.133336	0.47088	-0.277057	0.0614619	-0.0849596	0.603716
1-palmitoyl-2-oleoyl-GPE (16:0/18:1)	-0.395135	0.0800898	-0.249405	0.440281	-0.27483	0.288881	-0.597787	0.0106664	-0.39688	0.0822529
1-palmitoyl-2-stearoyl-GPC (16:0/18:0)	-0.439136	0.11088	-0.354545	0.361768	-0.380466	0.228673	-0.95509	0.0023696	-0.451216	0.108645
1-palmitoyl-2-stearoyl-GPE (16:0/18:0)*	-0.506038	0.237038	-0.609125	0.325329	-0.927965	0.0721495	-1.79907	0.000707676	-1.19184	0.0112065
1-palmitoylglycerol (16:0)	0.0726521	0.897269	0.579529	0.361752	0.7595	0.14803	0.992321	0.0278083	1.07662	0.0221581
1-palmitoyl-GPC (16:0)	-0.42963	0.00817903	-0.110645	0.571969	-0.358905	0.0249277	-0.660715	0.000175009	-0.204058	0.144626
1-palmitoyl-GPE (16:0)	-0.47658	0.0354108	0.130981	0.675217	-0.157427	0.520863	-0.553537	0.0117132	-0.0861052	0.712028
1-stearoyl-2-arachidonoyl-GPE (18:0/20:4)	-0.185563	0.579909	-0.0268462	0.978324	-0.0323307	0.940507	-0.382137	0.205011	-0.0750762	0.85122
1-stearoyl-2-arachidonoyl-GPI (18:0/20:4)	-0.808141	0.0252896	-0.392929	0.395362	-0.476032	0.223411	-0.499642	0.110899	-0.353447	0.293011
1-stearoyl-2-oleoyl-GPC (18:0/18:1)	-0.457924	0.091523	-0.259505	0.521839	-0.256168	0.437658	-0.730855	0.0106664	-0.274319	0.318711
1-stearoyl-2-oleoyl-GPE (18:0/18:1)	-0.390994	0.152813	-0.317201	0.427137	-0.330816	0.307302	-0.763589	0.00984412	-0.384293	0.176301
1-stearoyl-2-oleoyl-GPS (18:0/18:1)	-0.713635	0.0419203	-0.407446	0.381149	-0.307937	0.444372	-1.04128	0.00416782	-0.389713	0.242619
1-stearoyl-GPC (18:0)	-0.61952	0.00360687	-0.258142	0.270195	-0.438736	0.0249277	-0.8439	0.000129258	-0.37185	0.0356372
1-stearoyl-GPE (18:0)	-0.861987	0.00641882	-0.129466	0.763095	-0.30606	0.312663	-0.667351	0.012884	-0.0528786	0.875581
1-stearoyl-GPI (18:0)	-0.173527	0.651061	0.467761	0.355972	0.467764	0.25767	0.647589	0.0646357	1.59103	0.00030056
1-stearoyl-GPS (18:0)*	-0.299343	0.545282	1.02566	0.116625	0.820623	0.14576	1.01282	0.0337511	1.62183	0.00259789
2,3-dihydroxy-5-methylthio-4-pentenoate (DMTPA)*	-0.806644	0.200884	0.0342608	0.984365	-0.281692	0.722966	-0.0336647	0.957694	-0.53703	0.430611
2-aminoadipate	-0.566851	0.00641882	-0.628856	0.0074725	-0.216049	0.282613	-0.459896	0.0112001	-0.286803	0.103179
2'-deoxycytidine	0.363802	0.0831695	0.211021	0.508793	0.0285926	0.917189	0.497273	0.01945	0.401315	0.0656601
2'-deoxyinosine	0.447953	0.0666923	0.733981	0.0183131	0.612013	0.0249277	1.23562	9.34517e-05	1.36457	2.2542e-05
2'-deoxyuridine	0.220329	0.0397276	0.0815786	0.571969	0.16206	0.17096	0.234659	0.0210715	0.243633	0.0211153
2-hydroxy-3-methylvalerate	0.363428	0.0587277	0.121636	0.663473	0.119907	0.585403	0.282922	0.105449	0.321721	0.0872564
2-hydroxybutyrate/2-hydroxyisobutyrate	0.559718	0.0807137	0.160841	0.757902	0.036605	0.935621	0.367148	0.215321	0.247417	0.459808
2-hydroxyglutarate	0.105086	0.286573	0.105114	0.490061	0.00946092	0.942882	0.17208	0.0776272	-0.14708	0.154346
2-methylcitrate/homocitrate	0.278614	0.355542	0.520429	0.221365	0.193588	0.599568	0.269637	0.350111	0.243553	0.457863
2'-O-methylcytidine	0.169557	0.211578	0.0431674	0.86307	0.10513	0.520863	0.149864	0.253128	0.196501	0.169827
2'-O-methyluridine	0.306333	0.0200889	-0.0443347	0.828353	0.131158	0.351464	0.243132	0.040966	0.173729	0.158328
2-palmitoylglycerol (16:0)	-0.261906	0.717607	0.818891	0.381149	-0.0352094	0.953972	0.82699	0.182938	0.400102	0.57849
2-palmitoyl-GPC (16:0)*	-0.4551	0.0294693	-0.20693	0.472797	-0.376429	0.0860736	-0.659096	0.00245706	-0.197693	0.313331
2-stearoyl-GPE (18:0)*	-1.18123	0.217642	0.112614	0.951762	0.0463396	0.956394	0.724115	0.442029	0.595986	0.57849
3-(3-amino-3-carboxypropyl)uridine*	-0.0424127	0.80308	-0.0473114	0.851568	-0.207922	0.22489	-0.248412	0.0780382	-0.133678	0.377166
3-(4-hydroxyphenyl)lactate	0.0578612	0.651061	0.102263	0.556479	0.0966073	0.51326	0.198022	0.0851958	0.20672	0.0914365
3-amino-2-piperidone	0.562137	0.00360687	0.219197	0.311612	0.291148	0.0975475	0.228843	0.115231	0.204532	0.186316
3-ethylphenylsulfate	0.357594	0.222216	0.318431	0.483486	0.0653372	0.881742	0.0177152	0.953766	0.143868	0.660703
3-formylindole	0.21611	0.207937	0.1473	0.560257	0.21211	0.302138	0.21419	0.194492	-0.0677635	0.733678
3-hydroxy-3-methylglutarate	0.0767924	0.622647	-0.145988	0.513852	-0.207009	0.228673	-0.0114245	0.943897	-0.0915877	0.576003
3-hydroxybutyrate (BHBA)	0.651273	0.0405786	0.388261	0.355972	0.267484	0.462388	0.40081	0.152551	0.543487	0.0778189
3-hydroxybutyroylglycine**	0.173654	0.432525	0.0463099	0.912957	0.248455	0.336248	0.0641985	0.763711	0.15938	0.493315
3-hydroxyhexanoate	0.232731	0.593323	0.0619944	0.935581	-0.021791	0.953972	0.141573	0.735227	0.0586113	0.927329
3-hydroxyisobutyrate	0.602031	0.00112822	0.313737	0.0600289	0.345929	0.020605	0.407422	0.0034977	0.507576	0.000610336
3-hydroxyoctanoate	1.5278	0.00282421	0.347438	0.545577	0.309018	0.520863	0.327926	0.376589	0.499177	0.205613
3-indoxyl sulfate	0.256159	0.259014	-0.0145842	0.980376	0.118958	0.681317	0.248275	0.254716	0.0722003	0.795782
3-methyl-2-oxobutyrate	0.166382	0.471497	0.0165591	0.979428	0.411456	0.118874	0.250832	0.239592	0.149416	0.53983
3-methyl-2-oxovalerate	0.306975	0.173487	0.105419	0.781446	0.387946	0.146174	0.301757	0.15735	0.1321	0.591878
3-methylcytidine	0.78275	0.196604	-0.635612	0.49649	-0.120672	0.885188	-0.361675	0.544631	-0.0551868	0.956571
3-methylglutaconate	-0.0422365	0.878203	-0.166583	0.57446	-0.288329	0.228673	-0.086363	0.662819	-0.266803	0.20225
3-phosphoglycerate	0.229425	0.173487	0.144953	0.556479	-0.130413	0.520863	0.196215	0.217873	0.122846	0.493315
4-cholesten-3-one	0.290377	0.285986	0.361748	0.355972	0.854244	0.010478	0.619272	0.026768	1.16897	0.00043956
4-ethylphenylsulfate	0.380344	0.0192208	-0.109241	0.607943	0.163083	0.340736	0.149251	0.279061	0.0393374	0.818852
4-guanidinobutanoate	-0.0184772	0.925061	-0.083785	0.722689	-0.231002	0.18447	-0.214294	0.126398	-0.279627	0.0673272
4-hydroxyphenylpyruvate	0.321525	0.0328875	0.20819	0.280521	0.375464	0.0212619	0.411308	0.00607623	0.584364	0.000438381
4-imidazoleacetate	0.099008	0.677516	0.304744	0.329742	0.185798	0.494293	0.420983	0.052952	0.168183	0.478743
4-methyl-2-oxopentanoate	0.244137	0.175258	0.105491	0.717632	0.368954	0.0822186	0.279273	0.107713	0.051665	0.813165
4-methylcatechol sulfate	0.615151	0.0738325	0.231698	0.637046	-0.0262887	0.944706	0.35793	0.25392	-0.174562	0.624938
5,6-dihydrouridine	0.0450931	0.94415	0.260165	0.768203	-0.0540494	0.940507	0.264399	0.604377	0.0646248	0.937168
5-aminovalerate	0.542552	0.268295	0.109806	0.911652	-0.617726	0.290567	0.260163	0.590022	-0.0482868	0.955347
5-methylcytidine	0.273674	0.0688581	0.133404	0.530516	0.0988371	0.556764	0.231044	0.0950962	0.229262	0.121249
5-methylthioadenosine (MTA)	-0.0513116	0.834687	0.288541	0.302724	0.263635	0.246327	0.2365	0.204523	0.447946	0.0321636
5-methyluridine (ribothymidine)	0.474888	0.00337945	0.2514	0.14353	0.268104	0.071488	0.518958	0.000707676	0.478751	0.00106673
5-oxoproline	0.271381	0.0142058	0.164276	0.221365	0.278217	0.0173258	0.361933	0.00152094	0.317724	0.0034813
6-phosphogluconate	-1.43093	0.0397276	0.104998	0.928586	-1.05102	0.17096	-1.42779	0.0278083	-1.86275	0.00814883
7-alpha-hydroxy-3-oxo-4-cholestenoate (7-Hoca)	0.626	0.00817903	0.572843	0.0307298	0.307089	0.198152	0.425158	0.0357675	0.64565	0.00386969
7-methylguanine	0.215502	0.0875155	0.0983232	0.582657	0.0545957	0.722966	0.242975	0.0491154	0.229448	0.0778189
acetyl CoA	0.013209	0.979597	0.159477	0.812514	-0.311274	0.520863	-0.152527	0.693888	-0.795444	0.0574935
acetylcarnitine (C2)	0.178733	0.217853	0.0671726	0.781446	-0.0809621	0.657206	-0.0872717	0.544631	-0.064897	0.69537
acetylcholine	-0.734557	0.00817903	-0.756762	0.016455	-1.04443	0.000581733	-1.15696	0.000161838	-1.63749	4.5336e-06
acetylphosphate	0.122873	0.661582	0.180636	0.648836	0.154079	0.635729	0.171877	0.505314	0.165866	0.569252
aconitate [cis or trans]	0.0834673	0.523261	0.0443158	0.834077	-0.0945981	0.527414	0.211697	0.0851958	-0.0313988	0.839658
adenine	-0.294391	0.485798	-0.476037	0.423315	0.312372	0.520863	-0.766445	0.058293	0.0140239	0.981049
adenosine	-0.0592182	0.905932	0.0785837	0.918771	-0.0793495	0.885188	0.0757847	0.850646	-0.116798	0.808991
adenosine 3',5'-cyclic monophosphate (cAMP)	0.393375	0.063032	0.162643	0.57446	0.407574	0.0834953	0.312276	0.105449	0.00579749	0.982326
adenosine 5'-diphosphate (ADP)	0.975188	0.205701	0.347289	0.781446	0.183041	0.881111	-0.128886	0.872144	-0.586019	0.481205
adenosine 5'-diphosphoribose (ADP-ribose)	-1.17368	0.358742	-1.29404	0.51041	-0.46496	0.79186	-1.83302	0.138992	-1.30851	0.321171
adenosine 5'-monophosphate (AMP)	0.702956	0.0023055	0.255981	0.280521	0.0359542	0.881742	-0.112988	0.496313	0.0204398	0.937168
alanine	-0.133611	0.4007	0.15636	0.51777	0.172958	0.352813	0.0816135	0.594349	0.299574	0.0717283
alpha-hydroxyisocaproate	0.243284	0.228727	-0.00683236	0.984365	0.0682667	0.813619	0.283126	0.149351	0.272584	0.193943
alpha-hydroxyisovalerate	0.641283	0.0023055	0.259607	0.221365	0.305365	0.0856637	0.507511	0.00336096	0.535192	0.00222909
alpha-ketoglutaramate*	0.29641	0.0777516	0.0480897	0.878592	0.355987	0.0661499	0.271539	0.0851958	-0.0196929	0.937168
alpha-ketoglutarate	0.53669	0.0126039	0.0410293	0.911652	-0.0174934	0.942882	0.063514	0.735227	-0.236992	0.211963
alpha-lipoate	0.312174	0.123136	-0.184181	0.536786	-0.0117788	0.953972	0.235359	0.216529	0.0155366	0.967741
alpha-tocopherol	-0.019242	0.94415	0.0976645	0.781446	-0.0893578	0.739021	-0.0673731	0.752315	-0.0309054	0.92596
arabitol/xylitol	0.0138802	0.967477	0.132364	0.749968	0.3127	0.282613	0.350945	0.138992	-0.255038	0.313331
arabonate/xylonate	0.374713	0.190757	-0.253113	0.549963	0.348462	0.305388	0.330228	0.224138	0.0472262	0.913058
argininate*	0.33562	0.393942	0.652188	0.228671	-0.232611	0.635161	-0.119029	0.759493	-0.144363	0.751332
arginine	0.122187	0.157466	0.0310013	0.833002	0.105559	0.302138	0.165908	0.052952	0.168995	0.0635195
argininosuccinate	0.013184	0.969225	0.424628	0.246954	0.411145	0.189901	0.607744	0.0239974	0.274051	0.313331
asparagine	-0.782667	0.0200069	0.105567	0.834344	0.28324	0.446944	0.131085	0.652372	0.16752	0.612202
aspartate	-0.652072	0.016807	-0.160555	0.66606	-0.226752	0.446944	-0.475476	0.0491154	-0.669	0.0111677
benzoate	0.67346	0.00641882	-0.0041727	0.985169	0.207591	0.378149	0.400215	0.0429863	0.354441	0.085546
beta-citrylglutamate	0.0267346	0.879171	0.272969	0.134822	0.0459269	0.803147	0.303773	0.0249666	0.138227	0.313331
beta-hydroxyisovalerate	0.589957	0.00817903	0.0668902	0.833159	0.218197	0.326785	0.231074	0.195517	0.12154	0.558277
betaine	-0.0613932	0.609153	-0.345796	0.0199523	-0.441925	0.00168164	-0.324589	0.00841223	-0.698266	1.67177e-05
butyrylglutamine/isobutyrylglutamine	0.213194	0.1273	0.0401282	0.878592	0.106287	0.520863	0.323054	0.0229212	-0.00670593	0.981049
butyrylglycine	0.568891	0.144069	-0.379603	0.519957	-0.121371	0.826602	-0.18255	0.618785	0.178195	0.681212
cadaverine	0.426207	0.0144116	0.147677	0.521839	0.196412	0.275625	0.317373	0.0391027	0.241248	0.125428
caproate (6:0)	1.88018	0.0397276	1.19142	0.325329	0.143434	0.895771	0.229728	0.782617	1.44825	0.0948964
caprylate (8:0)	0.568211	0.302491	-0.351733	0.675217	0.326293	0.635729	0.379059	0.492842	0.417745	0.481205
ceramide (d16:1/24:1, d18:1/22:1)*	-0.883315	0.0717905	-0.804715	0.221365	-0.654235	0.228673	-0.96729	0.040314	-0.321375	0.530555
ceramide (d18:1/14:0, d16:1/16:0)*	-0.231624	0.193724	0.080691	0.781446	0.102963	0.637891	-0.249402	0.145072	0.358619	0.0574935
C-glycosyltryptophan	-0.020647	0.917025	0.0435375	0.878592	-0.132459	0.484552	-0.0879254	0.548238	0.00243408	0.990532
cholate	0.708252	0.0144792	0.412698	0.246954	0.112381	0.722966	0.0247841	0.930414	0.297393	0.258296
cholesterol	-0.358489	0.0945534	0.0468293	0.911652	-0.10598	0.696376	-0.57909	0.0106664	-0.163383	0.478559
choline	-0.0929468	0.427229	-0.306093	0.0479453	-0.283331	0.0371156	-0.376235	0.00355489	-0.517512	0.00030056
choline phosphate	0.0131506	0.931644	0.13778	0.387417	0.0876629	0.520863	0.114343	0.286044	0.0662315	0.591878
citrate	0.125018	0.585498	0.0554438	0.900172	-0.168747	0.520863	-0.0710407	0.747081	-0.149989	0.530555
citrulline	-0.107606	0.897269	-0.00302888	0.99517	0.0272351	0.961577	-0.395044	0.545153	0.889778	0.193407
CoA-glutathione*	0.612386	0.0350263	0.574933	0.116625	0.110745	0.739021	0.233875	0.355436	0.541751	0.0546102
coenzyme A	-0.53543	0.0845968	0.0647631	0.912957	0.188111	0.621054	0.48102	0.103733	0.57822	0.0713681
creatine	-0.213971	0.316228	0.184556	0.556479	-0.0549303	0.875001	0.00484736	0.980876	0.187766	0.408156
creatine phosphate	-0.0394369	0.862975	-0.0676323	0.82308	-0.30455	0.146174	-0.222346	0.183731	-0.857139	0.000155917
creatinine	-0.952088	0.00901849	-0.311924	0.51041	-0.63915	0.0797614	-0.834049	0.0114617	-0.334456	0.296005
cystathionine	-0.0735913	0.94415	0.582388	0.636377	0.571448	0.548828	0.874097	0.254824	1.13078	0.177215
cysteine	-0.739908	0.0807137	-0.288577	0.637046	-0.315012	0.520863	-0.772628	0.058293	0.366078	0.399938
cysteine s-sulfate	1.60172	0.00817903	0.0887752	0.928586	1.01611	0.0856637	0.341271	0.496313	0.0547824	0.949093
cysteinylglycine	-1.42527	0.00112822	-0.353669	0.387417	0.213264	0.530298	0.249652	0.365212	0.55844	0.0666732
cytidine	0.037779	0.767232	-0.23309	0.120836	-0.352629	0.00922857	-0.259081	0.0221619	-0.175225	0.123345
cytidine 2',3'-cyclic monophosphate	-0.0964048	0.934924	0.494814	0.73247	0.161298	0.8935	0.237026	0.785092	-0.242373	0.817807
cytidine 5'-diphosphocholine	0.222625	0.0777516	0.321099	0.0479477	0.752736	6.26631e-05	0.864984	1.40199e-05	1.2603	1.7918e-07
cytidine 5'-monophosphate (5'-CMP)	0.00640312	0.969363	0.247216	0.204629	0.189658	0.229998	0.238274	0.0766544	0.345883	0.0184706
cytidine 5'-monophospho-N-acetylneuraminic acid	0.164198	0.422677	0.284499	0.325329	0.407813	0.0845755	0.33207	0.0909376	0.273016	0.187067
cytidine-5'-diphosphoethanolamine	0.279948	0.144069	0.324418	0.221365	0.394308	0.0797614	0.506344	0.0118769	0.67776	0.00209057
deoxycarnitine	-0.072237	0.754098	-0.0847422	0.799617	-0.289678	0.225494	-0.135096	0.496313	-0.31298	0.133496
deoxycholate	2.03809	0.0539193	0.643924	0.668806	0.354014	0.795525	0.458705	0.62671	0.541313	0.618913
dihomo-linoleate (20:2n6)	0.236881	0.523261	1.08749	0.0199523	0.367664	0.385038	0.999815	0.00984412	1.3632	0.00109785
dihydroorotate	-0.452635	0.0770523	-0.364218	0.298672	-0.431246	0.143513	-0.804927	0.0034977	-1.74501	4.32833e-06
dihydroxyacetone phosphate (DHAP)	-0.0371522	0.882999	0.0321237	0.928586	-0.223155	0.336248	0.142182	0.460083	0.201908	0.317825
dimethylarginine (SDMA + ADMA)	0.115826	0.335517	0.0936163	0.587605	0.143048	0.314228	0.173783	0.13444	0.317417	0.0144794
docosadienoate (22:2n6)	0.0142264	0.98437	1.38928	0.118517	0.555182	0.494293	1.07035	0.0909376	1.69851	0.0156338
erythronate*	0.254008	0.091523	0.00416539	0.984365	0.010653	0.946138	-0.00932858	0.952872	-0.318811	0.0432375
ethylmalonate	0.192143	0.271352	0.19698	0.454414	0.308257	0.14576	0.139649	0.414943	0.232676	0.196005
flavin adenine dinucleotide (FAD)	0.0294046	0.934924	0.48575	0.204629	0.262927	0.42385	0.358697	0.158761	0.494233	0.0798106
folate	0.509812	0.0023055	0.147042	0.396618	0.170599	0.228673	0.302847	0.017723	0.210856	0.0955798
fructose	0.154528	0.271352	-0.262178	0.193689	-0.0522848	0.787251	-0.0804339	0.555614	-0.287059	0.0572587
fructose 1,6-diphosphate/glucose 1,6-diphosphate/myo-inositol diphosphates	-0.657499	0.196016	-0.117204	0.911652	-0.466409	0.457918	0.096433	0.850646	0.659085	0.20225
fumarate	0.261718	0.015253	0.204335	0.116625	0.0730516	0.520863	0.0599908	0.523551	-0.278211	0.00812928
galactitol (dulcitol)	0.197147	0.512446	-0.259853	0.545577	0.210948	0.532819	-0.0457076	0.879182	0.0454412	0.917804
galactonate	0.274006	0.222216	0.123694	0.745132	-0.204607	0.469755	-0.303191	0.158397	-0.557162	0.0215086
gamma-glutamylglutamine	-0.388598	0.713296	0.544526	0.717632	-0.075652	0.944706	-0.588107	0.523551	0.529609	0.603716
gamma-glutamylglycine	-0.198142	0.80308	0.632765	0.530516	-0.28583	0.739021	-1.37978	0.0421566	-1.29883	0.0681522
gamma-glutamylisoleucine*	0.0402303	0.897269	0.26208	0.483486	0.188427	0.520863	0.12604	0.594349	0.0828103	0.77741
gamma-glutamylleucine	-0.165885	0.173487	0.184973	0.280521	0.345398	0.0177663	0.110639	0.337572	-0.299895	0.0211153
gamma-glutamylvaline	-0.0680689	0.661582	0.204377	0.325329	0.303796	0.072948	0.11484	0.413259	-0.237705	0.11165
gluconate	0.683944	0.0350263	0.282961	0.530516	0.665923	0.0601845	0.525727	0.0720849	0.388127	0.196733
glucose	0.371714	0.0250238	-0.0179663	0.951762	0.240796	0.178953	0.209704	0.144258	-0.1689	0.271417
glutamate	-0.423989	0.128044	0.0137437	0.984365	-0.131639	0.706832	-0.289816	0.271084	-0.118987	0.702488
glutamate, gamma-methyl ester	-0.50272	0.208279	0.225601	0.73247	-0.196008	0.702191	0.0835083	0.843587	0.155393	0.738535
glutamine	-0.512786	0.0770523	-0.0215158	0.97939	0.0469442	0.895771	-0.0142482	0.957694	-0.388046	0.177215
glutarate (C5-DC)	-0.28117	0.563746	-0.231701	0.763095	0.510188	0.350381	0.420622	0.337572	-0.02015	0.981049
glutathione, oxidized (GSSG)	0.330513	0.111979	0.184313	0.545577	0.29045	0.228673	0.472063	0.0247259	0.411207	0.0590963
glutathione, reduced (GSH)	-1.19285	0.0157262	-0.0211223	0.984365	0.499037	0.336248	0.89955	0.0407692	0.905654	0.0521842
glycerate	0.663351	0.0023055	0.203619	0.381149	0.479161	0.0148082	0.28248	0.0761723	0.317726	0.062701
glycerol	2.35408	0.0829963	0.0483759	0.984365	0.801973	0.63222	0.397149	0.762332	0.394345	0.808138
glycerol 3-phosphate	-0.222596	0.262018	0.00532738	0.984365	-0.0635112	0.823894	-0.129211	0.513826	0.18029	0.394753
glycerophosphoethanolamine	-0.280552	0.150095	-0.190873	0.519957	-0.392929	0.0845755	-0.732206	0.00148458	-0.155394	0.459798
glycerophosphoglycerol	-0.423499	0.0770523	-0.0580284	0.900172	-0.359863	0.189901	-0.640819	0.0100076	-0.318538	0.181042
glycerophosphoinositol*	0.175997	0.289488	-0.118407	0.637046	-0.0426487	0.875001	-0.101638	0.538502	-0.12605	0.481205
glycerophosphorylcholine (GPC)	-0.0603672	0.610514	-0.341712	0.0199523	-0.441805	0.00159146	-0.63687	7.15821e-05	-0.289496	0.0162173
glycerophosphoserine*	0.285496	0.091523	0.104012	0.679317	0.485732	0.0162253	0.665762	0.000935041	0.721434	0.000403436
glycine	-0.201975	0.393942	-0.03013	0.951762	-0.132043	0.650183	-0.204276	0.364883	-0.0815993	0.770445
glycochenodeoxycholate	0.140194	0.637671	0.0341242	0.951762	-0.063757	0.881171	0.308195	0.242169	0.169097	0.57849
glycocholate	0.496557	0.0556021	0.0619521	0.900172	0.464368	0.10514	0.327764	0.158397	0.0865837	0.764299
glycodeoxycholate	0.0523834	0.791184	0.0840798	0.763095	0.122424	0.530298	0.225354	0.153508	0.184336	0.282698
glycosyl-N-palmitoyl-sphingosine (d18:1/16:0)	-0.427633	0.0915691	-0.0693305	0.889557	-0.082241	0.813635	-0.524284	0.0383478	-0.0530771	0.873914
glycosyl-N-stearoyl-sphingosine (d18:1/18:0)	-0.541438	0.0693095	-0.18209	0.670969	-0.0835308	0.841546	-0.534525	0.058293	-0.0105725	0.981049
glycylvaline	-1.00922	0.00999117	-0.374547	0.454414	-0.666189	0.0860736	-0.723364	0.0337511	-0.373159	0.282278
guaiacol sulfate	0.289328	0.360289	-0.235904	0.620005	-0.0621063	0.886083	0.20304	0.518741	-0.0949464	0.807779
guanidinoacetate	0.308298	0.0292508	0.162588	0.380808	0.0621604	0.702191	0.182304	0.138992	0.179811	0.176301
guanine	0.105779	0.57383	-0.011344	0.980376	0.438835	0.0363385	0.474157	0.0117132	1.17042	8.15758e-06
guanosine	-0.475935	0.00282421	-0.583662	0.00122967	-0.555751	0.00053157	-0.478286	0.00104257	0.0346501	0.813165
guanosine 5'- monophosphate (5'-GMP)	-1.9285	0.0459372	-0.240805	0.897075	-2.64965	0.0158453	-2.36142	0.0128187	-1.75035	0.0665097
gulonate*	0.0419643	0.880739	-0.202458	0.530516	-0.376231	0.146174	-0.506831	0.0229212	-0.884643	0.000610336
heptanoate (7:0)	0.967205	0.4934	0.288543	0.912957	0.69287	0.693755	0.0987215	0.947666	0.662419	0.660703
hippurate	0.0526227	0.866251	-0.0443785	0.928586	0.142038	0.635729	0.190217	0.414243	0.166244	0.526304
histidine	0.0183318	0.927135	0.0998948	0.663473	0.179288	0.310146	0.25134	0.0846101	0.273064	0.0798106
histidine methyl ester	-0.411293	0.113573	-0.347763	0.353858	-0.189413	0.531376	-0.303814	0.215427	-0.0405559	0.917804
homocysteine	-1.14803	0.00641882	-0.321185	0.530516	-0.363068	0.376054	-0.687915	0.0457108	0.291768	0.430375
hydroxy-N6,N6,N6-trimethyllysine*	-0.342388	0.113573	-0.44604	0.132982	-0.458164	0.0721495	-0.300827	0.145248	-0.444075	0.0528704
hypoxanthine	0.290669	0.11088	0.388108	0.116625	0.918078	0.000230514	0.983457	8.90932e-05	1.60683	3.50468e-07
imidazole lactate	-0.122871	0.713296	0.147885	0.766568	-0.0719729	0.878323	-0.0595839	0.848073	-0.0130267	0.981049
indoleacetate	0.606549	0.0089784	0.244775	0.381149	0.277988	0.228673	0.54055	0.0106664	0.649598	0.0034813
indolelactate	0.346813	0.0397276	0.10191	0.66606	0.366435	0.0469035	0.483607	0.00494137	0.757338	0.000155917
inosine	0.226335	0.227196	-0.0506586	0.897075	0.236463	0.294682	0.328917	0.0778464	0.624915	0.0034813
isoleucine	0.000890425	0.99114	0.0199622	0.908622	0.0342725	0.743173	0.0474149	0.55506	0.0411583	0.657573
isoleucylglycine	-0.806402	0.0409364	-0.856105	0.0954501	-0.726122	0.0860736	-0.868093	0.0211476	-0.565375	0.135008
isovalerate (i5:0)	1.80945	0.00999117	0.536512	0.549637	0.124906	0.883454	0.519188	0.368016	1.00926	0.107498
kynurenine	-0.24836	0.175258	-0.158179	0.556479	0.181359	0.415267	0.403831	0.0303661	0.331806	0.0835042
lactate	0.501759	0.00171993	0.216599	0.15126	0.303942	0.0212619	0.400473	0.00195431	0.304586	0.0111677
lactosyl-N-palmitoyl-sphingosine (d18:1/16:0)	-0.430774	0.268295	-0.144772	0.829643	0.197727	0.694578	-0.46847	0.209666	0.172221	0.696904
lanthionine	-0.0340905	0.969225	0.426742	0.670969	0.571252	0.494293	0.215889	0.747081	1.22361	0.0798106
leucine	-0.0384387	0.717607	-0.0457866	0.774688	0.0459579	0.702191	-0.0122917	0.904773	-0.0710698	0.482155
leucylalanine	-0.234496	0.717607	-0.211741	0.833002	-0.192983	0.813619	0.360165	0.530707	-0.37647	0.558447
leucylglycine	-1.08617	0.0200069	-0.713768	0.221365	-0.757289	0.129356	-0.512403	0.199824	-0.478009	0.267744
linoleoyl ethanolamide	0.370953	0.436891	1.25234	0.0479453	0.550604	0.326359	1.55014	0.0034977	2.09242	0.000312223
lysine	0.177227	0.196604	-0.0406326	0.878592	0.115253	0.506328	0.132564	0.312596	0.137848	0.332477
malate	0.201501	0.175258	0.118023	0.582657	0.119408	0.520863	0.0174243	0.913763	-0.302815	0.0562246
mannitol/sorbitol	0.495789	0.0135736	-0.0652974	0.828353	0.294258	0.158569	0.165769	0.320803	0.0408874	0.852538
mannonate*	0.329603	0.0567582	0.15167	0.530516	0.166102	0.392966	0.255464	0.105064	-0.266333	0.115896
mannose	0.411123	0.0405786	0.00422581	0.985169	0.215439	0.326785	0.299555	0.0950962	-0.0984202	0.624938
methionine	-0.155137	0.138979	0.0966264	0.530516	0.111996	0.361162	0.0818005	0.417475	-0.00297051	0.982326
methionine sulfoxide	0.0236822	0.94415	0.271563	0.521839	0.238292	0.494293	0.0865423	0.756245	0.190684	0.53071
methylphosphate	0.077191	0.651061	0.103935	0.66606	-0.0782743	0.697974	-0.0916291	0.548238	0.163415	0.313331
methylsuccinate	-0.0546327	0.862968	-0.0580304	0.908622	0.106672	0.722966	-0.0415004	0.867663	-0.148562	0.57849
myo-inositol	-0.105411	0.611738	-0.0387711	0.918771	-0.0146066	0.946138	-0.10279	0.590342	-0.139884	0.509501
myristoyl dihydrosphingomyelin (d18:0/14:0)*	-0.597903	0.0467651	0.263138	0.530516	-0.0395503	0.917189	-0.391888	0.145717	-0.0189809	0.973613
N(1)-acetylspermine	-0.285087	0.39241	0.424595	0.373542	0.69541	0.072948	-0.537971	0.0927564	0.360056	0.290218
N,N,N-trimethyl-alanylproline betaine (TMAP)	-0.165899	0.175258	-0.116798	0.530516	-0.385485	0.010478	-0.434554	0.00231267	-0.516896	0.000483462
N1-methyladenosine	-0.0085334	0.94415	-0.017044	0.928586	-0.00607873	0.953972	0.00346896	0.970849	0.140734	0.177215
N2,N2-dimethylguanosine	0.293207	0.159001	0.10883	0.755085	0.0168682	0.944706	0.282918	0.152551	0.29702	0.169827
N6,N6,N6-trimethyllysine	-0.538119	0.00112822	-0.619947	0.000268178	-0.692471	6.26631e-05	-0.606786	8.6894e-05	-0.553611	0.000120828
N6-acetyllysine	-0.878432	0.446525	-0.133554	0.951762	-1.29665	0.336248	-0.77024	0.494611	-0.854082	0.481205
N6-carbamoylthreonyladenosine	-0.00962536	0.953194	0.0227289	0.928586	-0.199129	0.216805	-0.1466	0.25301	-0.226601	0.103179
N6-methyllysine	0.114722	0.585498	0.106882	0.752451	0.0916881	0.720995	0.250088	0.192826	0.490546	0.022021
N-acetylalanine	-0.165109	0.405195	-0.324271	0.238784	-0.821182	0.00105604	-0.773086	0.00107685	-0.943729	0.000179661
N-acetylarginine	0.118127	0.717607	-0.0570339	0.918771	-0.623076	0.071488	-0.144214	0.604377	-0.218834	0.481205
N-acetylasparagine	-0.199897	0.175258	-0.249156	0.221365	-0.321492	0.0670214	-0.363553	0.017723	-0.479273	0.00364078
N-acetylaspartate (NAA)	-0.167912	0.149862	-0.0133716	0.951762	-0.187524	0.178953	-0.204567	0.0748473	-0.262401	0.0341849
N-acetyl-aspartyl-glutamate (NAAG)	-0.19601	0.585225	0.212836	0.679317	0.167136	0.702191	-0.0148688	0.963556	0.195185	0.603716
N-acetyl-cadaverine	0.232886	0.34374	0.266165	0.48118	0.0226204	0.942882	0.315592	0.179298	0.180419	0.493315
N-acetylcysteine	-0.241012	0.48288	0.215987	0.66606	0.480599	0.223411	1.04034	0.00456963	0.955615	0.00849355
N-acetyl-glucosamine 1-phosphate	0.415094	0.0909136	-0.028063	0.951762	-0.114792	0.706832	-0.093044	0.693888	-0.117967	0.660703
N-acetylglucosamine/N-acetylgalactosamine	-0.786476	0.134988	-0.395012	0.607943	-1.21518	0.0504339	-1.73018	0.00336096	-0.44993	0.419
N-acetylglucosaminylasparagine	-0.308527	0.535242	0.00499297	0.991645	-0.279103	0.635729	-0.579635	0.201158	-0.143415	0.807282
N-acetylglutamate	-0.371788	0.365606	0.0609942	0.935581	-0.0328247	0.944706	-0.43843	0.2635	-0.0627839	0.919988
N-acetylglutamine	-0.153597	0.338964	-0.0917569	0.726183	-0.342065	0.0721495	-0.223166	0.145717	-0.44164	0.0112065
N-acetylhistidine	-0.16543	0.579909	0.404374	0.323048	0.306445	0.353866	0.739472	0.0127132	0.323907	0.265526
N-acetylisoleucine	0.112222	0.857024	-0.288075	0.701607	-0.783438	0.173609	0.00722337	0.983941	-0.0202887	0.981049
N-acetylleucine	-0.00141583	0.997087	-0.0933653	0.928586	-0.0855106	0.895771	0.480905	0.330002	-0.0915254	0.902414
N-acetylmethionine	-0.246603	0.0535479	-0.692448	0.000268178	-0.915611	1.21864e-05	-0.873882	1.40199e-05	-0.718262	1.96585e-05
N-acetylmethionine sulfoxide	-0.173821	0.565778	-0.564382	0.15126	-1.44357	0.000230514	-1.25536	0.000499081	-1.01746	0.00209057
N-acetylneuraminate	-0.0232753	0.897269	0.0699111	0.766568	0.0418913	0.839873	-0.150523	0.261304	0.0823643	0.593039
N-acetylphenylalanine	0.681154	0.0556021	0.00343988	0.991645	0.053871	0.897798	-0.0268385	0.943897	-0.177972	0.624938
N-acetylputrescine	0.231989	0.11088	0.315767	0.116625	0.226239	0.187375	0.440725	0.00544588	0.361107	0.0191065
N-acetylserine	-0.224878	0.149347	-0.257412	0.231558	-0.733012	0.000407273	-0.806113	0.000115797	-0.931652	1.96585e-05
N-acetylthreonine	-0.0583171	0.734786	-0.125435	0.571969	-0.528586	0.00471399	-0.41043	0.0114617	-0.688082	0.00030056
N-acetylvaline	-0.121021	0.433003	-0.529932	0.0104113	-0.893257	8.74598e-05	-0.821848	9.34517e-05	-1.03245	6.27895e-06
N-carbamoylaspartate	-0.391328	0.0829963	-0.418469	0.175087	-0.860244	0.00169094	-0.917536	0.000707676	-2.03899	3.12218e-07
N-formylmethionine	0.0207971	0.897269	0.00886784	0.980376	-0.0326777	0.875001	0.0554479	0.654865	-0.00832392	0.974286
N-formylphenylalanine	0.881655	0.222853	-0.625849	0.560257	0.150039	0.883454	-0.72875	0.297688	0.204684	0.815794
nicotinamide	0.256122	0.0771468	0.0568948	0.810131	0.0618486	0.722966	0.164492	0.21536	0.0596908	0.702488
nicotinamide adenine dinucleotide (NAD+)	-0.00401325	0.983581	0.0721892	0.781446	-0.131313	0.51326	-0.078062	0.611256	-0.217873	0.186316
nicotinamide adenine dinucleotide reduced (NADH)	0.918691	0.0292508	0.297924	0.584486	-0.572162	0.208605	0.194207	0.594349	0.752528	0.0611216
nicotinamide ribonucleotide (NMN)	-0.035704	0.880739	0.029861	0.928586	-0.0983621	0.668835	-0.29313	0.0979843	-0.143069	0.470896
nicotinamide riboside	-0.453865	0.55811	0.327764	0.781446	-0.960939	0.26444	0.188692	0.793087	-0.0279908	0.981049
N-monomethylarginine	0.118373	0.338964	0.127698	0.503325	0.170558	0.232593	0.216255	0.0766143	0.317559	0.0170651
N-oleoylglycine	0.296094	0.585225	1.11684	0.116625	0.722793	0.228673	1.12229	0.0321304	1.46579	0.00949649
N-palmitoylglycine	0.364097	0.358742	1.1329	0.0307298	0.900338	0.0594114	0.963364	0.019123	1.25196	0.00473985
N-palmitoyl-sphingadienine (d18:2/16:0)*	-0.705698	0.0340341	-0.321462	0.485281	-0.358188	0.316043	-1.00331	0.00336096	-0.241022	0.459798
N-palmitoyl-sphinganine (d18:0/16:0)	-0.291882	0.351995	0.0477436	0.935581	0.0516862	0.895771	-0.100614	0.749273	0.559844	0.0857415
N-palmitoyl-sphingosine (d18:1/16:0)	-0.456662	0.108072	-0.228683	0.571969	-0.16914	0.631692	-0.646532	0.0239828	-0.00463726	0.990532
N-stearoyl-sphingosine (d18:1/18:0)*	-0.333671	0.204438	-0.268336	0.51041	-0.105885	0.755421	-0.669194	0.0159855	-0.01388	0.981049
oleoyl ethanolamide	-0.215765	0.082842	0.0853035	0.637046	0.108759	0.469991	-0.165598	0.152551	0.166287	0.186316
O-methyltyrosine	-2.31925	0.00641882	-0.719749	0.502205	-0.960558	0.231685	-1.20762	0.0767875	-0.665897	0.354861
ophthalmate	-0.0579812	0.897269	0.457441	0.355972	-0.264685	0.520863	-1.19634	0.00261413	-3.42504	1.7918e-07
ornithine	-0.0884493	0.651343	0.154714	0.560257	0.265427	0.223411	0.257371	0.140688	0.429054	0.0264963
orotate	-0.0392333	0.878203	-0.280411	0.309051	-0.405826	0.072948	-0.356318	0.0614619	-0.94683	0.00015163
orotidine	0.283236	0.188108	-0.0845375	0.819556	-0.117884	0.658783	-0.0587089	0.782617	-0.601979	0.0105702
o-Tyrosine	0.0566225	0.80308	0.149933	0.592042	0.276812	0.228507	0.365209	0.058293	0.285055	0.156681
palmitoleoyl ethanolamide*	-0.173149	0.512446	0.112293	0.787139	-0.0543113	0.881742	0.131248	0.594349	0.313091	0.228583
palmitoyl dihydrosphingomyelin (d18:0/16:0)*	-0.412645	0.0589512	0.012495	0.981489	-0.193474	0.446944	-0.616929	0.00653846	-0.180041	0.414728
palmitoyl ethanolamide	-0.0420099	0.794933	0.127159	0.530516	0.0529161	0.763808	-0.0894214	0.504371	0.109532	0.457863
palmitoyl sphingomyelin (d18:1/16:0)	-0.198675	0.225591	0.169474	0.51041	-0.0949138	0.641627	-0.282936	0.0821752	-0.035027	0.873914
pantetheine	-0.653859	0.016807	-0.304794	0.381149	0.129537	0.670663	0.36147	0.124985	0.185215	0.481205
pantothenate	0.0199817	0.897269	0.00768901	0.980376	-0.158466	0.244412	0.0107976	0.933264	-0.159677	0.186316
p-cresol sulfate	0.35621	0.0065951	-0.00328562	0.984365	0.139305	0.274644	0.192953	0.0707952	0.0877584	0.454683
phenol red	0.378709	0.00817903	0.098895	0.571969	0.170789	0.228673	0.238867	0.0485561	0.215675	0.0857415
phenol sulfate	0.299347	0.0351645	0.0940019	0.636377	0.0327154	0.875001	0.397748	0.00544588	0.0781553	0.585238
phenylacetylglycine	0.72751	0.164619	-0.466047	0.545577	0.361465	0.556764	-0.180683	0.731394	0.554738	0.302541
phenylalanine	-0.0170661	0.90243	0.050395	0.781446	0.160155	0.22489	0.150708	0.15273	0.198668	0.085546
phenylalanylglycine	-0.969106	0.0294618	-0.819953	0.137681	-0.4189	0.382252	-0.367303	0.337572	-0.393797	0.342308
phenyllactate (PLA)	0.383908	0.0483795	0.119389	0.66606	0.292623	0.180779	0.375082	0.0407916	0.542016	0.0074567
phosphate	-0.469884	0.0771468	-0.0952018	0.828353	-0.212373	0.508612	-0.502013	0.0491154	0.425847	0.107957
phosphoenolpyruvate (PEP)	0.458232	0.0110017	0.351048	0.116625	0.0290806	0.8935	0.415325	0.0117787	0.346076	0.0373261
phosphoethanolamine	-0.040715	0.785856	-0.021046	0.928586	-0.203293	0.17947	-0.0448582	0.724774	-0.516045	0.000610336
phytosphingosine	-0.222589	0.348896	-0.365244	0.280521	-0.65246	0.0212619	-1.11034	0.00027165	-1.00298	0.000483462
proline	-0.0620023	0.713296	0.0637801	0.797328	0.116597	0.520863	0.106673	0.467867	0.196855	0.196005
prolylglycine	-0.534477	0.0110017	-0.616634	0.0122613	-0.820903	0.000581733	-0.826927	0.000350197	-0.59907	0.0034813
pseudouridine	0.184736	0.0829963	0.0375031	0.833002	0.12088	0.328761	0.106238	0.284889	0.142199	0.186316
putrescine	0.290375	0.00999117	0.0795616	0.571969	0.10682	0.351679	0.228331	0.022059	0.105969	0.290218
pyridoxal	0.0352349	0.880739	0.149422	0.571969	0.0321636	0.895771	0.179877	0.3	0.178691	0.342308
pyridoxal phosphate	-0.478973	0.48861	0.284136	0.797328	-0.110112	0.895771	-0.573242	0.368016	0.216771	0.788345
pyridoxamine	0.598724	0.132006	0.153444	0.821685	0.22506	0.641627	0.366613	0.329818	0.192107	0.660703
pyridoxate	0.383325	0.00817903	0.189206	0.256984	0.299413	0.0341974	0.32819	0.0106664	0.261639	0.0397452
pyridoxine (Vitamin B6)	0.166178	0.111979	0.0544037	0.755085	0.075372	0.532301	0.179701	0.0767875	0.0701186	0.53324
pyroglutamine*	-0.134291	0.564635	0.155726	0.637046	-0.153199	0.556764	-0.135689	0.532439	-0.167388	0.481205
pyruvate	0.440536	0.00641882	0.107605	0.571969	0.100249	0.520863	0.193562	0.126398	0.0406157	0.800383
ribitol	0.338299	0.512446	0.112295	0.911652	0.411297	0.511814	0.707208	0.140688	0.017904	0.981049
riboflavin (Vitamin B2)	0.0212452	0.969363	-0.250683	0.752096	-0.106729	0.881742	0.0904196	0.850646	0.589694	0.213707
ribonate	0.274311	0.063032	-0.053631	0.82308	-0.0298782	0.881742	0.0197213	0.894621	-0.365342	0.0156009
ribulonate/xylulonate*	0.667967	0.0487175	0.049858	0.933742	0.489871	0.198152	0.350996	0.249896	0.106669	0.778952
S-1-pyrroline-5-carboxylate	-1.38071	0.00912779	-0.245857	0.745132	0.111482	0.875904	-0.351171	0.422488	0.0323609	0.97157
saccharopine	-0.0292475	0.94415	-0.488053	0.287538	-0.237052	0.532143	-0.507599	0.105064	-0.798674	0.0213438
S-adenosylhomocysteine (SAH)	-0.352466	0.335517	-0.0279269	0.97939	-0.00263662	0.993727	0.228996	0.523551	1.43191	0.00087038
S-adenosylmethionine (SAM)	0.386063	0.0315214	0.29868	0.194092	0.575872	0.00399178	0.68518	0.000671304	0.242512	0.151016
salicylate	0.732776	0.0165416	0.269406	0.514115	0.501039	0.118874	0.163552	0.540119	0.261386	0.352521
sarcosine	0.637357	0.581173	-0.249721	0.911652	-0.832029	0.520863	-0.281932	0.793087	-1.484	0.186316
sedoheptulose-7-phosphate	-0.230387	0.328387	0.00818237	0.984365	-0.211428	0.469888	-0.226393	0.312596	-0.298719	0.211339
serine	-0.450879	0.0663591	0.115014	0.766568	0.173393	0.530298	0.0157364	0.950212	0.0233952	0.955093
S-lactoylglutathione	-0.0796113	0.953194	1.93885	0.206819	0.297222	0.85878	2.25587	0.0388986	1.06325	0.342308
S-methylglutathione	-1.41197	0.0909136	-0.264885	0.85565	0.149505	0.8935	0.48449	0.545153	2.26643	0.0111677
spermidine	0.121822	0.323088	-0.164194	0.355972	-0.0796406	0.598241	0.120764	0.303467	-0.175763	0.170743
spermine	-2.16078	0.0144116	-1.3648	0.220706	0.483757	0.615567	-2.53743	0.0034977	0.0278177	0.981049
sphinganine	-0.516866	0.0419203	0.170159	0.636377	-0.111912	0.706832	-0.458791	0.051118	-0.0429444	0.901543
sphinganine-1-phosphate	-0.130116	0.739383	0.485613	0.325329	0.493598	0.228507	-0.162807	0.618785	0.460858	0.193407
sphingomyelin (d17:1/16:0, d18:1/15:0, d16:1/17:0)*	-0.93249	0.138852	-0.441594	0.637046	-0.103154	0.895771	-0.644911	0.279061	-0.386158	0.57849
sphingomyelin (d18:1/14:0, d16:1/16:0)*	-0.348447	0.0970589	0.252636	0.388277	0.0463526	0.881742	-0.288498	0.145717	0.0990975	0.66573
sphingomyelin (d18:1/18:1, d18:2/18:0)	-0.296901	0.292927	0.0482957	0.928586	0.0307367	0.940507	-0.407561	0.138992	0.00319705	0.9928
sphingomyelin (d18:1/20:0, d16:1/22:0)*	-0.935541	0.0423868	-0.529028	0.387417	-0.46785	0.352813	-0.923095	0.0337511	-0.576196	0.189655
sphingomyelin (d18:1/20:1, d18:2/20:0)*	-0.0902578	0.661582	-0.0333092	0.928586	-0.0632905	0.813619	-0.206937	0.255176	0.0171893	0.956571
sphingomyelin (d18:1/22:1, d18:2/22:0, d16:1/24:1)*	-0.546292	0.0818351	-0.240902	0.582776	-0.261822	0.494293	-0.843981	0.0104993	-0.35478	0.259414
sphingomyelin (d18:1/24:1, d18:2/24:0)*	-0.347236	0.323088	-0.25073	0.637046	-0.203006	0.637891	-0.85985	0.0183992	-0.2087	0.591501
sphingomyelin (d18:2/14:0, d18:1/14:1)*	-0.182029	0.75932	0.148958	0.878592	0.275235	0.670663	-0.255909	0.605346	0.284347	0.614588
sphingomyelin (d18:2/16:0, d18:1/16:1)*	-0.244497	0.285379	0.367523	0.252439	0.159848	0.556764	-0.130636	0.555614	0.188181	0.452823
sphingomyelin (d18:2/24:1, d18:1/24:2)*	-0.27096	0.338964	-0.0743439	0.899329	0.0292547	0.940507	-0.759803	0.0117132	-0.107633	0.742891
sphingosine	-0.76439	0.0023055	-0.687956	0.0074725	-0.8058	0.000793164	-1.26508	1.40199e-05	-0.977779	8.43554e-05
sphingosine 1-phosphate	-0.644003	0.0517905	-0.105305	0.844881	-0.0769359	0.875904	-0.488447	0.104676	-0.0558305	0.90183
stearate (18:0)	0.0535075	0.769239	-0.0966233	0.690438	0.162968	0.385038	-0.0919363	0.548238	0.181194	0.265526
stearoyl ethanolamide	-0.125216	0.48861	0.378514	0.116625	0.463815	0.0249277	0.31349	0.0707952	0.596839	0.00281388
stearoyl sphingomyelin (d18:1/18:0)	-0.335654	0.139318	-0.0568882	0.900172	-0.179804	0.520863	-0.458821	0.0423518	-0.228742	0.324262
succinate	0.253931	0.0699636	0.00415895	0.984365	-0.188359	0.228673	-0.178663	0.158397	-0.217436	0.11692
sucrose	2.86941	0.113573	-0.166093	0.972588	1.04852	0.637891	-0.216329	0.912859	0.226959	0.937168
sulfate*	0.177608	0.199776	0.00597364	0.984365	-0.0125941	0.942882	0.107406	0.425816	0.316852	0.0329814
taurine	0.0286473	0.94415	-0.106769	0.847631	0.262435	0.51326	0.183202	0.554814	-0.255173	0.459798
thiamin (Vitamin B1)	0.281807	0.0350263	-0.0965189	0.582657	0.0551058	0.720995	0.105766	0.364167	0.0501375	0.71286
thioproline	0.354479	0.196604	0.274792	0.513852	-0.0196339	0.946138	0.0820384	0.762332	0.425247	0.135008
threonate	0.380677	0.239442	-0.148606	0.781446	0.00193087	0.993727	-0.0639828	0.850646	-0.412309	0.213707
threonine	-0.215528	0.34088	0.196573	0.556479	0.221091	0.42385	0.119397	0.590022	0.361378	0.123345
thymidine	0.328627	0.00641882	0.109913	0.454414	0.149594	0.202366	0.34851	0.00227405	0.264379	0.0128421
trans-4-hydroxyproline	-0.257836	0.555065	0.0121021	0.984365	0.0893727	0.881742	0.196169	0.618309	-0.0378508	0.956571
trans-urocanate	2.05805	0.0423868	1.85699	0.15126	0.268999	0.849719	0.451823	0.616964	0.392397	0.712028
trigonelline (N'-methylnicotinate)	-0.304092	0.80308	0.579696	0.73247	-0.225153	0.881742	-0.508858	0.605346	-0.292157	0.813165
trizma acetate	1.42184	0.488183	0.995988	0.763095	2.87882	0.223411	0.503412	0.793816	1.03452	0.630024
tryptamine	-0.132616	0.851143	-0.0534863	0.968359	-0.40301	0.530298	0.947318	0.0767875	-0.304995	0.608122
tryptophan	0.068531	0.512353	0.0396527	0.819556	0.255781	0.030302	0.333334	0.00336096	0.297041	0.0074567
tyrosine	0.0698177	0.508721	0.138189	0.346645	0.22538	0.0634941	0.34696	0.00273557	0.282375	0.0107778
tyrosylglycine	-1.10297	0.011871	-0.820726	0.116625	-1.08606	0.0177663	-0.275683	0.460083	-0.46312	0.232341
UDP-galactose	0.166637	0.39241	0.176369	0.536786	0.259849	0.246327	0.303413	0.104676	0.24745	0.206342
UDP-glucose	0.258061	0.175258	0.242006	0.381149	0.303352	0.18447	0.406249	0.0357675	0.357257	0.0756042
UDP-glucuronate	0.82432	0.242605	-0.488943	0.654153	0.742376	0.383691	1.19504	0.0856823	0.970046	0.186316
UDP-N-acetylglucosamine/galactosamine	0.308983	0.0589512	0.260749	0.223481	0.341941	0.0652582	0.556852	0.00206233	0.515426	0.00332339
uridine	0.14807	0.144069	-0.0456013	0.781446	-0.0233175	0.881171	0.0530327	0.590022	0.0614478	0.580271
valine	0.0219986	0.8521	0.0595968	0.66606	0.132168	0.22489	0.150117	0.0909376	0.117683	0.205613
valylleucine	-0.631499	0.0767649	-0.579326	0.221365	-0.289865	0.494293	-0.330577	0.308907	-0.519592	0.141194

## Sheet: 3. MG 3 h vs ctr
Biochemical	log2 mean MG0	log2 mean MG3	log2 Fold Change	Mean MG0	Mean MG3	Fold Change	P-value	FDR adj p-value	Significance
(N(1) + N(8))-acetylspermidine	6.64215	6.89181	0.249658	99.8821	118.752	1.18893	0.00884363	0.0406386	*
1-(1-enyl-oleoyl)-2-oleoyl-GPE (P-18:1/18:1)*	6.63943	6.28695	-0.352476	99.6937	78.084	0.783239	0.101057	0.196604
1-(1-enyl-oleoyl)-GPE (P-18:1)*	6.63378	6.09995	-0.53383	99.304	68.5911	0.690719	0.000274836	0.0062404	**
1-(1-enyl-palmitoyl)-2-arachidonoyl-GPE (P-16:0/20:4)*	6.63905	6.18095	-0.458094	99.6671	72.5524	0.727947	0.0113884	0.0467651	*
1-(1-enyl-palmitoyl)-2-linoleoyl-GPE (P-16:0/18:2)*	6.63845	6.33656	-0.301892	99.6262	80.8155	0.811188	0.0788773	0.167289
1-(1-enyl-palmitoyl)-2-oleoyl-GPC (P-16:0/18:1)*	6.63933	6.13381	-0.505522	99.6869	70.22	0.704405	0.0455459	0.111979
1-(1-enyl-palmitoyl)-2-oleoyl-GPE (P-16:0/18:1)*	6.64122	6.30163	-0.339589	99.8174	78.8823	0.790266	0.104211	0.200127
1-(1-enyl-palmitoyl)-2-palmitoleoyl-GPC (P-16:0/16:1)*	6.64259	6.33964	-0.302953	99.9122	80.988	0.810591	0.0107011	0.0453914	*
1-(1-enyl-palmitoyl)-2-palmitoyl-GPC (P-16:0/16:0)*	6.63242	6.05392	-0.5785	99.2104	66.4372	0.66966	0.0184569	0.065361
1-(1-enyl-palmitoyl)-GPE (P-16:0)*	6.63013	6.0676	-0.562526	99.053	67.0703	0.677115	0.00105581	0.0101886	*
1-(1-enyl-stearoyl)-2-arachidonoyl-GPE (P-18:0/20:4)*	6.64368	6.27029	-0.373395	99.988	77.1871	0.771963	0.176724	0.292771
1-(1-enyl-stearoyl)-2-linoleoyl-GPE (P-18:0/18:2)*	6.61411	6.18631	-0.427805	97.9595	72.8224	0.743392	0.15717	0.26844
1-(1-enyl-stearoyl)-2-oleoyl-GPE (P-18:0/18:1)	6.63655	6.28884	-0.347712	99.4947	78.1859	0.78583	0.143518	0.250669
1-(1-enyl-stearoyl)-GPE (P-18:0)*	6.63729	5.25509	-1.3822	99.546	38.1892	0.383633	8.77993e-05	0.00282421	**
1,2-dioleoyl-GPC (18:1/18:1)	6.64164	6.32291	-0.318731	99.8462	80.0542	0.801775	0.00807753	0.0397276	*
1,2-dioleoyl-GPE (18:1/18:1)	6.63974	6.26819	-0.37155	99.7153	77.075	0.772951	0.0467854	0.113573
1,2-dipalmitoyl-GPC (16:0/16:0)	6.63775	6.35707	-0.280679	99.5779	81.9728	0.823203	0.0602928	0.13853
1,2-dipalmitoyl-GPE (16:0/16:0)*	6.63918	6.18143	-0.45775	99.6761	72.5763	0.728121	0.00372911	0.0232167	*
1-arachidonoyl-GPE (20:4n6)*	6.36105	6.53126	0.170207	82.1991	92.492	1.12522	0.732503	0.839009
1-arachidonoyl-GPI (20:4)*	6.55905	6.55137	-0.0076723	94.2909	93.7908	0.994696	0.985934	0.991069
N-lactoyl-isoleucine	6.6372	6.74337	0.106169	99.5395	107.141	1.07637	0.269901	0.4007
N-lactoyl-leucine	6.63938	6.79518	0.155796	99.6901	111.058	1.11404	0.0409644	0.105415
N-lactoyl-phenylalanine	6.63963	6.77453	0.134893	99.7078	109.48	1.09801	0.112691	0.21014
N-lactoyl-tyrosine	6.63831	6.82213	0.183822	99.6161	113.153	1.13589	0.0540859	0.1273
N-lactoyl-valine	6.63693	6.77235	0.135421	99.5212	109.315	1.09841	0.122214	0.222216
1-linoleoyl-GPC (18:2)	6.614	5.48289	-1.1311	97.9515	44.7214	0.456567	0.00299526	0.019934	*
1-linoleoyl-GPE (18:2)*	6.63677	5.98028	-0.656483	99.5099	63.1314	0.634423	0.00044423	0.0065951	**
1-linoleoyl-GPG (18:2)*	6.5613	6.54348	-0.0178213	94.4381	93.2787	0.987723	0.967751	0.980451
1-linoleoyl-GPI (18:2)*	6.30297	6.02943	-0.273548	78.9558	65.3187	0.827283	0.623625	0.745261
1-methylnicotinamide	6.64315	6.54191	-0.101239	99.9508	93.1774	0.932232	0.267395	0.400056
1-myristoyl-2-arachidonoyl-GPC (14:0/20:4)*	6.64008	6.21723	-0.422846	99.7384	74.4	0.745951	0.0273925	0.0807137
1-myristoyl-2-palmitoyl-GPC (14:0/16:0)	6.64296	6.39386	-0.249102	99.938	84.0898	0.84142	0.0281971	0.0818351
1-myristoylglycerol (14:0)	6.61803	6.74989	0.131857	98.2258	107.626	1.0957	0.60849	0.733991
1-oleoyl-2-linoleoyl-GPE (18:1/18:2)*	6.6429	6.31785	-0.325053	99.9336	79.7739	0.798269	0.0205142	0.0693095
1-oleoyl-GPC (18:1)	6.64089	6.06791	-0.572976	99.7943	67.0846	0.672229	0.000152152	0.00367066	**
1-oleoyl-GPE (18:1)	6.64107	6.16667	-0.474399	99.8069	71.8377	0.719767	0.0020689	0.0156587	*
1-oleoyl-GPG (18:1)*	6.59688	6.74962	0.152743	96.7962	107.606	1.11168	0.682217	0.795576
1-oleoyl-GPI (18:1)*	6.62053	6.44906	-0.171471	98.3963	87.3696	0.887937	0.527001	0.660462
1-oleoyl-GPS (18:1)	6.57882	6.96697	0.388154	95.5922	125.103	1.30872	0.338361	0.483731
1-palmitoleoyl-2-oleoyl-GPC (16:1/18:1)*	6.64203	6.36189	-0.280134	99.8733	82.2471	0.823515	0.0202956	0.0693095
1-palmitoleoyl-2-oleoyl-GPE (16:1/18:1)*	6.64071	6.32978	-0.310925	99.7818	80.4366	0.806125	0.0105824	0.0453866	*
1-palmitoleoyl-GPC (16:1)*	6.64121	6.18511	-0.4561	99.817	72.7621	0.728954	0.00284992	0.0192994	*
1-palmitoyl-2-alpha-linolenoyl-GPC (16:0/18:3n3)*	6.64307	6.26615	-0.376916	99.9452	76.966	0.770082	0.0289008	0.082842
1-palmitoyl-2-gamma-linolenoyl-GPC (16:0/18:3n6)*	6.63613	6.17645	-0.459673	99.4656	72.3265	0.727151	0.011524	0.046824	*
1-palmitoyl-2-oleoyl-GPC (16:0/18:1)	6.64128	6.36869	-0.272583	99.8213	82.6357	0.827836	0.0255359	0.0777516
1-palmitoyl-2-oleoyl-GPE (16:0/18:1)	6.63746	6.24233	-0.395135	99.558	75.7057	0.760418	0.0265583	0.0800898
1-palmitoyl-2-stearoyl-GPC (16:0/18:0)	6.63991	6.20078	-0.439136	99.727	73.5563	0.737576	0.044237	0.11088
1-palmitoyl-2-stearoyl-GPE (16:0/18:0)*	6.63797	6.13193	-0.506038	99.5927	70.1286	0.704154	0.133871	0.237038
1-palmitoylglycerol (16:0)	6.57991	6.65257	0.0726521	95.6646	100.606	1.05165	0.826568	0.897269
1-palmitoyl-GPC (16:0)	6.64312	6.21349	-0.42963	99.949	74.2074	0.742452	0.000598985	0.00817903	**
1-palmitoyl-GPE (16:0)	6.63293	6.15635	-0.47658	99.2456	71.3258	0.718679	0.00697208	0.0354108	*
1-stearoyl-2-arachidonoyl-GPE (18:0/20:4)	6.60779	6.42223	-0.185563	97.5312	85.7598	0.879306	0.438687	0.579909
1-stearoyl-2-arachidonoyl-GPI (18:0/20:4)	6.64102	5.83288	-0.808141	99.8038	56.9997	0.571117	0.00419309	0.0252896	*
1-stearoyl-2-oleoyl-GPC (18:0/18:1)	6.63941	6.18149	-0.457924	99.6926	72.5795	0.728033	0.0345732	0.091523
1-stearoyl-2-oleoyl-GPE (18:0/18:1)	6.63845	6.24746	-0.390994	99.6262	75.9753	0.762604	0.0704682	0.152813
1-stearoyl-2-oleoyl-GPS (18:0/18:1)	6.63915	5.92551	-0.713635	99.6742	60.7795	0.609782	0.00944835	0.0419203	*
1-stearoyl-GPC (18:0)	6.6419	6.02238	-0.61952	99.8642	65.0003	0.650887	0.00013849	0.00360687	**
1-stearoyl-GPE (18:0)	6.63834	5.77635	-0.861987	99.6182	54.8094	0.550194	0.000361744	0.00641882	**
1-stearoyl-GPI (18:0)	6.60791	6.43439	-0.173527	97.5394	86.4855	0.886672	0.514588	0.651061
1-stearoyl-GPS (18:0)*	6.58635	6.28701	-0.299343	96.0927	78.087	0.812622	0.401192	0.545282
2,3-dihydroxy-5-methylthio-4-pentenoate (DMTPA)*	6.60059	5.79395	-0.806644	97.0457	55.482	0.57171	0.105126	0.200884
2-aminoadipate	6.63393	6.06708	-0.566851	99.3143	67.0459	0.675089	0.000395567	0.00641882	**
2'-deoxycytidine	6.64152	7.00532	0.363802	99.8381	128.473	1.28681	0.0299496	0.0831695
2'-deoxyinosine	6.63604	7.08399	0.447953	99.4597	135.673	1.3641	0.0191784	0.0666923
2'-deoxyuridine	6.64116	6.86149	0.220329	99.8134	116.282	1.165	0.00833662	0.0397276	*
2-hydroxy-3-methylvalerate	6.62342	6.98685	0.363428	98.5935	126.839	1.28648	0.015823	0.0587277
2-hydroxybutyrate/2-hydroxyisobutyrate	6.58835	7.14807	0.559718	96.226	141.835	1.47398	0.0272455	0.0807137
2-hydroxyglutarate	6.64287	6.74796	0.105086	99.9318	107.482	1.07556	0.171498	0.286573
2-methylcitrate/homocitrate	6.61801	6.89662	0.278614	98.2242	119.149	1.21303	0.229352	0.355542
2'-O-methylcytidine	6.64234	6.8119	0.169557	99.8949	112.353	1.12471	0.114011	0.211578
2'-O-methyluridine	6.63922	6.94555	0.306333	99.6789	123.259	1.23656	0.00317467	0.0200889	*
2-palmitoylglycerol (16:0)	6.49025	6.22834	-0.261906	89.8998	74.9751	0.833986	0.593048	0.717607
2-palmitoyl-GPC (16:0)*	6.64148	6.18638	-0.4551	99.8354	72.8259	0.72946	0.00519149	0.0294693	*
2-stearoyl-GPE (18:0)*	6.14285	4.96162	-1.18123	70.6613	31.16	0.440977	0.117843	0.217642
3-(3-amino-3-carboxypropyl)uridine*	6.63851	6.5961	-0.0424127	99.6302	96.7439	0.97103	0.694807	0.80308
3-(4-hydroxyphenyl)lactate	6.64178	6.69964	0.0578612	99.856	103.942	1.04092	0.516126	0.651061
3-amino-2-piperidone	6.64237	7.20451	0.562137	99.8973	147.494	1.47646	0.000140163	0.00360687	**
3-ethylphenylsulfate	6.63051	6.9881	0.357594	99.079	126.949	1.28129	0.122622	0.222216
3-formylindole	6.64071	6.85682	0.21611	99.7824	115.907	1.1616	0.110433	0.207937
3-hydroxy-3-methylglutarate	6.64123	6.71802	0.0767924	99.8179	105.275	1.05467	0.487149	0.622647
3-hydroxybutyrate (BHBA)	6.62984	7.28111	0.651273	99.0333	155.537	1.57055	0.00872545	0.0405786	*
3-hydroxybutyroylglycine**	6.63887	6.81252	0.173654	99.6547	112.402	1.12791	0.29582	0.432525
3-hydroxyhexanoate	6.60459	6.83732	0.232731	97.315	114.351	1.17506	0.458058	0.593323
3-hydroxyisobutyrate	6.63661	7.23865	0.602031	99.4993	151.025	1.51785	8.76855e-06	0.00112822	**
3-hydroxyoctanoate	6.5533	8.0811	1.5278	93.9161	270.803	2.88345	8.20169e-05	0.00282421	**
3-indoxyl sulfate	6.63338	6.88954	0.256159	99.2764	118.565	1.19429	0.148966	0.259014
3-methyl-2-oxobutyrate	6.63032	6.7967	0.166382	99.0658	111.176	1.12224	0.327361	0.471497
3-methyl-2-oxovalerate	6.63552	6.9425	0.306975	99.4239	122.998	1.23711	0.0827988	0.173487
3-methylcytidine	6.29984	7.08259	0.78275	78.7844	135.541	1.72041	0.100806	0.196604
3-methylglutaconate	6.6363	6.59407	-0.0422365	99.4779	96.6078	0.971148	0.784146	0.878203
3-phosphoglycerate	6.64019	6.86961	0.229425	99.7459	116.939	1.17237	0.083148	0.173487
4-cholesten-3-one	6.62572	6.9161	0.290377	98.7508	120.768	1.22296	0.170406	0.285986
4-ethylphenylsulfate	6.64304	7.02339	0.380344	99.9437	130.092	1.30165	0.00278851	0.0192208	*
4-guanidinobutanoate	6.6436	6.62512	-0.0184772	99.9823	98.71	0.987274	0.865148	0.925061
4-hydroxyphenylpyruvate	6.63787	6.95939	0.321525	99.5857	124.447	1.24965	0.00596406	0.0328875	*
4-imidazoleacetate	6.63049	6.7295	0.099008	99.078	106.116	1.07104	0.547629	0.677516
4-methyl-2-oxopentanoate	6.63606	6.8802	0.244137	99.4609	117.8	1.18438	0.0858583	0.175258
4-methylcatechol sulfate	6.50379	7.11895	0.615151	90.748	139	1.53172	0.0225706	0.0738325
5,6-dihydrouridine	6.56867	6.61376	0.0450931	94.9221	97.9358	1.03175	0.909616	0.94415
5-aminovalerate	6.59803	7.14058	0.542552	96.8736	141.101	1.45655	0.15577	0.268295
5-methylcytidine	6.63722	6.9109	0.273674	99.5413	120.334	1.20888	0.0199796	0.0688581
5-methylthioadenosine (MTA)	6.6377	6.58639	-0.0513116	99.5743	96.095	0.965059	0.726567	0.834687
5-methyluridine (ribothymidine)	6.63953	7.11442	0.474888	99.7008	138.565	1.38981	0.000113816	0.00337945	**
5-oxoproline	6.643	6.91438	0.271381	99.9406	120.625	1.20696	0.00169292	0.0142058	*
6-phosphogluconate	6.60422	5.17329	-1.43093	97.29	36.0841	0.370892	0.00817276	0.0397276	*
7-alpha-hydroxy-3-oxo-4-cholestenoate (7-Hoca)	6.63098	7.25698	0.626	99.1114	152.957	1.54328	0.000694783	0.00817903	**
7-methylguanine	6.64003	6.85553	0.215502	99.7348	115.803	1.16111	0.0319681	0.0875155
acetyl CoA	6.63675	6.64996	0.013209	99.5089	100.424	1.0092	0.96437	0.979597
acetylcarnitine (C2)	6.63576	6.8145	0.178733	99.4405	112.556	1.13189	0.118521	0.217853
acetylcholine	6.64369	5.90913	-0.734557	99.9883	60.0932	0.601002	0.000663091	0.00817903	**
acetylphosphate	6.61762	6.74049	0.122873	98.1976	106.927	1.0889	0.533037	0.661582
aconitate [cis or trans]	6.63697	6.72043	0.0834673	99.5236	105.451	1.05956	0.382278	0.523261
adenine	6.5869	6.29251	-0.294391	96.1289	78.3851	0.815417	0.341065	0.485798
adenosine	6.64158	6.58237	-0.0592182	99.8426	95.8274	0.959784	0.842564	0.905932
adenosine 3',5'-cyclic monophosphate (cAMP)	6.64246	7.03584	0.393375	99.9033	131.219	1.31346	0.0175811	0.063032
adenosine 5'-diphosphate (ADP)	6.50023	7.47542	0.975188	90.524	177.961	1.9659	0.108712	0.205701
adenosine 5'-diphosphoribose (ADP-ribose)	6.04494	4.87125	-1.17368	66.0249	29.268	0.443288	0.233275	0.358742
adenosine 5'-monophosphate (AMP)	6.63802	7.34098	0.702956	99.5964	162.127	1.62784	4.45968e-05	0.0023055	**
alanine	6.64316	6.50955	-0.133611	99.9519	91.1109	0.911547	0.269776	0.4007
alpha-hydroxyisocaproate	6.61271	6.85599	0.243284	97.8641	115.84	1.18368	0.128585	0.228727
alpha-hydroxyisovalerate	6.6398	7.28109	0.641283	99.7194	155.534	1.55972	4.09655e-05	0.0023055	**
alpha-ketoglutaramate*	6.64057	6.93698	0.29641	99.7728	122.529	1.22808	0.025223	0.0777516
alpha-ketoglutarate	6.64171	7.1784	0.53669	99.8511	144.848	1.45064	0.00143672	0.0126039	*
alpha-lipoate	6.64005	6.95223	0.312174	99.7366	123.831	1.24158	0.0516787	0.123136
alpha-tocopherol	6.64074	6.6215	-0.019242	99.7843	98.4623	0.986751	0.904215	0.94415
arabitol/xylitol	6.63611	6.64999	0.0138802	99.4644	100.426	1.00967	0.939906	0.967477
arabonate/xylonate	6.63243	7.00715	0.374713	99.2114	128.636	1.29658	0.0953783	0.190757
argininate*	6.58953	6.92515	0.33562	96.3044	121.528	1.26192	0.261291	0.393942
arginine	6.64347	6.76565	0.122187	99.973	108.809	1.08838	0.073022	0.157466
argininosuccinate	6.62553	6.63872	0.013184	98.7379	99.6443	1.00918	0.946627	0.969225
asparagine	6.63374	5.85107	-0.782667	99.301	57.7228	0.581291	0.00310988	0.0200069	*
aspartate	6.63978	5.98771	-0.652072	99.7177	63.4569	0.636366	0.00235387	0.016807	*
benzoate	6.62656	7.30002	0.67346	98.8085	157.589	1.59489	0.000330272	0.00641882	**
beta-citrylglutamate	6.64299	6.66972	0.0267346	99.9396	101.809	1.0187	0.788065	0.879171
beta-hydroxyisovalerate	6.63386	7.22382	0.589957	99.3096	149.481	1.5052	0.000660369	0.00817903	**
betaine	6.64044	6.57905	-0.0613932	99.7636	95.6073	0.958338	0.471857	0.609153
butyrylglutamine/isobutyrylglutamine	6.63925	6.85244	0.213194	99.6811	115.556	1.15925	0.0539099	0.1273
butyrylglycine	6.38574	6.95463	0.568891	83.618	124.037	1.48338	0.0647697	0.144069
cadaverine	6.63567	7.06187	0.426207	99.4339	133.609	1.3437	0.00176032	0.0144116	*
caproate (6:0)	6.55311	8.43329	1.88018	93.904	345.679	3.6812	0.00811302	0.0397276	*
caprylate (8:0)	6.46263	7.03084	0.568211	88.1955	130.766	1.48268	0.184159	0.302491
ceramide (d16:1/24:1, d18:1/22:1)*	6.62231	5.73899	-0.883315	98.5174	53.4083	0.54212	0.0217603	0.0717905
ceramide (d18:1/14:0, d16:1/16:0)*	6.64028	6.40866	-0.231624	99.7525	84.9568	0.851676	0.0973639	0.193724
C-glycosyltryptophan	6.63567	6.61502	-0.020647	99.4342	98.0213	0.985791	0.855257	0.917025
cholate	6.62822	7.33647	0.708252	98.9219	161.621	1.63382	0.00183803	0.0144792	*
cholesterol	6.63971	6.28122	-0.358489	99.7127	77.7741	0.779981	0.0362536	0.0945534
choline	6.64365	6.5507	-0.0929468	99.9854	93.7469	0.937606	0.291091	0.427229
choline phosphate	6.64302	6.65617	0.0131506	99.9423	100.857	1.00916	0.876131	0.931644
citrate	6.64121	6.76623	0.125018	99.8168	108.852	1.09052	0.450183	0.585498
citrulline	6.37862	6.27101	-0.107606	83.2062	77.2259	0.928127	0.829858	0.897269
CoA-glutathione*	6.6331	7.24549	0.612386	99.2572	151.743	1.52879	0.00670591	0.0350263	*
coenzyme A	6.62995	6.09452	-0.53543	99.0407	68.3334	0.689953	0.0306828	0.0845968
creatine	6.64042	6.42645	-0.213971	99.7621	86.011	0.862161	0.193341	0.316228
creatine phosphate	6.64338	6.60394	-0.0394369	99.9667	97.2711	0.973035	0.764605	0.862975
creatinine	6.62618	5.67409	-0.952088	98.7822	51.0589	0.516884	0.000817739	0.00901849	**
cystathionine	6.07386	6.00027	-0.0735913	67.3619	64.0119	0.95027	0.903026	0.94415
cysteine	6.59774	5.85783	-0.739908	96.8539	57.9939	0.598778	0.0271429	0.0807137
cysteine s-sulfate	6.57926	8.18098	1.60172	95.6213	290.216	3.03506	0.000639118	0.00817903	**
cysteinylglycine	6.63734	5.21207	-1.42527	99.5494	37.0672	0.372349	7.03426e-06	0.00112822	**
cytidine	6.64151	6.67929	0.037779	99.8378	102.487	1.02653	0.647973	0.767232
cytidine 2',3'-cyclic monophosphate	6.23578	6.13938	-0.0964048	75.3629	70.4916	0.935361	0.883874	0.934924
cytidine 5'-diphosphocholine	6.64112	6.86375	0.222625	99.8105	116.464	1.16686	0.0255815	0.0777516
cytidine 5'-monophosphate (5'-CMP)	6.64319	6.64959	0.00640312	99.9536	100.398	1.00445	0.950039	0.969363
cytidine 5'-monophospho-N-acetylneuraminic acid	6.64034	6.80454	0.164198	99.7567	111.782	1.12054	0.286895	0.422677
cytidine-5'-diphosphoethanolamine	6.63111	6.91105	0.279948	99.1201	120.347	1.21415	0.0649431	0.144069
deoxycarnitine	6.63473	6.56249	-0.072237	99.3692	94.5162	0.951162	0.632973	0.754098
deoxycholate	6.60885	8.64694	2.03809	97.6025	400.855	4.10701	0.0139687	0.0539193
dihomo-linoleate (20:2n6)	6.59967	6.83655	0.236881	96.9835	114.289	1.17844	0.381726	0.523261
dihydroorotate	6.61735	6.16471	-0.452635	98.1793	71.7402	0.730707	0.024159	0.0770523
dihydroxyacetone phosphate (DHAP)	6.63779	6.60064	-0.0371522	99.5802	97.0486	0.974577	0.800647	0.882999
dimethylarginine (SDMA + ADMA)	6.6422	6.75803	0.115826	99.8853	108.235	1.0836	0.209481	0.335517
docosadienoate (22:2n6)	6.47083	6.48506	0.0142264	88.6981	89.5771	1.00991	0.976719	0.98437
erythronate*	6.63637	6.89038	0.254008	99.4826	118.634	1.19252	0.0346175	0.091523
ethylmalonate	6.63304	6.82518	0.192143	99.2527	113.392	1.14246	0.16028	0.271352
flavin adenine dinucleotide (FAD)	6.63981	6.66921	0.0294046	99.7199	101.773	1.02059	0.884061	0.934924
folate	6.64098	7.15079	0.509812	99.8005	142.102	1.42386	4.5319e-05	0.0023055	**
fructose	6.64189	6.79642	0.154528	99.8639	111.154	1.11306	0.159899	0.271352
fructose 1,6-diphosphate/glucose 1,6-diphosphate/myo-inositol diphosphates	6.52519	5.86769	-0.657499	92.104	58.3917	0.633976	0.0990235	0.196016
fumarate	6.64268	6.9044	0.261718	99.9184	119.793	1.19891	0.00197578	0.015253	*
galactitol (dulcitol)	6.63934	6.83648	0.197147	99.6872	114.284	1.14643	0.371175	0.512446
galactonate	6.62842	6.90243	0.274006	98.9361	119.63	1.20916	0.12192	0.222216
gamma-glutamylglutamine	6.49549	6.1069	-0.388598	90.2274	68.9222	0.763872	0.580215	0.713296
gamma-glutamylglycine	6.6226	6.42445	-0.198142	98.5372	85.8922	0.871673	0.696787	0.80308
gamma-glutamylisoleucine*	6.63468	6.67491	0.0402303	99.3659	102.176	1.02828	0.826407	0.897269
gamma-glutamylleucine	6.6416	6.47572	-0.165885	99.8438	88.9989	0.891382	0.0829591	0.173487
gamma-glutamylvaline	6.64215	6.57408	-0.0680689	99.8818	95.2787	0.953914	0.531174	0.661582
gluconate	6.63993	7.32387	0.683944	99.7279	160.215	1.60653	0.00671489	0.0350263	*
glucose	6.64295	7.01466	0.371714	99.9373	129.308	1.29389	0.0040842	0.0250238	*
glutamate	6.63579	6.2118	-0.423989	99.4426	74.1207	0.745361	0.0547337	0.128044
glutamate, gamma-methyl ester	6.61411	6.11139	-0.50272	97.959	69.137	0.705775	0.111154	0.208279
glutamine	6.62295	6.11016	-0.512786	98.5612	69.0783	0.700868	0.0239688	0.0770523
glutarate (C5-DC)	6.37839	6.09722	-0.28117	83.193	68.4615	0.822924	0.419159	0.563746
glutathione, oxidized (GSSG)	6.64058	6.97109	0.330513	99.7729	125.46	1.25746	0.045298	0.111979
glutathione, reduced (GSH)	6.62132	5.42846	-1.19285	98.4499	43.0656	0.437437	0.00211855	0.0157262	*
glycerate	6.64233	7.30568	0.663351	99.8945	158.209	1.58376	5.17093e-05	0.0023055	**
glycerol	6.50765	8.86173	2.35408	90.9909	465.207	5.11268	0.0296723	0.0829963
glycerol 3-phosphate	6.64259	6.42	-0.222596	99.9124	85.6271	0.857022	0.151373	0.262018
glycerophosphoethanolamine	6.64155	6.361	-0.280552	99.8406	82.1963	0.823276	0.0688259	0.150095
glycerophosphoglycerol	6.63952	6.21602	-0.423499	99.7	74.3377	0.745614	0.0243533	0.0770523
glycerophosphoinositol*	6.63912	6.81512	0.175997	99.6724	112.604	1.12975	0.173993	0.289488
glycerophosphorylcholine (GPC)	6.64291	6.58254	-0.0603672	99.9341	95.8388	0.95902	0.474493	0.610514
glycerophosphoserine*	6.64269	6.92819	0.285496	99.9194	121.785	1.21883	0.0343782	0.091523
glycine	6.63879	6.43682	-0.201975	99.6496	86.6313	0.869359	0.262288	0.393942
glycochenodeoxycholate	6.63753	6.77772	0.140194	99.5625	109.723	1.10205	0.500555	0.637671
glycocholate	6.63124	7.12779	0.496557	99.1292	139.856	1.41084	0.0146693	0.0556021
glycodeoxycholate	6.63796	6.69034	0.0523834	99.592	103.275	1.03698	0.674351	0.791184
glycosyl-N-palmitoyl-sphingosine (d18:1/16:0)	6.63624	6.20861	-0.427633	99.4736	73.9567	0.74348	0.0348722	0.0915691
glycosyl-N-stearoyl-sphingosine (d18:1/18:0)	6.6249	6.08346	-0.541438	98.6948	67.8118	0.687086	0.0206492	0.0693095
glycylvaline	6.63941	5.63019	-1.00922	99.6926	49.5288	0.496815	0.000969678	0.00999117	**
guaiacol sulfate	6.61457	6.9039	0.289328	97.9908	119.752	1.22207	0.235215	0.360289
guanidinoacetate	6.63915	6.94745	0.308298	99.6744	123.421	1.23825	0.00500142	0.0292508	*
guanine	6.63413	6.73991	0.105779	99.3279	106.884	1.07608	0.431116	0.57383
guanosine	6.63854	6.1626	-0.475935	99.6321	71.6355	0.719	8.5167e-05	0.00282421	**
guanosine 5'- monophosphate (5'-GMP)	6.28192	4.35342	-1.9285	77.8121	20.4413	0.262701	0.0109488	0.0459372	*
gulonate*	6.63504	6.677	0.0419643	99.3908	102.324	1.02951	0.796316	0.880739
heptanoate (7:0)	5.94425	6.91145	0.967205	61.5739	120.38	1.95505	0.351515	0.4934
hippurate	6.63329	6.68591	0.0526227	99.27	102.958	1.03715	0.769752	0.866251
histidine	6.63735	6.65568	0.0183318	99.5498	100.823	1.01279	0.869489	0.927135
histidine methyl ester	6.63272	6.22143	-0.411293	99.2311	74.6167	0.751949	0.0469157	0.113573
homocysteine	6.6346	5.48656	-1.14803	99.3601	44.8352	0.45124	0.000399097	0.00641882	**
hydroxy-N6,N6,N6-trimethyllysine*	6.64155	6.29917	-0.342388	99.8406	78.7477	0.788735	0.0473713	0.113573
hypoxanthine	6.62529	6.91596	0.290669	98.7213	120.757	1.22321	0.0438956	0.11088
imidazole lactate	6.62479	6.50192	-0.122871	98.6874	90.6304	0.918358	0.582094	0.713296
indoleacetate	6.6337	7.24025	0.606549	99.2988	151.194	1.52261	0.000790843	0.0089784	**
indolelactate	6.63644	6.98326	0.346813	99.4876	126.523	1.27175	0.00828779	0.0397276	*
inosine	6.64239	6.86873	0.226335	99.8985	116.867	1.16986	0.127136	0.227196
isoleucine	6.64358	6.64447	0.000890425	99.9806	100.042	1.00062	0.988572	0.99114
isoleucylglycine	6.60544	5.79904	-0.806402	97.3725	55.6782	0.571806	0.00901449	0.0409364	*
isovalerate (i5:0)	6.63049	8.43995	1.80945	99.0781	347.278	3.5051	0.00100947	0.00999117	**
kynurenine	6.64228	6.39392	-0.24836	99.8908	84.0933	0.841853	0.0856322	0.175258
lactate	6.64225	7.14401	0.501759	99.8885	141.436	1.41594	1.78231e-05	0.00171993	**
lactosyl-N-palmitoyl-sphingosine (d18:1/16:0)	6.59653	6.16576	-0.430774	96.7729	71.7923	0.741864	0.15639	0.268295
lanthionine	6.48662	6.45253	-0.0340905	89.6743	87.5801	0.976647	0.945439	0.969225
leucine	6.64353	6.60509	-0.0384387	99.9773	97.3487	0.973708	0.589976	0.717607
leucylalanine	6.55659	6.32209	-0.234496	94.1305	80.0092	0.849982	0.592279	0.717607
leucylglycine	6.64176	5.55559	-1.08617	99.8546	47.0325	0.47101	0.00309364	0.0200069	*
linoleoyl ethanolamide	6.5849	6.95586	0.370953	95.996	124.143	1.29321	0.30107	0.436891
lysine	6.64118	6.81841	0.177227	99.8147	112.861	1.13071	0.101358	0.196604
malate	6.64091	6.84241	0.201501	99.7958	114.755	1.14989	0.0860704	0.175258
mannitol/sorbitol	6.63511	7.1309	0.495789	99.3957	140.157	1.41009	0.00158242	0.0135736	*
mannonate*	6.6418	6.9714	0.329603	99.8573	125.487	1.25667	0.0151453	0.0567582
mannose	6.62822	7.03934	0.411123	98.922	131.539	1.32972	0.00865321	0.0405786	*
methionine	6.64337	6.48823	-0.155137	99.9662	89.7743	0.898047	0.0612085	0.138979
methionine sulfoxide	6.6315	6.65519	0.0236822	99.1474	100.788	1.01655	0.909843	0.94415
methylphosphate	6.63655	6.71374	0.077191	99.495	104.963	1.05496	0.515708	0.651061
methylsuccinate	6.62134	6.56671	-0.0546327	98.4513	94.7928	0.96284	0.762363	0.862968
myo-inositol	6.63573	6.53032	-0.105411	99.4386	92.4321	0.92954	0.477029	0.611738
myristoyl dihydrosphingomyelin (d18:0/14:0)*	6.63435	6.03645	-0.597903	99.3434	65.6375	0.660714	0.0113163	0.0467651	*
N(1)-acetylspermine	6.61747	6.33239	-0.285087	98.1879	80.582	0.820692	0.258448	0.39241
N,N,N-trimethyl-alanylproline betaine (TMAP)	6.64271	6.47681	-0.165899	99.9206	89.0666	0.891373	0.0867208	0.175258
N1-methyladenosine	6.6424	6.63386	-0.0085334	99.8988	99.3096	0.994103	0.909906	0.94415
N2,N2-dimethylguanosine	6.6413	6.93451	0.293207	99.8229	122.319	1.22536	0.0741456	0.159001
N6,N6,N6-trimethyllysine	6.63983	6.10171	-0.538119	99.7213	68.6749	0.688668	7.3773e-06	0.00112822	**
N6-acetyllysine	6.44924	5.57081	-0.878432	87.3806	47.5314	0.543958	0.308866	0.446525
N6-carbamoylthreonyladenosine	6.64141	6.63179	-0.00962536	99.8307	99.1669	0.99335	0.923561	0.953194
N6-methyllysine	6.64141	6.75613	0.114722	99.8305	108.093	1.08277	0.4505	0.585498
N-acetylalanine	6.63253	6.46742	-0.165109	99.218	88.4887	0.891861	0.273979	0.405195
N-acetylarginine	6.64287	6.76099	0.118127	99.9314	108.458	1.08533	0.587519	0.717607
N-acetylasparagine	6.64155	6.44166	-0.199897	99.8405	86.9224	0.870613	0.084657	0.175258
N-acetylaspartate (NAA)	6.64348	6.47557	-0.167912	99.974	88.9898	0.89013	0.0683307	0.149862
N-acetyl-aspartyl-glutamate (NAAG)	6.64055	6.44454	-0.19601	99.7709	87.0961	0.872961	0.447257	0.585225
N-acetyl-cadaverine	6.63271	6.86559	0.232886	99.2302	116.614	1.17518	0.219067	0.34374
N-acetylcysteine	6.62926	6.38825	-0.241012	98.9936	83.7636	0.846152	0.336515	0.48288
N-acetyl-glucosamine 1-phosphate	6.62917	7.04426	0.415094	98.9869	131.988	1.33339	0.0334459	0.0909136
N-acetylglucosamine/N-acetylgalactosamine	6.54315	5.75668	-0.786476	93.2578	54.067	0.579758	0.0584016	0.134988
N-acetylglucosaminylasparagine	6.63549	6.32696	-0.308527	99.4217	80.2796	0.807466	0.392419	0.535242
N-acetylglutamate	6.64091	6.26912	-0.371788	99.7958	77.1246	0.772824	0.239633	0.365606
N-acetylglutamine	6.64208	6.48849	-0.153597	99.8772	89.7903	0.899006	0.213392	0.338964
N-acetylhistidine	6.63713	6.4717	-0.16543	99.5352	88.7518	0.891663	0.437767	0.579909
N-acetylisoleucine	6.62988	6.74211	0.112222	99.0362	107.047	1.08089	0.754891	0.857024
N-acetylleucine	6.40876	6.40735	-0.00141583	84.963	84.8797	0.999019	0.997087	0.997087
N-acetylmethionine	6.63931	6.3927	-0.246603	99.6851	84.0225	0.842879	0.0137338	0.0535479
N-acetylmethionine sulfoxide	6.63995	6.46613	-0.173821	99.7298	88.4096	0.886491	0.423601	0.565778
N-acetylneuraminate	6.64201	6.61874	-0.0232753	99.8724	98.274	0.983996	0.825424	0.897269
N-acetylphenylalanine	6.6405	7.32165	0.681154	99.7674	159.969	1.60342	0.0146928	0.0556021
N-acetylputrescine	6.64194	6.87393	0.231989	99.8676	117.29	1.17445	0.0442101	0.11088
N-acetylserine	6.64302	6.41814	-0.224878	99.9421	85.5172	0.855667	0.0677091	0.149347
N-acetylthreonine	6.64133	6.58301	-0.0583171	99.8248	95.8701	0.960384	0.611053	0.734786
N-acetylvaline	6.633	6.51198	-0.121021	99.25	91.2641	0.919537	0.297269	0.433003
N-carbamoylaspartate	6.64163	6.2503	-0.391328	99.8457	76.1251	0.762427	0.0296111	0.0829963
N-formylmethionine	6.64079	6.66158	0.0207971	99.7875	101.236	1.01452	0.829761	0.897269
N-formylphenylalanine	6.24337	7.12503	0.881655	75.7605	139.588	1.84249	0.123551	0.222853
nicotinamide	6.64248	6.8986	0.256122	99.9043	119.312	1.19426	0.0247829	0.0771468
nicotinamide adenine dinucleotide (NAD+)	6.64243	6.63842	-0.00401325	99.9014	99.6239	0.997222	0.973389	0.983581
nicotinamide adenine dinucleotide reduced (NADH)	6.61349	7.53218	0.918691	97.9173	185.103	1.8904	0.00496076	0.0292508	*
nicotinamide ribonucleotide (NMN)	6.63803	6.60232	-0.035704	99.5967	97.1621	0.975556	0.794568	0.880739
nicotinamide riboside	6.61816	6.16429	-0.453865	98.2344	71.7194	0.730084	0.413522	0.55811
N-monomethylarginine	6.64228	6.76066	0.118373	99.891	108.433	1.08551	0.213326	0.338964
N-oleoylglycine	6.45823	6.75432	0.296094	87.9265	107.958	1.22782	0.446988	0.585225
N-palmitoylglycine	6.61413	6.97823	0.364097	97.9605	126.083	1.28708	0.232672	0.358742
N-palmitoyl-sphingadienine (d18:2/16:0)*	6.6341	5.9284	-0.705698	99.3261	60.9014	0.613146	0.00626015	0.0340341	*
N-palmitoyl-sphinganine (d18:0/16:0)	6.63247	6.34059	-0.291882	99.2142	81.0417	0.816836	0.226152	0.351995
N-palmitoyl-sphingosine (d18:1/16:0)	6.63848	6.18181	-0.456662	99.6278	72.5958	0.72867	0.0422769	0.108072
N-stearoyl-sphingosine (d18:1/18:0)*	6.6322	6.29853	-0.333671	99.1953	78.7129	0.793515	0.107515	0.204438
oleoyl ethanolamide	6.64094	6.42518	-0.215765	99.7983	85.9353	0.861089	0.0289732	0.082842
O-methyltyrosine	6.57776	4.25852	-2.31925	95.5222	19.14	0.200372	0.000394147	0.00641882	**
ophthalmate	6.63647	6.57849	-0.0579812	99.4893	95.5702	0.960607	0.82327	0.897269
ornithine	6.6383	6.54985	-0.0884493	99.6158	93.692	0.940533	0.518037	0.651343
orotate	6.62078	6.58155	-0.0392333	98.4134	95.7732	0.973172	0.784923	0.878203
orotidine	6.63292	6.91615	0.283236	99.2448	120.773	1.21692	0.0935664	0.188108
o-Tyrosine	6.62399	6.68061	0.0566225	98.6324	102.58	1.04003	0.696974	0.80308
palmitoleoyl ethanolamide*	6.6164	6.44325	-0.173149	98.1147	87.0183	0.886904	0.371722	0.512446
palmitoyl dihydrosphingomyelin (d18:0/16:0)*	6.64081	6.22816	-0.412645	99.789	74.9659	0.751245	0.0161887	0.0589512
palmitoyl ethanolamide	6.63905	6.59704	-0.0420099	99.6673	96.8069	0.971301	0.679606	0.794933
palmitoyl sphingomyelin (d18:1/16:0)	6.64032	6.44165	-0.198675	99.7552	86.9217	0.871351	0.125653	0.225591
pantetheine	6.63049	5.97663	-0.653859	99.0779	62.9717	0.635578	0.00239478	0.016807	*
pantothenate	6.64143	6.66142	0.0199817	99.8323	101.225	1.01395	0.819555	0.897269
p-cresol sulfate	6.64341	6.99962	0.35621	99.9691	127.966	1.28006	0.00043399	0.0065951	**
phenol red	6.64244	7.02115	0.378709	99.9019	129.89	1.30018	0.000699243	0.00817903	**
phenol sulfate	6.64231	6.94166	0.299347	99.8929	122.927	1.23059	0.00683248	0.0351645	*
phenylacetylglycine	6.3085	7.036	0.72751	79.2586	131.235	1.65578	0.0771916	0.164619
phenylalanine	6.64362	6.62656	-0.0170661	99.9839	98.8081	0.98824	0.836969	0.90243
phenylalanylglycine	6.59525	5.62615	-0.969106	96.6872	49.39	0.510823	0.00511384	0.0294618	*
phenyllactate (PLA)	6.6272	7.01111	0.383908	98.8522	128.989	1.30487	0.0120322	0.0483795	*
phosphate	6.63684	6.16696	-0.469884	99.515	71.8521	0.722023	0.0246323	0.0771468
phosphoenolpyruvate (PEP)	6.64256	7.10079	0.458232	99.9102	137.262	1.37386	0.00118025	0.0110017	*
phosphoethanolamine	6.64338	6.60267	-0.040715	99.9672	97.1854	0.972173	0.667774	0.785856
phytosphingosine	6.63852	6.41593	-0.222589	99.6305	85.3859	0.857026	0.223257	0.348896
proline	6.64196	6.57996	-0.0620023	99.8687	95.6676	0.957934	0.581572	0.713296
prolylglycine	6.64076	6.10628	-0.534477	99.7857	68.8929	0.690409	0.00119708	0.0110017	*
pseudouridine	6.64268	6.82742	0.184736	99.9187	113.568	1.13661	0.0294883	0.0829963
putrescine	6.64372	6.93409	0.290375	99.9902	122.284	1.22296	0.00100274	0.00999117	**
pyridoxal	6.63799	6.67322	0.0352349	99.5941	102.056	1.02472	0.796304	0.880739
pyridoxal phosphate	6.55488	6.0759	-0.478973	94.0188	67.4574	0.717488	0.345755	0.48861
pyridoxamine	6.64254	7.24126	0.598724	99.9087	151.299	1.51438	0.0567694	0.132006
pyridoxate	6.64217	7.0255	0.383325	99.8833	130.282	1.30434	0.000573689	0.00817903	**
pyridoxine (Vitamin B6)	6.64347	6.80964	0.166178	99.9729	112.178	1.12208	0.0453684	0.111979
pyroglutamine*	6.63676	6.50247	-0.134291	99.5091	90.6645	0.911118	0.421282	0.564635
pyruvate	6.63539	7.07592	0.440536	99.4148	134.917	1.35711	0.00037612	0.00641882	**
ribitol	6.62748	6.96578	0.338299	98.8713	125	1.26427	0.370955	0.512446
riboflavin (Vitamin B2)	6.54185	6.56309	0.0212452	93.1734	94.5556	1.01484	0.951784	0.969363
ribonate	6.64249	6.9168	0.274311	99.9053	120.827	1.20942	0.0176359	0.063032
ribulonate/xylulonate*	6.64279	7.31075	0.667967	99.9259	158.766	1.58883	0.0122425	0.0487175	*
S-1-pyrroline-5-carboxylate	6.64279	5.26208	-1.38071	99.9259	38.3746	0.384031	0.000851297	0.00912779	**
saccharopine	6.64225	6.613	-0.0292475	99.8886	97.884	0.979931	0.904099	0.94415
S-adenosylhomocysteine (SAH)	6.56589	6.21343	-0.352466	94.7395	74.2042	0.783244	0.208788	0.335517
S-adenosylmethionine (SAM)	6.64297	7.02904	0.386063	99.9389	130.602	1.30682	0.00563466	0.0315214	*
salicylate	6.59446	7.32724	0.732776	96.6342	160.59	1.66183	0.00227125	0.0165416	*
sarcosine	6.61255	7.24991	0.637357	97.8537	152.209	1.55548	0.441149	0.581173
sedoheptulose-7-phosphate	6.61397	6.38358	-0.230387	97.9496	83.4929	0.852406	0.203327	0.328387
serine	6.63942	6.18855	-0.450879	99.6933	72.9353	0.731597	0.0189106	0.0663591
S-lactoylglutathione	5.94104	5.86143	-0.0796113	61.4373	58.1389	0.946313	0.921682	0.953194
S-methylglutathione	6.41065	4.99868	-1.41197	85.0742	31.9707	0.375798	0.0336804	0.0909136
spermidine	6.64266	6.76449	0.121822	99.9175	108.721	1.08811	0.19912	0.323088
spermine	6.58554	4.42476	-2.16078	96.0386	21.4776	0.223635	0.00179211	0.0144116	*
sphinganine	6.63824	6.12138	-0.516866	99.6118	69.6175	0.698888	0.00944749	0.0419203	*
sphinganine-1-phosphate	6.60325	6.47313	-0.130116	97.2246	88.8397	0.913758	0.616791	0.739383
sphingomyelin (d17:1/16:0, d18:1/15:0, d16:1/17:0)*	6.60964	5.67715	-0.93249	97.6561	51.1672	0.523953	0.0607929	0.138852
sphingomyelin (d18:1/14:0, d16:1/16:0)*	6.64173	6.29328	-0.348447	99.8526	78.4272	0.785429	0.0374657	0.0970589
sphingomyelin (d18:1/18:1, d18:2/18:0)	6.58804	6.29114	-0.296901	96.2052	78.311	0.813999	0.177578	0.292927
sphingomyelin (d18:1/20:0, d16:1/22:0)*	6.62664	5.6911	-0.935541	98.8136	51.6644	0.522846	0.00966891	0.0423868	*
sphingomyelin (d18:1/20:1, d18:2/20:0)*	6.55149	6.46124	-0.0902578	93.7985	88.1101	0.939355	0.5315	0.661582
sphingomyelin (d18:1/22:1, d18:2/22:0, d16:1/24:1)*	6.63286	6.08657	-0.546292	99.2407	67.9579	0.684778	0.0280164	0.0818351
sphingomyelin (d18:1/24:1, d18:2/24:0)*	6.63847	6.29124	-0.347236	99.6275	78.316	0.786089	0.199209	0.323088
sphingomyelin (d18:2/14:0, d18:1/14:1)*	6.5741	6.39207	-0.182029	95.2801	83.9858	0.881463	0.639324	0.75932
sphingomyelin (d18:2/16:0, d18:1/16:1)*	6.64055	6.39606	-0.244497	99.7713	84.218	0.84411	0.169305	0.285379
sphingomyelin (d18:2/24:1, d18:1/24:2)*	6.62666	6.3557	-0.27096	98.8154	81.8951	0.828768	0.214268	0.338964
sphingosine	6.63909	5.8747	-0.76439	99.6702	58.6761	0.588702	5.37553e-05	0.0023055	**
sphingosine 1-phosphate	6.6263	5.98229	-0.644003	98.7902	63.2193	0.639935	0.0131489	0.0517905
stearate (18:0)	6.63818	6.69169	0.0535075	99.6072	103.371	1.03778	0.651661	0.769239
stearoyl ethanolamide	6.63556	6.51034	-0.125216	99.4265	91.1609	0.916867	0.346837	0.48861
stearoyl sphingomyelin (d18:1/18:0)	6.64111	6.30545	-0.335654	99.8097	79.0917	0.792425	0.0617184	0.139318
succinate	6.63667	6.8906	0.253931	99.5034	118.653	1.19245	0.0210253	0.0699636
sucrose	6.50527	9.37468	2.86941	90.8407	663.833	7.30767	0.0471365	0.113573
sulfate*	6.63709	6.8147	0.177608	99.532	112.571	1.13101	0.103511	0.199776
taurine	6.62334	6.65199	0.0286473	98.588	100.565	1.02006	0.904739	0.94415
thiamin (Vitamin B1)	6.64275	6.92456	0.281807	99.9233	121.478	1.21572	0.00662565	0.0350263	*
thioproline	6.62514	6.97962	0.354479	98.7112	126.205	1.27852	0.100602	0.196604
threonate	6.61712	6.99779	0.380677	98.1637	127.804	1.30195	0.135849	0.239442
threonine	6.63945	6.42392	-0.215528	99.6952	85.8606	0.861231	0.216362	0.34088
thymidine	6.64301	6.97164	0.328627	99.9413	125.508	1.25582	0.000385259	0.00641882	**
trans-4-hydroxyproline	6.61675	6.35891	-0.257836	98.1384	82.0772	0.836341	0.409828	0.555065
trans-urocanate	6.57379	8.63184	2.05805	95.2593	396.681	4.16423	0.00977313	0.0423868	*
trigonelline (N'-methylnicotinate)	6.44478	6.14069	-0.304092	87.1107	70.5555	0.809952	0.694358	0.80308
trizma acetate	6.17736	7.59921	1.42184	72.3721	193.905	2.67928	0.344005	0.488183
tryptamine	6.62998	6.49737	-0.132616	99.043	90.3446	0.912176	0.745301	0.851143
tryptophan	6.64223	6.71076	0.068531	99.8875	104.747	1.04865	0.367673	0.512353
tyrosine	6.64182	6.71163	0.0698177	99.8587	104.81	1.04958	0.363749	0.508721
tyrosylglycine	6.64239	5.53942	-1.10297	99.8981	46.5083	0.465558	0.00132241	0.011871	*
UDP-galactose	6.64171	6.80834	0.166637	99.8512	112.077	1.12244	0.259235	0.39241
UDP-glucose	6.6426	6.90066	0.258061	99.913	119.483	1.19587	0.0866376	0.175258
UDP-glucuronate	6.01142	6.83574	0.82432	64.5086	114.225	1.7707	0.138272	0.242605
UDP-N-acetylglucosamine/galactosamine	6.64055	6.94953	0.308983	99.7708	123.6	1.23883	0.0160832	0.0589512
uridine	6.64065	6.78872	0.14807	99.7779	110.563	1.10809	0.0646659	0.144069
valine	6.64319	6.66518	0.0219986	99.9536	101.489	1.01537	0.748347	0.8521
valylleucine	6.62302	5.99152	-0.631499	98.5659	63.6248	0.645506	0.0236659	0.0767649

## Sheet: 4. MG 6 h vs ctr
Biochemical	log2 mean MG0	log2 mean MG6	log2 Fold Change	Mean MG0	Mean MG6	Fold Change	P-value	FDR adj p-value	Significance
(N(1) + N(8))-acetylspermidine	6.64215	6.67535	0.0331971	99.8821	102.207	1.02328	0.694866	0.878592
1-(1-enyl-oleoyl)-2-oleoyl-GPE (P-18:1/18:1)*	6.63943	6.25905	-0.380376	99.6937	76.5884	0.768237	0.0789007	0.33104
1-(1-enyl-oleoyl)-GPE (P-18:1)*	6.63378	6.36431	-0.269473	99.304	82.3848	0.829622	0.0308949	0.220841
1-(1-enyl-palmitoyl)-2-arachidonoyl-GPE (P-16:0/20:4)*	6.63905	6.45921	-0.179838	99.6671	87.9863	0.882802	0.275503	0.571969
1-(1-enyl-palmitoyl)-2-linoleoyl-GPE (P-16:0/18:2)*	6.63845	6.53874	-0.099711	99.6262	92.9732	0.93322	0.542773	0.781446
1-(1-enyl-palmitoyl)-2-oleoyl-GPC (P-16:0/18:1)*	6.63933	6.51074	-0.128589	99.6869	91.1862	0.914726	0.587265	0.810131
1-(1-enyl-palmitoyl)-2-oleoyl-GPE (P-16:0/18:1)*	6.64122	6.30907	-0.332153	99.8174	79.2899	0.79435	0.111353	0.381149
1-(1-enyl-palmitoyl)-2-palmitoleoyl-GPC (P-16:0/16:1)*	6.64259	6.70444	0.061855	99.9122	104.289	1.04381	0.560786	0.787139
1-(1-enyl-palmitoyl)-2-palmitoyl-GPC (P-16:0/16:0)*	6.63242	6.39606	-0.236362	99.2104	84.218	0.848883	0.297268	0.582657
1-(1-enyl-palmitoyl)-GPE (P-16:0)*	6.63013	6.30703	-0.323098	99.053	79.1781	0.799352	0.0345687	0.221365
1-(1-enyl-stearoyl)-2-arachidonoyl-GPE (P-18:0/20:4)*	6.64368	6.48017	-0.163513	99.988	89.2742	0.892848	0.544033	0.781446
1-(1-enyl-stearoyl)-2-linoleoyl-GPE (P-18:0/18:2)*	6.61411	6.59871	-0.015405	97.9595	96.9191	0.989379	0.957941	0.984365
1-(1-enyl-stearoyl)-2-oleoyl-GPE (P-18:0/18:1)	6.63655	6.3168	-0.319744	99.4947	79.7163	0.801212	0.176215	0.49649
1-(1-enyl-stearoyl)-GPE (P-18:0)*	6.63729	6.06721	-0.570081	99.546	67.0521	0.673579	0.0447844	0.246954
1,2-dioleoyl-GPC (18:1/18:1)	6.64164	6.61037	-0.0312643	99.8462	97.7057	0.978562	0.768771	0.911652
1,2-dioleoyl-GPE (18:1/18:1)	6.63974	6.42343	-0.216308	99.7153	85.8315	0.860766	0.226449	0.530516
1,2-dipalmitoyl-GPC (16:0/16:0)	6.63775	6.46608	-0.171668	99.5779	88.4068	0.887815	0.233073	0.536786
1,2-dipalmitoyl-GPE (16:0/16:0)*	6.63918	6.24531	-0.393863	99.6761	75.8624	0.761089	0.00992295	0.116625
1-arachidonoyl-GPE (20:4n6)*	6.36105	7.41585	1.0548	82.1991	170.763	2.07743	0.0475542	0.254943
1-arachidonoyl-GPI (20:4)*	6.55905	6.69552	0.136474	94.2909	103.646	1.09922	0.754227	0.911652
N-lactoyl-isoleucine	6.6372	7.03346	0.396266	99.5395	131.004	1.3161	0.000664205	0.0183131	*
N-lactoyl-leucine	6.63938	6.97932	0.339942	99.6901	126.178	1.26571	0.00020067	0.00860652	**
N-lactoyl-phenylalanine	6.63963	7.11978	0.480142	99.7078	139.08	1.39488	2.45213e-05	0.00236631	**
N-lactoyl-tyrosine	6.63831	7.10782	0.469515	99.6161	137.933	1.38464	8.30918e-05	0.00534557	**
N-lactoyl-valine	6.63693	7.09124	0.45431	99.5212	136.357	1.37013	6.17555e-05	0.00476753	**
1-linoleoyl-GPC (18:2)	6.614	6.40714	-0.206857	97.9515	84.8674	0.866423	0.527584	0.780259
1-linoleoyl-GPE (18:2)*	6.63677	6.50359	-0.133179	99.5099	90.7351	0.91182	0.378145	0.663473
1-linoleoyl-GPG (18:2)*	6.5613	7.28433	0.723035	94.4381	155.884	1.65065	0.11609	0.387417
1-linoleoyl-GPI (18:2)*	6.30297	7.28449	0.981513	78.9558	155.901	1.97454	0.0923886	0.355972
1-methylnicotinamide	6.64315	6.76351	0.120361	99.9508	108.647	1.08701	0.191013	0.51041
1-myristoyl-2-arachidonoyl-GPC (14:0/20:4)*	6.64008	6.7624	0.122327	99.7384	108.564	1.08849	0.490452	0.757258
1-myristoyl-2-palmitoyl-GPC (14:0/16:0)	6.64296	6.76509	0.122128	99.938	108.766	1.08834	0.252245	0.556381
1-myristoylglycerol (14:0)	6.61803	7.51509	0.897062	98.2258	182.923	1.86227	0.00285698	0.0479477	*
1-oleoyl-2-linoleoyl-GPE (18:1/18:2)*	6.6429	6.58267	-0.0602328	99.9336	95.8473	0.959109	0.638207	0.834077
1-oleoyl-GPC (18:1)	6.64089	6.42329	-0.217596	99.7943	85.8229	0.859997	0.0758486	0.325329
1-oleoyl-GPE (18:1)	6.64107	6.40669	-0.234377	99.8069	84.841	0.850052	0.0862198	0.353858
1-oleoyl-GPG (18:1)*	6.59688	7.13354	0.536658	96.7962	140.413	1.45061	0.16306	0.48118
1-oleoyl-GPI (18:1)*	6.62053	7.07789	0.457361	98.3963	135.101	1.37303	0.104623	0.380987
1-oleoyl-GPS (18:1)	6.57882	7.58772	1.00889	95.5922	192.367	2.01237	0.0213186	0.175087
1-palmitoleoyl-2-oleoyl-GPC (16:1/18:1)*	6.64203	6.81134	0.169308	99.8733	112.309	1.12452	0.137608	0.431844
1-palmitoleoyl-2-oleoyl-GPE (16:1/18:1)*	6.64071	6.66093	0.0202296	99.7818	101.191	1.01412	0.851912	0.942229
1-palmitoleoyl-GPC (16:1)*	6.64121	6.29199	-0.349226	99.817	78.3569	0.785005	0.0156219	0.143573
1-palmitoyl-2-alpha-linolenoyl-GPC (16:0/18:3n3)*	6.64307	6.88103	0.237963	99.9452	117.868	1.17933	0.147953	0.454414
1-palmitoyl-2-gamma-linolenoyl-GPC (16:0/18:3n6)*	6.63613	6.67982	0.0436996	99.4656	102.525	1.03075	0.788187	0.918771
1-palmitoyl-2-oleoyl-GPC (16:0/18:1)	6.64128	6.62909	-0.0121895	99.8213	98.9814	0.991586	0.913188	0.97914
1-palmitoyl-2-oleoyl-GPE (16:0/18:1)	6.63746	6.38806	-0.249405	99.558	83.7525	0.841243	0.141437	0.440281
1-palmitoyl-2-stearoyl-GPC (16:0/18:0)	6.63991	6.28537	-0.354545	99.727	77.9981	0.782116	0.0965339	0.361768
1-palmitoyl-2-stearoyl-GPE (16:0/18:0)*	6.63797	6.02884	-0.609125	99.5927	65.2924	0.655594	0.0757779	0.325329
1-palmitoylglycerol (16:0)	6.57991	7.15944	0.579529	95.6646	142.958	1.49436	0.0955925	0.361752
1-palmitoyl-GPC (16:0)	6.64312	6.53248	-0.110645	99.949	92.5702	0.926174	0.282628	0.571969
1-palmitoyl-GPE (16:0)	6.63293	6.76391	0.130981	99.2456	108.678	1.09504	0.404081	0.675217
1-stearoyl-2-arachidonoyl-GPE (18:0/20:4)	6.60779	6.58095	-0.0268462	97.5312	95.7331	0.981564	0.909892	0.978324
1-stearoyl-2-arachidonoyl-GPI (18:0/20:4)	6.64102	6.24809	-0.392929	99.8038	76.0088	0.761582	0.121886	0.395362
1-stearoyl-2-oleoyl-GPC (18:0/18:1)	6.63941	6.37991	-0.259505	99.6926	83.2806	0.835374	0.207562	0.521839
1-stearoyl-2-oleoyl-GPE (18:0/18:1)	6.63845	6.32125	-0.317201	99.6262	79.9626	0.802626	0.135002	0.427137
1-stearoyl-2-oleoyl-GPS (18:0/18:1)	6.63915	6.2317	-0.407446	99.6742	75.1501	0.753957	0.110061	0.381149
1-stearoyl-GPC (18:0)	6.6419	6.38375	-0.258142	99.8642	83.5029	0.836164	0.051799	0.270195
1-stearoyl-GPE (18:0)	6.63834	6.50887	-0.129466	99.6182	91.068	0.91417	0.502022	0.763095
1-stearoyl-GPI (18:0)	6.60791	7.07567	0.467761	97.5394	134.893	1.38296	0.0921224	0.355972
1-stearoyl-GPS (18:0)*	6.58635	7.61201	1.02566	96.0927	195.634	2.03589	0.00973185	0.116625
2,3-dihydroxy-5-methylthio-4-pentenoate (DMTPA)*	6.60059	6.63485	0.0342608	97.0457	99.3779	1.02403	0.942571	0.984365
2-aminoadipate	6.63393	6.00507	-0.628856	99.3143	64.2254	0.646689	0.000149493	0.0074725	**
2'-deoxycytidine	6.64152	6.85254	0.211021	99.8381	115.563	1.15751	0.184536	0.508793
2'-deoxyinosine	6.63604	7.37002	0.733981	99.4597	165.424	1.66322	0.000634053	0.0183131	*
2'-deoxyuridine	6.64116	6.72274	0.0815786	99.8134	105.62	1.05818	0.278578	0.571969
2-hydroxy-3-methylvalerate	6.62342	6.74506	0.121636	98.5935	107.267	1.08797	0.377056	0.663473
2-hydroxybutyrate/2-hydroxyisobutyrate	6.58835	6.7492	0.160841	96.226	107.575	1.11794	0.492833	0.757902
2-hydroxyglutarate	6.64287	6.74798	0.105114	99.9318	107.485	1.07558	0.171394	0.490061
2-methylcitrate/homocitrate	6.61801	7.13844	0.520429	98.2242	140.891	1.43438	0.0334859	0.221365
2'-O-methylcytidine	6.64234	6.68551	0.0431674	99.8949	102.929	1.03037	0.675252	0.86307
2'-O-methyluridine	6.63922	6.59488	-0.0443347	99.6789	96.6623	0.969737	0.619051	0.828353
2-palmitoylglycerol (16:0)	6.49025	7.30914	0.818891	89.8998	158.588	1.76405	0.108373	0.381149
2-palmitoyl-GPC (16:0)*	6.64148	6.43455	-0.20693	99.8354	86.4953	0.866379	0.158007	0.472797
2-stearoyl-GPE (18:0)*	6.14285	6.25546	0.112614	70.6613	76.398	1.08119	0.876422	0.951762
3-(3-amino-3-carboxypropyl)uridine*	6.63851	6.5912	-0.0473114	99.6302	96.416	0.967738	0.66184	0.851568
3-(4-hydroxyphenyl)lactate	6.64178	6.74404	0.102263	99.856	107.191	1.07346	0.258173	0.556479
3-amino-2-piperidone	6.64237	6.86157	0.219197	99.8973	116.289	1.16409	0.0670048	0.311612
3-ethylphenylsulfate	6.63051	6.94894	0.318431	99.079	123.549	1.24697	0.165749	0.483486
3-formylindole	6.64071	6.78801	0.1473	99.7824	110.508	1.10749	0.265614	0.560257
3-hydroxy-3-methylglutarate	6.64123	6.49524	-0.145988	99.8179	90.2114	0.90376	0.19569	0.513852
3-hydroxybutyrate (BHBA)	6.62984	7.0181	0.388261	99.0333	129.616	1.30881	0.0925327	0.355972
3-hydroxybutyroylglycine**	6.63887	6.68518	0.0463099	99.6547	102.905	1.03262	0.776631	0.912957
3-hydroxyhexanoate	6.60459	6.66658	0.0619944	97.315	101.588	1.04391	0.841942	0.935581
3-hydroxyisobutyrate	6.63661	6.95035	0.313737	99.4993	123.67	1.24292	0.00373237	0.0600289
3-hydroxyoctanoate	6.5533	6.90074	0.347438	93.9161	119.489	1.2723	0.242979	0.545577
3-indoxyl sulfate	6.63338	6.61879	-0.0145842	99.2764	98.2779	0.989942	0.932119	0.980376
3-methyl-2-oxobutyrate	6.63032	6.64687	0.0165591	99.0658	100.209	1.01154	0.921069	0.979428
3-methyl-2-oxovalerate	6.63552	6.74094	0.105419	99.4239	106.961	1.07581	0.532879	0.781446
3-methylcytidine	6.29984	5.66423	-0.635612	78.7844	50.711	0.643668	0.176101	0.49649
3-methylglutaconate	6.6363	6.46972	-0.166583	99.4779	88.6299	0.89095	0.288718	0.57446
3-phosphoglycerate	6.64019	6.78514	0.144953	99.7459	110.289	1.10569	0.259119	0.556479
4-cholesten-3-one	6.62572	6.98747	0.361748	98.7508	126.893	1.28498	0.0930026	0.355972
4-ethylphenylsulfate	6.64304	6.5338	-0.109241	99.9437	92.6554	0.927076	0.321296	0.607943
4-guanidinobutanoate	6.6436	6.55982	-0.083785	99.9823	94.3412	0.943579	0.445596	0.722689
4-hydroxyphenylpyruvate	6.63787	6.84606	0.20819	99.5857	115.045	1.15524	0.0559029	0.280521
4-imidazoleacetate	6.63049	6.93524	0.304744	99.078	122.381	1.2352	0.0777371	0.329742
4-methyl-2-oxopentanoate	6.63606	6.74155	0.105491	99.4609	107.006	1.07586	0.439308	0.717632
4-methylcatechol sulfate	6.50379	6.73549	0.231698	90.748	106.558	1.17422	0.353559	0.637046
5,6-dihydrouridine	6.56867	6.82884	0.260165	94.9221	113.68	1.19762	0.515452	0.768203
5-aminovalerate	6.59803	6.70784	0.109806	96.8736	104.535	1.07908	0.766435	0.911652
5-methylcytidine	6.63722	6.77063	0.133404	99.5413	109.185	1.09688	0.223806	0.530516
5-methylthioadenosine (MTA)	6.6377	6.92624	0.288541	99.5743	121.62	1.2214	0.063525	0.302724
5-methyluridine (ribothymidine)	6.63953	6.89093	0.2514	99.7008	118.68	1.19036	0.0152454	0.14353
5-oxoproline	6.643	6.80728	0.164276	99.9406	111.994	1.1206	0.0355878	0.221365
6-phosphogluconate	6.60422	6.70922	0.104998	97.29	104.635	1.07549	0.826146	0.928586
7-alpha-hydroxy-3-oxo-4-cholestenoate (7-Hoca)	6.63098	7.20382	0.572843	99.1114	147.424	1.48745	0.00144526	0.0307298	*
7-methylguanine	6.64003	6.73835	0.0983232	99.7348	106.769	1.07053	0.297705	0.582657
acetyl CoA	6.63675	6.79623	0.159477	99.5089	111.14	1.11688	0.591493	0.812514
acetylcarnitine (C2)	6.63576	6.70293	0.0671726	99.4405	104.18	1.04766	0.543073	0.781446
acetylcholine	6.64369	5.88693	-0.756762	99.9883	59.1754	0.591823	0.000511554	0.016455	*
acetylphosphate	6.61762	6.79825	0.180636	98.1976	111.296	1.13338	0.363079	0.648836
aconitate [cis or trans]	6.63697	6.68128	0.0443158	99.5236	102.628	1.03119	0.639603	0.834077
adenine	6.5869	6.11086	-0.476037	96.1289	69.1119	0.71895	0.132697	0.423315
adenosine	6.64158	6.72017	0.0785837	99.8426	105.432	1.05598	0.792219	0.918771
adenosine 3',5'-cyclic monophosphate (cAMP)	6.64246	6.8051	0.162643	99.9033	111.825	1.11934	0.287495	0.57446
adenosine 5'-diphosphate (ADP)	6.50023	6.84752	0.347289	90.524	115.162	1.27217	0.55267	0.781446
adenosine 5'-diphosphoribose (ADP-ribose)	6.04494	4.75089	-1.29404	66.0249	26.9254	0.407806	0.191013	0.51041
adenosine 5'-monophosphate (AMP)	6.63802	6.894	0.255981	99.5964	118.933	1.19415	0.0566855	0.280521
alanine	6.64316	6.79952	0.15636	99.9519	111.394	1.11447	0.199865	0.51777
alpha-hydroxyisocaproate	6.61271	6.60587	-0.00683236	97.8641	97.4017	0.995275	0.964566	0.984365
alpha-hydroxyisovalerate	6.6398	6.89941	0.259607	99.7194	119.379	1.19715	0.0352608	0.221365
alpha-ketoglutaramate*	6.64057	6.68866	0.0480897	99.7728	103.155	1.0339	0.692447	0.878592
alpha-ketoglutarate	6.64171	6.68274	0.0410293	99.8511	102.732	1.02885	0.769945	0.911652
alpha-lipoate	6.64005	6.45587	-0.184181	99.7366	87.783	0.880149	0.231422	0.536786
alpha-tocopherol	6.64074	6.73841	0.0976645	99.7843	106.773	1.07004	0.543794	0.781446
arabitol/xylitol	6.63611	6.76847	0.132364	99.4644	109.022	1.09609	0.476016	0.749968
arabonate/xylonate	6.63243	6.37932	-0.253113	99.2114	83.2467	0.839084	0.247911	0.549963
argininate*	6.58953	7.24172	0.652188	96.3044	151.347	1.57155	0.0385068	0.228671
arginine	6.64347	6.67447	0.0310013	99.973	102.144	1.02172	0.631801	0.833002
argininosuccinate	6.62553	7.05016	0.424628	98.7379	132.529	1.34223	0.0445425	0.246954
asparagine	6.63374	6.7393	0.105567	99.301	106.84	1.07592	0.641969	0.834344
aspartate	6.63978	6.47922	-0.160555	99.7177	89.2155	0.894681	0.382518	0.66606
benzoate	6.62656	6.62239	-0.0041727	98.8085	98.5232	0.997112	0.977512	0.985169
beta-citrylglutamate	6.64299	6.91595	0.272969	99.9396	120.756	1.20829	0.0136219	0.134822
beta-hydroxyisovalerate	6.63386	6.70075	0.0668902	99.3096	104.023	1.04746	0.634582	0.833159
betaine	6.64044	6.29465	-0.345796	99.7636	78.5014	0.786874	0.000844045	0.0199523	*
butyrylglutamine/isobutyrylglutamine	6.63925	6.67938	0.0401282	99.6811	102.493	1.02821	0.699348	0.878592
butyrylglycine	6.38574	6.00614	-0.379603	83.618	64.2729	0.768649	0.203403	0.519957
cadaverine	6.63567	6.78334	0.147677	99.4339	110.151	1.10778	0.208195	0.521839
caproate (6:0)	6.55311	7.74453	1.19142	93.904	214.455	2.28377	0.0724115	0.325329
caprylate (8:0)	6.46263	6.1109	-0.351733	88.1955	69.1137	0.783642	0.402358	0.675217
ceramide (d16:1/24:1, d18:1/22:1)*	6.62231	5.81759	-0.804715	98.5174	56.3988	0.572475	0.0340299	0.221365
ceramide (d18:1/14:0, d16:1/16:0)*	6.64028	6.72097	0.080691	99.7525	105.491	1.05752	0.547133	0.781446
C-glycosyltryptophan	6.63567	6.67921	0.0435375	99.4342	102.481	1.03064	0.701053	0.878592
cholate	6.62822	7.04092	0.412698	98.9219	131.682	1.33117	0.043947	0.246954
cholesterol	6.63971	6.68654	0.0468293	99.7127	103.002	1.03299	0.767984	0.911652
choline	6.64365	6.33755	-0.306093	99.9854	80.8711	0.808829	0.00260842	0.0479453	*
choline phosphate	6.64302	6.7808	0.13778	99.9423	109.958	1.10021	0.117429	0.387417
citrate	6.64121	6.69665	0.0554438	99.8168	103.728	1.03918	0.735724	0.900172
citrulline	6.37862	6.37559	-0.00302888	83.2062	83.0317	0.997903	0.99517	0.99517
CoA-glutathione*	6.6331	7.20803	0.574933	99.2572	147.854	1.48961	0.00992288	0.116625
coenzyme A	6.62995	6.69471	0.0647631	99.0407	103.588	1.04591	0.776869	0.912957
creatine	6.64042	6.82498	0.184556	99.7621	113.376	1.13647	0.258441	0.556479
creatine phosphate	6.64338	6.57574	-0.0676323	99.9667	95.3885	0.954203	0.608648	0.82308
creatinine	6.62618	6.31425	-0.311924	98.7822	79.5756	0.805566	0.191734	0.51041
cystathionine	6.07386	6.65625	0.582388	67.3619	100.863	1.49733	0.342321	0.636377
cysteine	6.59774	6.30916	-0.288577	96.8539	79.2952	0.818709	0.354784	0.637046
cysteine s-sulfate	6.57926	6.66804	0.0887752	95.6213	101.69	1.06347	0.815058	0.928586
cysteinylglycine	6.63734	6.28367	-0.353669	99.5494	77.9065	0.782591	0.116741	0.387417
cytidine	6.64151	6.40842	-0.23309	99.8378	84.9431	0.850811	0.0115827	0.120836
cytidine 2',3'-cyclic monophosphate	6.23578	6.7306	0.494814	75.3629	106.197	1.40914	0.457564	0.73247
cytidine 5'-diphosphocholine	6.64112	6.96222	0.321099	99.8105	124.691	1.24928	0.00276864	0.0479477	*
cytidine 5'-monophosphate (5'-CMP)	6.64319	6.8904	0.247216	99.9536	118.636	1.18691	0.0265288	0.204629
cytidine 5'-monophospho-N-acetylneuraminic acid	6.64034	6.92484	0.284499	99.7567	121.502	1.21799	0.0750087	0.325329
cytidine-5'-diphosphoethanolamine	6.63111	6.95552	0.324418	99.1201	124.114	1.25216	0.0356708	0.221365
deoxycarnitine	6.63473	6.54998	-0.0847422	99.3692	93.7005	0.942953	0.57589	0.799617
deoxycholate	6.60885	7.25277	0.643924	97.6025	152.511	1.56257	0.393313	0.668806
dihomo-linoleate (20:2n6)	6.59967	7.68716	1.08749	96.9835	206.094	2.12505	0.00087873	0.0199523	*
dihydroorotate	6.61735	6.25313	-0.364218	98.1793	76.2744	0.77689	0.061901	0.298672
dihydroxyacetone phosphate (DHAP)	6.63779	6.66991	0.0321237	99.5802	101.822	1.02252	0.827123	0.928586
dimethylarginine (SDMA + ADMA)	6.6422	6.73582	0.0936163	99.8853	106.582	1.06704	0.305981	0.587605
docosadienoate (22:2n6)	6.47083	7.86012	1.38928	88.6981	232.344	2.61949	0.0110534	0.118517
erythronate*	6.63637	6.64054	0.00416539	99.4826	99.7702	1.00289	0.970107	0.984365
ethylmalonate	6.63304	6.83002	0.19698	99.2527	113.773	1.1463	0.150686	0.454414
flavin adenine dinucleotide (FAD)	6.63981	7.12556	0.48575	99.7199	139.639	1.40031	0.0270365	0.204629
folate	6.64098	6.78802	0.147042	99.8005	110.509	1.1073	0.123301	0.396618
fructose	6.64189	6.37971	-0.262178	99.8639	83.2694	0.833828	0.0240857	0.193689
fructose 1,6-diphosphate/glucose 1,6-diphosphate/myo-inositol diphosphates	6.52519	6.40799	-0.117204	92.104	84.9174	0.921973	0.758222	0.911652
fumarate	6.64268	6.84701	0.204335	99.9184	115.121	1.15216	0.0105748	0.116625
galactitol (dulcitol)	6.63934	6.37948	-0.259853	99.6872	83.256	0.835173	0.243107	0.545577
galactonate	6.62842	6.75212	0.123694	98.9361	107.793	1.08952	0.470658	0.745132
gamma-glutamylglutamine	6.49549	7.04002	0.544526	90.2274	131.6	1.45854	0.440619	0.717632
gamma-glutamylglycine	6.6226	7.25536	0.632765	98.5372	152.785	1.55053	0.223934	0.530516
gamma-glutamylisoleucine*	6.63468	6.89676	0.26208	99.3659	119.16	1.19921	0.16659	0.483486
gamma-glutamylleucine	6.6416	6.82657	0.184973	99.8438	113.502	1.1368	0.0559833	0.280521
gamma-glutamylvaline	6.64215	6.84653	0.204377	99.8818	115.083	1.15219	0.0734588	0.325329
gluconate	6.63993	6.92289	0.282961	99.7279	121.338	1.21669	0.213207	0.530516
glucose	6.64295	6.62498	-0.0179663	99.9373	98.7004	0.987624	0.872217	0.951762
glutamate	6.63579	6.64954	0.0137437	99.4426	100.395	1.00957	0.947045	0.984365
glutamate, gamma-methyl ester	6.61411	6.83971	0.225601	97.959	114.54	1.16926	0.459217	0.73247
glutamine	6.62295	6.60143	-0.0215158	98.5612	97.1022	0.985197	0.917474	0.97939
glutarate (C5-DC)	6.37839	6.14669	-0.231701	83.193	70.8496	0.85163	0.504058	0.763095
glutathione, oxidized (GSSG)	6.64058	6.82489	0.184313	99.7729	113.37	1.13628	0.242147	0.545577
glutathione, reduced (GSH)	6.62132	6.6002	-0.0211223	98.4499	97.019	0.985466	0.948554	0.984365
glycerate	6.64233	6.84595	0.203619	99.8945	115.037	1.15158	0.106739	0.381149
glycerol	6.50765	6.55603	0.0483759	90.9909	94.0937	1.0341	0.96127	0.984365
glycerol 3-phosphate	6.64259	6.64792	0.00532738	99.9124	100.282	1.0037	0.971614	0.984365
glycerophosphoethanolamine	6.64155	6.45068	-0.190873	99.8406	87.4679	0.876075	0.202228	0.519957
glycerophosphoglycerol	6.63952	6.58149	-0.0580284	99.7	95.7694	0.960576	0.736347	0.900172
glycerophosphoinositol*	6.63912	6.52072	-0.118407	99.6724	91.8187	0.921204	0.35216	0.637046
glycerophosphorylcholine (GPC)	6.64291	6.30119	-0.341712	99.9341	78.8585	0.789105	0.000851816	0.0199523	*
glycerophosphoserine*	6.64269	6.74671	0.104012	99.9194	107.389	1.07476	0.409856	0.679317
glycine	6.63879	6.60866	-0.03013	99.6496	97.5901	0.979332	0.864373	0.951762
glycochenodeoxycholate	6.63753	6.67165	0.0341242	99.5625	101.946	1.02394	0.868811	0.951762
glycocholate	6.63124	6.69319	0.0619521	99.1292	103.479	1.04388	0.73559	0.900172
glycodeoxycholate	6.63796	6.72204	0.0840798	99.592	105.569	1.06001	0.502057	0.763095
glycosyl-N-palmitoyl-sphingosine (d18:1/16:0)	6.63624	6.56691	-0.0693305	99.4736	94.8064	0.95308	0.712106	0.889557
glycosyl-N-stearoyl-sphingosine (d18:1/18:0)	6.6249	6.44281	-0.18209	98.6948	86.9921	0.881425	0.398062	0.670969
glycylvaline	6.63941	6.26487	-0.374547	99.6926	76.8976	0.771348	0.149964	0.454414
guaiacol sulfate	6.61457	6.37867	-0.235904	97.9908	83.2091	0.849152	0.329277	0.620005
guanidinoacetate	6.63915	6.80174	0.162588	99.6744	111.565	1.11929	0.103588	0.380808
guanine	6.63413	6.62278	-0.011344	99.3279	98.5499	0.992168	0.932003	0.980376
guanosine	6.63854	6.05488	-0.583662	99.6321	66.4813	0.667268	9.55698e-06	0.00122967	**
guanosine 5'- monophosphate (5'-GMP)	6.28192	6.04112	-0.240805	77.8121	65.8503	0.846273	0.722103	0.897075
gulonate*	6.63504	6.43258	-0.202458	99.3908	86.3774	0.869069	0.224255	0.530516
heptanoate (7:0)	5.94425	6.23279	0.288543	61.5739	75.2067	1.22141	0.778142	0.912957
hippurate	6.63329	6.58891	-0.0443785	99.27	96.2629	0.969707	0.804948	0.928586
histidine	6.63735	6.73724	0.0998948	99.5498	106.687	1.0717	0.376805	0.663473
histidine methyl ester	6.63272	6.28496	-0.347763	99.2311	77.9759	0.785802	0.0870893	0.353858
homocysteine	6.6346	6.31341	-0.321185	99.3601	79.5291	0.800412	0.224308	0.530516
hydroxy-N6,N6,N6-trimethyllysine*	6.64155	6.19551	-0.44604	99.8406	73.2885	0.734055	0.0130915	0.132982
hypoxanthine	6.62529	7.0134	0.388108	98.7213	129.194	1.30868	0.0101918	0.116625
imidazole lactate	6.62479	6.77268	0.147885	98.6874	109.34	1.10794	0.508716	0.766568
indoleacetate	6.6337	6.87848	0.244775	99.2988	117.66	1.18491	0.11158	0.381149
indolelactate	6.63644	6.73835	0.10191	99.4876	106.769	1.07319	0.385917	0.66606
inosine	6.64239	6.59173	-0.0506586	99.8985	96.4515	0.965495	0.722773	0.897075
isoleucine	6.64358	6.66354	0.0199622	99.9806	101.374	1.01393	0.748553	0.908622
isoleucylglycine	6.60544	5.74934	-0.856105	97.3725	53.7927	0.552442	0.006182	0.0954501
isovalerate (i5:0)	6.63049	7.16701	0.536512	99.0781	143.709	1.45046	0.24634	0.549637
kynurenine	6.64228	6.4841	-0.158179	99.8908	89.5177	0.896156	0.259498	0.556479
lactate	6.64225	6.85884	0.216599	99.8885	116.069	1.16199	0.0176339	0.15126
lactosyl-N-palmitoyl-sphingosine (d18:1/16:0)	6.59653	6.45176	-0.144772	96.7729	87.5333	0.904522	0.623307	0.829643
lanthionine	6.48662	6.91336	0.426742	89.6743	120.54	1.34419	0.39742	0.670969
leucine	6.64353	6.59774	-0.0457866	99.9773	96.8542	0.968761	0.52181	0.774688
leucylalanine	6.55659	6.34485	-0.211741	94.1305	81.2812	0.863495	0.628382	0.833002
leucylglycine	6.64176	5.92799	-0.713768	99.8546	60.8839	0.609726	0.0353012	0.221365
linoleoyl ethanolamide	6.5849	7.83724	1.25234	95.996	228.689	2.38228	0.00254385	0.0479453	*
lysine	6.64118	6.60055	-0.0406326	99.8147	97.0427	0.972229	0.694662	0.878592
malate	6.64091	6.75893	0.118023	99.7958	108.303	1.08525	0.298876	0.582657
mannitol/sorbitol	6.63511	6.56981	-0.0652974	99.3957	94.9973	0.955748	0.619665	0.828353
mannonate*	6.6418	6.79347	0.15167	99.8573	110.927	1.11085	0.226366	0.530516
mannose	6.62822	6.63244	0.00422581	98.922	99.2121	1.00293	0.975661	0.985169
methionine	6.64337	6.73999	0.0966264	99.9662	106.891	1.06927	0.226775	0.530516
methionine sulfoxide	6.6315	6.90307	0.271563	99.1474	119.682	1.20712	0.206448	0.521839
methylphosphate	6.63655	6.74049	0.103935	99.495	106.927	1.0747	0.384231	0.66606
methylsuccinate	6.62134	6.56331	-0.0580304	98.4513	94.5698	0.960575	0.748119	0.908622
myo-inositol	6.63573	6.59696	-0.0387711	99.4386	96.8018	0.973484	0.792154	0.918771
myristoyl dihydrosphingomyelin (d18:0/14:0)*	6.63435	6.89749	0.263138	99.3434	119.221	1.20009	0.223385	0.530516
N(1)-acetylspermine	6.61747	7.04207	0.424595	98.1879	131.787	1.3422	0.100643	0.373542
N,N,N-trimethyl-alanylproline betaine (TMAP)	6.64271	6.52591	-0.116798	99.9206	92.15	0.922232	0.216402	0.530516
N1-methyladenosine	6.6424	6.62535	-0.017044	99.8988	98.7255	0.988255	0.821307	0.928586
N2,N2-dimethylguanosine	6.6413	6.75013	0.10883	99.8229	107.644	1.07835	0.487089	0.755085
N6,N6,N6-trimethyllysine	6.63983	6.01988	-0.619947	99.7213	64.8881	0.650695	1.38952e-06	0.000268178	***
N6-acetyllysine	6.44924	6.31569	-0.133554	87.3806	79.6547	0.911583	0.874903	0.951762
N6-carbamoylthreonyladenosine	6.64141	6.66414	0.0227289	99.8307	101.416	1.01588	0.820885	0.928586
N6-methyllysine	6.64141	6.74829	0.106882	99.8305	107.507	1.0769	0.481491	0.752451
N-acetylalanine	6.63253	6.30826	-0.324271	99.218	79.2456	0.798702	0.041447	0.238784
N-acetylarginine	6.64287	6.58583	-0.0570339	99.9314	96.0579	0.961238	0.792618	0.918771
N-acetylasparagine	6.64155	6.3924	-0.249156	99.8405	84.0046	0.841389	0.0361296	0.221365
N-acetylaspartate (NAA)	6.64348	6.63011	-0.0133716	99.974	99.0516	0.990774	0.877791	0.951762
N-acetyl-aspartyl-glutamate (NAAG)	6.64055	6.85338	0.212836	99.7709	115.631	1.15896	0.410054	0.679317
N-acetyl-cadaverine	6.63271	6.89887	0.266165	99.2302	119.335	1.20261	0.163302	0.48118
N-acetylcysteine	6.62926	6.84525	0.215987	98.9936	114.981	1.1615	0.387625	0.66606
N-acetyl-glucosamine 1-phosphate	6.62917	6.6011	-0.028063	98.9869	97.08	0.980736	0.876339	0.951762
N-acetylglucosamine/N-acetylgalactosamine	6.54315	6.14814	-0.395012	93.2578	70.9209	0.760483	0.319765	0.607943
N-acetylglucosaminylasparagine	6.63549	6.64048	0.00499297	99.4217	99.7664	1.00347	0.988817	0.991645
N-acetylglutamate	6.64091	6.7019	0.0609942	99.7958	104.105	1.04318	0.843477	0.935581
N-acetylglutamine	6.64208	6.55033	-0.0917569	99.8772	93.7227	0.938379	0.449632	0.726183
N-acetylhistidine	6.63713	7.04151	0.404374	99.5352	131.736	1.32351	0.0703006	0.323048
N-acetylisoleucine	6.62988	6.34181	-0.288075	99.0362	81.1101	0.818994	0.427144	0.701607
N-acetylleucine	6.40876	6.3154	-0.0933653	84.963	79.6387	0.937334	0.809906	0.928586
N-acetylmethionine	6.63931	5.94686	-0.692448	99.6851	61.6855	0.618803	1.11826e-06	0.000268178	***
N-acetylmethionine sulfoxide	6.63995	6.07557	-0.564382	99.7298	67.4418	0.676245	0.0174503	0.15126
N-acetylneuraminate	6.64201	6.71192	0.0699111	99.8724	104.831	1.04965	0.510433	0.766568
N-acetylphenylalanine	6.6405	6.64394	0.00343988	99.7674	100.006	1.00239	0.989076	0.991645
N-acetylputrescine	6.64194	6.95771	0.315767	99.8676	124.303	1.24467	0.00917128	0.116625
N-acetylserine	6.64302	6.38561	-0.257412	99.9421	83.6103	0.836587	0.0395929	0.231558
N-acetylthreonine	6.64133	6.51589	-0.125435	99.8248	91.5121	0.916728	0.281487	0.571969
N-acetylvaline	6.633	6.10306	-0.529932	99.25	68.7393	0.692587	0.000269724	0.0104113	*
N-carbamoylaspartate	6.64163	6.22316	-0.418469	99.8457	74.7063	0.748218	0.0213188	0.175087
N-formylmethionine	6.64079	6.64966	0.00886784	99.7875	100.403	1.00617	0.926906	0.980376
N-formylphenylalanine	6.24337	5.61753	-0.625849	75.7605	49.0957	0.648038	0.264849	0.560257
nicotinamide	6.64248	6.69937	0.0568948	99.9043	103.923	1.04022	0.58766	0.810131
nicotinamide adenine dinucleotide (NAD+)	6.64243	6.71462	0.0721892	99.9014	105.027	1.05131	0.55091	0.781446
nicotinamide adenine dinucleotide reduced (NADH)	6.61349	6.91142	0.297924	97.9173	120.377	1.22937	0.302843	0.584486
nicotinamide ribonucleotide (NMN)	6.63803	6.66789	0.029861	99.5967	101.68	1.02091	0.827548	0.928586
nicotinamide riboside	6.61816	6.94592	0.327764	98.2344	123.291	1.25507	0.552681	0.781446
N-monomethylarginine	6.64228	6.76998	0.127698	99.891	109.136	1.09255	0.181249	0.503325
N-oleoylglycine	6.45823	7.57506	1.11684	87.9265	190.687	2.16871	0.010028	0.116625
N-palmitoylglycine	6.61413	7.74703	1.1329	97.9605	214.827	2.19299	0.00151261	0.0307298	*
N-palmitoyl-sphingadienine (d18:2/16:0)*	6.6341	6.31264	-0.321462	99.3261	79.4866	0.800258	0.168465	0.485281
N-palmitoyl-sphinganine (d18:0/16:0)	6.63247	6.68022	0.0477436	99.2142	102.552	1.03365	0.839205	0.935581
N-palmitoyl-sphingosine (d18:1/16:0)	6.63848	6.40979	-0.228683	99.6278	85.0237	0.853414	0.283813	0.571969
N-stearoyl-sphingosine (d18:1/18:0)*	6.6322	6.36386	-0.268336	99.1953	82.3595	0.830276	0.188814	0.51041
oleoyl ethanolamide	6.64094	6.72625	0.0853035	99.7983	105.877	1.06091	0.354831	0.637046
O-methyltyrosine	6.57776	5.85802	-0.719749	95.5222	58.0014	0.607203	0.179545	0.502205
ophthalmate	6.63647	7.09391	0.457441	99.4893	136.609	1.3731	0.093143	0.355972
ornithine	6.6383	6.79302	0.154714	99.6158	110.892	1.1132	0.265018	0.560257
orotate	6.62078	6.34037	-0.280411	98.4134	81.0293	0.823356	0.0656533	0.309051
orotidine	6.63292	6.54838	-0.0845375	99.2448	93.5964	0.943087	0.600866	0.819556
o-Tyrosine	6.62399	6.77392	0.149933	98.6324	109.434	1.10952	0.309825	0.592042
palmitoleoyl ethanolamide*	6.6164	6.72869	0.112293	98.1147	106.057	1.08095	0.559294	0.787139
palmitoyl dihydrosphingomyelin (d18:0/16:0)*	6.64081	6.6533	0.012495	99.789	100.657	1.0087	0.93572	0.981489
palmitoyl ethanolamide	6.63905	6.76621	0.127159	99.6673	108.851	1.09214	0.221775	0.530516
palmitoyl sphingomyelin (d18:1/16:0)	6.64032	6.80979	0.169474	99.7552	112.19	1.12465	0.18675	0.51041
pantetheine	6.63049	6.3257	-0.304794	99.0779	80.2093	0.809558	0.10991	0.381149
pantothenate	6.64143	6.64912	0.00768901	99.8323	100.366	1.00534	0.929998	0.980376
p-cresol sulfate	6.64341	6.64012	-0.00328562	99.9691	99.7417	0.997725	0.967522	0.984365
phenol red	6.64244	6.74133	0.098895	99.9019	106.99	1.07095	0.284503	0.571969
phenol sulfate	6.64231	6.73631	0.0940019	99.8929	106.618	1.06733	0.340669	0.636377
phenylacetylglycine	6.3085	5.84245	-0.466047	79.2586	57.3789	0.723945	0.242947	0.545577
phenylalanine	6.64362	6.69402	0.050395	99.9839	103.538	1.03555	0.545666	0.781446
phenylalanylglycine	6.59525	5.7753	-0.819953	96.6872	54.7695	0.566461	0.0142675	0.137681
phenyllactate (PLA)	6.6272	6.74659	0.119389	98.8522	107.381	1.08627	0.388512	0.66606
phosphate	6.63684	6.54164	-0.0952018	99.515	93.1601	0.936141	0.620192	0.828353
phosphoenolpyruvate (PEP)	6.64256	6.99361	0.351048	99.9102	127.434	1.27549	0.00797515	0.116625
phosphoethanolamine	6.64338	6.62234	-0.021046	99.9672	98.5195	0.985518	0.824022	0.928586
phytosphingosine	6.63852	6.27327	-0.365244	99.6305	77.3469	0.776338	0.0546049	0.280521
proline	6.64196	6.70574	0.0637801	99.8687	104.383	1.0452	0.570904	0.797328
prolylglycine	6.64076	6.02413	-0.616634	99.7857	65.0793	0.652191	0.000349414	0.0122613	*
pseudouridine	6.64268	6.68019	0.0375031	99.9187	102.55	1.02634	0.632304	0.833002
putrescine	6.64372	6.72328	0.0795616	99.9902	105.659	1.0567	0.28209	0.571969
pyridoxal	6.63799	6.78741	0.149422	99.5941	110.462	1.10912	0.282683	0.571969
pyridoxal phosphate	6.55488	6.83901	0.284136	94.0188	114.485	1.21768	0.572175	0.797328
pyridoxamine	6.64254	6.79598	0.153444	99.9087	111.121	1.11222	0.604556	0.821685
pyridoxate	6.64217	6.83138	0.189206	99.8833	113.88	1.14014	0.0486005	0.256984
pyridoxine (Vitamin B6)	6.64347	6.69787	0.0544037	99.9729	103.815	1.03843	0.485821	0.755085
pyroglutamine*	6.63676	6.79248	0.155726	99.5091	110.851	1.11398	0.352849	0.637046
pyruvate	6.63539	6.74299	0.107605	99.4148	107.113	1.07744	0.282854	0.571969
ribitol	6.62748	6.73977	0.112295	98.8713	106.875	1.08095	0.763691	0.911652
riboflavin (Vitamin B2)	6.54185	6.29116	-0.250683	93.1734	78.3121	0.840499	0.479315	0.752096
ribonate	6.64249	6.58886	-0.053631	99.9053	96.2596	0.963508	0.609847	0.82308
ribulonate/xylulonate*	6.64279	6.69265	0.049858	99.9259	103.44	1.03516	0.834562	0.933742
S-1-pyrroline-5-carboxylate	6.64279	6.39693	-0.245857	99.9259	84.269	0.843315	0.471016	0.745132
saccharopine	6.64225	6.1542	-0.488053	99.8886	71.2192	0.712987	0.0588484	0.287538
S-adenosylhomocysteine (SAH)	6.56589	6.53797	-0.0279269	94.7395	92.9233	0.980829	0.918495	0.97939
S-adenosylmethionine (SAM)	6.64297	6.94165	0.29868	99.9389	122.927	1.23002	0.0246387	0.194092
salicylate	6.59446	6.86387	0.269406	96.6342	116.474	1.20531	0.197122	0.514115
sarcosine	6.61255	6.36283	-0.249721	97.8537	82.3007	0.841059	0.760821	0.911652
sedoheptulose-7-phosphate	6.61397	6.62215	0.00818237	97.9496	98.5067	1.00569	0.962942	0.984365
serine	6.63942	6.75444	0.115014	99.6933	107.966	1.08299	0.512369	0.766568
S-lactoylglutathione	5.94104	7.87989	1.93885	61.4373	235.551	3.834	0.0278616	0.206819
S-methylglutathione	6.41065	6.14576	-0.264885	85.0742	70.8043	0.832265	0.66723	0.85565
spermidine	6.64266	6.47847	-0.164194	99.9175	89.1691	0.892427	0.0902764	0.355972
spermine	6.58554	5.22075	-1.3648	96.0386	37.2907	0.388289	0.0303042	0.220706
sphinganine	6.63824	6.8084	0.170159	99.6118	112.081	1.12518	0.342918	0.636377
sphinganine-1-phosphate	6.60325	7.08886	0.485613	97.2246	136.132	1.40018	0.0758538	0.325329
sphingomyelin (d17:1/16:0, d18:1/15:0, d16:1/17:0)*	6.60964	6.16804	-0.441594	97.6561	71.9062	0.73632	0.352242	0.637046
sphingomyelin (d18:1/14:0, d16:1/16:0)*	6.64173	6.89436	0.252636	99.8526	118.963	1.19138	0.118696	0.388277
sphingomyelin (d18:1/18:1, d18:2/18:0)	6.58804	6.63634	0.0482957	96.2052	99.4803	1.03404	0.821099	0.928586
sphingomyelin (d18:1/20:0, d16:1/22:0)*	6.62664	6.09761	-0.529028	98.8136	68.48	0.693022	0.114493	0.387417
sphingomyelin (d18:1/20:1, d18:2/20:0)*	6.55149	6.51818	-0.0333092	93.7985	91.6577	0.977176	0.816334	0.928586
sphingomyelin (d18:1/22:1, d18:2/22:0, d16:1/24:1)*	6.63286	6.39196	-0.240902	99.2407	83.9791	0.846216	0.300447	0.582776
sphingomyelin (d18:1/24:1, d18:2/24:0)*	6.63847	6.38774	-0.25073	99.6275	83.734	0.840471	0.347511	0.637046
sphingomyelin (d18:2/14:0, d18:1/14:1)*	6.5741	6.72306	0.148958	95.2801	105.644	1.10877	0.700996	0.878592
sphingomyelin (d18:2/16:0, d18:1/16:1)*	6.64055	7.00808	0.367523	99.7713	128.719	1.29014	0.046433	0.252439
sphingomyelin (d18:2/24:1, d18:1/24:2)*	6.62666	6.55232	-0.0743439	98.8154	93.8523	0.949774	0.726919	0.899329
sphingosine	6.63909	5.95113	-0.687956	99.6702	61.8685	0.620733	0.000154871	0.0074725	**
sphingosine 1-phosphate	6.6263	6.52099	-0.105305	98.7902	91.8362	0.929608	0.652265	0.844881
stearate (18:0)	6.63818	6.54155	-0.0966233	99.6072	93.1546	0.935219	0.418556	0.690438
stearoyl ethanolamide	6.63556	7.01407	0.378514	99.4265	129.255	1.3	0.0102278	0.116625
stearoyl sphingomyelin (d18:1/18:0)	6.64111	6.58422	-0.0568882	99.8097	95.9506	0.961335	0.736929	0.900172
succinate	6.63667	6.64083	0.00415895	99.5034	99.7906	1.00289	0.966883	0.984365
sucrose	6.50527	6.33917	-0.166093	90.8407	80.962	0.891253	0.902038	0.972588
sulfate*	6.63709	6.64306	0.00597364	99.532	99.945	1.00415	0.954275	0.984365
taurine	6.62334	6.51657	-0.106769	98.588	91.5553	0.928666	0.656585	0.847631
thiamin (Vitamin B1)	6.64275	6.54623	-0.0965189	99.9233	93.4569	0.935287	0.297849	0.582657
thioproline	6.62514	6.89993	0.274792	98.7112	119.423	1.20982	0.195053	0.513852
threonate	6.61712	6.46851	-0.148606	98.1637	88.5556	0.902122	0.547583	0.781446
threonine	6.63945	6.83603	0.196573	99.6952	114.248	1.14597	0.257476	0.556479
thymidine	6.64301	6.75292	0.109913	99.9413	107.853	1.07916	0.149012	0.454414
trans-4-hydroxyproline	6.61675	6.62885	0.0121021	98.1384	98.9651	1.00842	0.968779	0.984365
trans-urocanate	6.57379	8.43078	1.85699	95.2593	345.079	3.62252	0.0175104	0.15126
trigonelline (N'-methylnicotinate)	6.44478	7.02447	0.579696	87.1107	130.19	1.49453	0.456904	0.73247
trizma acetate	6.17736	7.17335	0.995988	72.3721	144.342	1.99445	0.504117	0.763095
tryptamine	6.62998	6.5765	-0.0534863	99.043	95.4383	0.963605	0.895607	0.968359
tryptophan	6.64223	6.68189	0.0396527	99.8875	102.671	1.02787	0.598842	0.819556
tyrosine	6.64182	6.78	0.138189	99.8587	109.897	1.10052	0.0835181	0.346645
tyrosylglycine	6.64239	5.82166	-0.820726	99.8981	56.558	0.566157	0.0103765	0.116625
UDP-galactose	6.64171	6.81808	0.176369	99.8512	112.835	1.13004	0.233627	0.536786
UDP-glucose	6.6426	6.88461	0.242006	99.913	118.161	1.18264	0.106085	0.381149
UDP-glucuronate	6.01142	5.52248	-0.488943	64.5086	45.9654	0.712547	0.367749	0.654153
UDP-N-acetylglucosamine/galactosamine	6.64055	6.90129	0.260749	99.7708	119.535	1.1981	0.0370539	0.223481
uridine	6.64065	6.59505	-0.0456013	99.7779	96.6734	0.968886	0.548348	0.781446
valine	6.64319	6.70278	0.0595968	99.9536	104.169	1.04217	0.389973	0.66606
valylleucine	6.62302	6.04369	-0.579326	98.5659	65.9678	0.669276	0.0355523	0.221365

## Sheet: 5. MG 9 h vs ctr
Biochemical	log2 mean MG0	log2 mean MG9	log2 Fold Change	Mean MG0	Mean MG9	Fold Change	P-value	FDR adj p-value	Significance
(N(1) + N(8))-acetylspermidine	6.64215	6.6541	0.011948	99.8821	100.713	1.00832	0.887472	0.940507
1-(1-enyl-oleoyl)-2-oleoyl-GPE (P-18:1/18:1)*	6.63943	6.41847	-0.220963	99.6937	85.5365	0.857993	0.290678	0.520863
1-(1-enyl-oleoyl)-GPE (P-18:1)*	6.63378	6.44154	-0.192236	99.304	86.9156	0.875248	0.109903	0.290567
1-(1-enyl-palmitoyl)-2-arachidonoyl-GPE (P-16:0/20:4)*	6.63905	6.32103	-0.318016	99.6671	79.9502	0.802172	0.0637942	0.221843
1-(1-enyl-palmitoyl)-2-linoleoyl-GPE (P-16:0/18:2)*	6.63845	6.46514	-0.173318	99.6262	88.3486	0.886801	0.296114	0.520863
1-(1-enyl-palmitoyl)-2-oleoyl-GPC (P-16:0/18:1)*	6.63933	6.39355	-0.245785	99.6869	84.0716	0.843357	0.305794	0.520863
1-(1-enyl-palmitoyl)-2-oleoyl-GPE (P-16:0/18:1)*	6.64122	6.31919	-0.322027	99.8174	79.8484	0.799945	0.121761	0.309208
1-(1-enyl-palmitoyl)-2-palmitoleoyl-GPC (P-16:0/16:1)*	6.64259	6.60883	-0.0337642	99.9122	97.6011	0.976868	0.749873	0.87979
1-(1-enyl-palmitoyl)-2-palmitoyl-GPC (P-16:0/16:0)*	6.63242	6.29998	-0.332442	99.2104	78.792	0.794191	0.149613	0.345813
1-(1-enyl-palmitoyl)-GPE (P-16:0)*	6.63013	6.33552	-0.294608	99.053	80.7573	0.815294	0.051165	0.189901
1-(1-enyl-stearoyl)-2-arachidonoyl-GPE (P-18:0/20:4)*	6.64368	6.41373	-0.229949	99.988	85.2563	0.852665	0.39639	0.599568
1-(1-enyl-stearoyl)-2-linoleoyl-GPE (P-18:0/18:2)*	6.61411	6.35219	-0.261924	97.9595	81.6958	0.833975	0.376318	0.576423
1-(1-enyl-stearoyl)-2-oleoyl-GPE (P-18:0/18:1)	6.63655	6.35422	-0.282327	99.4947	81.8109	0.822264	0.229264	0.456163
1-(1-enyl-stearoyl)-GPE (P-18:0)*	6.63729	5.94265	-0.694637	99.546	61.506	0.617865	0.0175556	0.0903526
1,2-dioleoyl-GPC (18:1/18:1)	6.64164	6.50697	-0.134669	99.8462	90.9478	0.910879	0.216767	0.442708
1,2-dioleoyl-GPE (18:1/18:1)	6.63974	6.40006	-0.239686	99.7153	84.4518	0.84693	0.182544	0.385038
1,2-dipalmitoyl-GPC (16:0/16:0)	6.63775	6.32149	-0.316263	99.5779	79.9757	0.803148	0.0369872	0.158569
1,2-dipalmitoyl-GPE (16:0/16:0)*	6.63918	6.17078	-0.4684	99.6761	72.0425	0.722766	0.00316608	0.0284211	*
1-arachidonoyl-GPE (20:4n6)*	6.36105	6.6516	0.290547	82.1991	100.538	1.2231	0.561076	0.724332
1-arachidonoyl-GPI (20:4)*	6.55905	6.35279	-0.206254	94.2909	81.7299	0.866785	0.636832	0.795525
N-lactoyl-isoleucine	6.6372	7.16643	0.529238	99.5395	143.652	1.44317	4.13775e-05	0.000998233	***
N-lactoyl-leucine	6.63938	7.12507	0.485696	99.6901	139.592	1.40026	4.50898e-06	0.000230514	***
N-lactoyl-phenylalanine	6.63963	7.18558	0.545951	99.7078	145.572	1.45998	5.82298e-06	0.000230514	***
N-lactoyl-tyrosine	6.63831	7.31054	0.672232	99.6161	158.742	1.59354	1.51272e-06	0.000116782	***
N-lactoyl-valine	6.63693	7.19947	0.562539	99.5212	146.98	1.47687	5.97185e-06	0.000230514	***
1-linoleoyl-GPC (18:2)	6.614	6.13855	-0.475444	97.9515	70.4512	0.719246	0.157889	0.352813
1-linoleoyl-GPE (18:2)*	6.63677	6.28326	-0.353503	99.5099	77.8845	0.782681	0.0292208	0.13925
1-linoleoyl-GPG (18:2)*	6.5613	6.48739	-0.0739118	94.4381	89.7217	0.950058	0.866898	0.929507
1-linoleoyl-GPI (18:2)*	6.30297	5.96411	-0.338866	78.9558	62.4274	0.790663	0.544139	0.720995
1-methylnicotinamide	6.64315	6.77449	0.131345	99.9508	109.478	1.09531	0.155803	0.351696
1-myristoyl-2-arachidonoyl-GPC (14:0/20:4)*	6.64008	6.45824	-0.181838	99.7384	87.9273	0.881579	0.309975	0.520863
1-myristoyl-2-palmitoyl-GPC (14:0/16:0)	6.64296	6.57976	-0.0632006	99.938	95.6545	0.957138	0.54698	0.720995
1-myristoylglycerol (14:0)	6.61803	7.1275	0.509469	98.2258	139.827	1.42353	0.0614606	0.216805
1-oleoyl-2-linoleoyl-GPE (18:1/18:2)*	6.6429	6.44927	-0.193625	99.9336	87.3826	0.874406	0.143733	0.336248
1-oleoyl-GPC (18:1)	6.64089	6.01756	-0.62333	99.7943	64.7836	0.649171	6.55997e-05	0.00140675	**
1-oleoyl-GPE (18:1)	6.64107	6.17064	-0.470427	99.8069	72.0357	0.721751	0.00220499	0.022398	*
1-oleoyl-GPG (18:1)*	6.59688	6.69958	0.102702	96.7962	103.938	1.07378	0.782752	0.883454
1-oleoyl-GPI (18:1)*	6.62053	6.50919	-0.111339	98.3963	91.0882	0.925729	0.680062	0.828088
1-oleoyl-GPS (18:1)	6.57882	6.9727	0.393882	95.5922	125.601	1.31392	0.331502	0.530298
1-palmitoleoyl-2-oleoyl-GPC (16:1/18:1)*	6.64203	6.63373	-0.0082934	99.8733	99.3008	0.994268	0.93977	0.953972
1-palmitoleoyl-2-oleoyl-GPE (16:1/18:1)*	6.64071	6.51723	-0.123477	99.7818	91.597	0.917972	0.264473	0.494293
1-palmitoleoyl-GPC (16:1)*	6.64121	6.09973	-0.541485	99.817	68.5806	0.687063	0.00073292	0.010478	*
1-palmitoyl-2-alpha-linolenoyl-GPC (16:0/18:3n3)*	6.64307	6.7697	0.126635	99.9452	109.115	1.09174	0.429596	0.635161
1-palmitoyl-2-gamma-linolenoyl-GPC (16:0/18:3n6)*	6.63613	6.26296	-0.373165	99.4656	76.7961	0.772087	0.033819	0.14803
1-palmitoyl-2-oleoyl-GPC (16:0/18:1)	6.64128	6.50794	-0.133336	99.8213	91.0091	0.911721	0.243979	0.47088
1-palmitoyl-2-oleoyl-GPE (16:0/18:1)	6.63746	6.36263	-0.27483	99.558	82.2894	0.826548	0.107769	0.288881
1-palmitoyl-2-stearoyl-GPC (16:0/18:0)	6.63991	6.25945	-0.380466	99.727	76.6093	0.76819	0.0764707	0.228673
1-palmitoyl-2-stearoyl-GPE (16:0/18:0)*	6.63797	5.71	-0.927965	99.5927	52.3458	0.525599	0.0108635	0.0721495
1-palmitoylglycerol (16:0)	6.57991	7.33941	0.7595	95.6646	161.951	1.6929	0.0341313	0.14803
1-palmitoyl-GPC (16:0)	6.64312	6.28422	-0.358905	99.949	77.9359	0.779756	0.0025488	0.0249277	*
1-palmitoyl-GPE (16:0)	6.63293	6.4755	-0.157427	99.2456	88.9859	0.896623	0.318455	0.520863
1-stearoyl-2-arachidonoyl-GPE (18:0/20:4)	6.60779	6.57546	-0.0323307	97.5312	95.3699	0.977839	0.891598	0.940507
1-stearoyl-2-arachidonoyl-GPI (18:0/20:4)	6.64102	6.16499	-0.476032	99.8038	71.7542	0.718953	0.0655814	0.223411
1-stearoyl-2-oleoyl-GPC (18:0/18:1)	6.63941	6.38325	-0.256168	99.6926	83.4735	0.837309	0.21316	0.437658
1-stearoyl-2-oleoyl-GPE (18:0/18:1)	6.63845	6.30764	-0.330816	99.6262	79.2115	0.795087	0.120214	0.307302
1-stearoyl-2-oleoyl-GPS (18:0/18:1)	6.63915	6.33121	-0.307937	99.6742	80.5165	0.807796	0.218732	0.444372
1-stearoyl-GPC (18:0)	6.6419	6.20316	-0.438736	99.8642	73.6779	0.737781	0.00267763	0.0249277	*
1-stearoyl-GPE (18:0)	6.63834	6.33228	-0.30606	99.6182	80.576	0.808848	0.124741	0.312663
1-stearoyl-GPI (18:0)	6.60791	7.07568	0.467764	97.5394	134.894	1.38296	0.0921203	0.25767
1-stearoyl-GPS (18:0)*	6.58635	7.40698	0.820623	96.0927	169.716	1.76617	0.0317198	0.14576
2,3-dihydroxy-5-methylthio-4-pentenoate (DMTPA)*	6.60059	6.3189	-0.281692	97.0457	79.8323	0.822625	0.555969	0.722966
2-aminoadipate	6.63393	6.41788	-0.216049	99.3143	85.5017	0.86092	0.104439	0.282613
2'-deoxycytidine	6.64152	6.67011	0.0285926	99.8381	101.837	1.02002	0.853033	0.917189
2'-deoxyinosine	6.63604	7.24805	0.612013	99.4597	152.013	1.52839	0.00271234	0.0249277	*
2'-deoxyuridine	6.64116	6.80322	0.16206	99.8134	111.68	1.11888	0.0411898	0.17096
2-hydroxy-3-methylvalerate	6.62342	6.74333	0.119907	98.5935	107.138	1.08666	0.383697	0.585403
2-hydroxybutyrate/2-hydroxyisobutyrate	6.58835	6.62496	0.036605	96.226	98.6987	1.0257	0.875024	0.935621
2-hydroxyglutarate	6.64287	6.65233	0.00946092	99.9318	100.589	1.00658	0.898841	0.942882
2-methylcitrate/homocitrate	6.61801	6.8116	0.193588	98.2242	112.33	1.1436	0.397641	0.599568
2'-O-methylcytidine	6.64234	6.74747	0.10513	99.8949	107.446	1.07559	0.31456	0.520863
2'-O-methyluridine	6.63922	6.77037	0.131158	99.6789	109.166	1.09517	0.15388	0.351464
2-palmitoylglycerol (16:0)	6.49025	6.45504	-0.0352094	89.8998	87.7323	0.97589	0.942449	0.953972
2-palmitoyl-GPC (16:0)*	6.64148	6.26505	-0.376429	99.8354	76.9074	0.770342	0.0163622	0.0860736
2-stearoyl-GPE (18:0)*	6.14285	6.18919	0.0463396	70.6613	72.9678	1.03264	0.948961	0.956394
3-(3-amino-3-carboxypropyl)uridine*	6.63851	6.43059	-0.207922	99.6302	86.2582	0.865784	0.0687488	0.22489
3-(4-hydroxyphenyl)lactate	6.64178	6.73838	0.0966073	99.856	106.772	1.06926	0.284332	0.51326
3-amino-2-piperidone	6.64237	6.93352	0.291148	99.8973	122.236	1.22361	0.0192062	0.0975475
3-ethylphenylsulfate	6.63051	6.69584	0.0653372	99.079	103.669	1.04633	0.76908	0.881742
3-formylindole	6.64071	6.85282	0.21211	99.7824	115.586	1.15838	0.116628	0.302138
3-hydroxy-3-methylglutarate	6.64123	6.43422	-0.207009	99.8179	86.4754	0.866332	0.0740345	0.228673
3-hydroxybutyrate (BHBA)	6.62984	6.89733	0.267484	99.0333	119.207	1.20371	0.234787	0.462388
3-hydroxybutyroylglycine**	6.63887	6.88732	0.248455	99.6547	118.383	1.18793	0.142033	0.336248
3-hydroxyhexanoate	6.60459	6.5828	-0.021791	97.315	95.8562	0.985009	0.944087	0.953972
3-hydroxyisobutyrate	6.63661	6.98254	0.345929	99.4993	126.461	1.27097	0.00181495	0.020605	*
3-hydroxyoctanoate	6.5533	6.86232	0.309018	93.9161	116.349	1.23886	0.29675	0.520863
3-indoxyl sulfate	6.63338	6.75234	0.118958	99.2764	107.809	1.08595	0.49069	0.681317
3-methyl-2-oxobutyrate	6.63032	7.04177	0.411456	99.0658	131.76	1.33003	0.0243292	0.118874
3-methyl-2-oxovalerate	6.63552	7.02347	0.387946	99.4239	130.099	1.30853	0.0329459	0.146174
3-methylcytidine	6.29984	6.17917	-0.120672	78.7844	72.4626	0.919759	0.791165	0.885188
3-methylglutaconate	6.6363	6.34798	-0.288329	99.4779	81.4575	0.81885	0.0763185	0.228673
3-phosphoglycerate	6.64019	6.50977	-0.130413	99.7459	91.1249	0.91357	0.308002	0.520863
4-cholesten-3-one	6.62572	7.47996	0.854244	98.7508	178.523	1.80781	0.000719302	0.010478	*
4-ethylphenylsulfate	6.64304	6.80613	0.163083	99.9437	111.905	1.11968	0.146534	0.340736
4-guanidinobutanoate	6.6436	6.4126	-0.231002	99.9823	85.1892	0.852043	0.0473916	0.18447
4-hydroxyphenylpyruvate	6.63787	7.01333	0.375464	99.5857	129.188	1.29726	0.00198433	0.0212619	*
4-imidazoleacetate	6.63049	6.81629	0.185798	99.078	112.696	1.13745	0.266355	0.494293
4-methyl-2-oxopentanoate	6.63606	7.00501	0.368954	99.4609	128.445	1.29142	0.0140581	0.0822186
4-methylcatechol sulfate	6.50379	6.47751	-0.0262887	90.748	89.1094	0.981943	0.914939	0.944706
5,6-dihydrouridine	6.56867	6.51462	-0.0540494	94.9221	91.4317	0.963229	0.891776	0.940507
5-aminovalerate	6.59803	5.98031	-0.617726	96.8736	63.1323	0.651697	0.109457	0.290567
5-methylcytidine	6.63722	6.73606	0.0988371	99.5413	106.6	1.07091	0.362041	0.556764
5-methylthioadenosine (MTA)	6.6377	6.90134	0.263635	99.5743	119.539	1.2005	0.0870933	0.246327
5-methyluridine (ribothymidine)	6.63953	6.90764	0.268104	99.7008	120.062	1.20422	0.0105565	0.071488
5-oxoproline	6.643	6.92122	0.278217	99.9406	121.197	1.2127	0.00139145	0.0173258	*
6-phosphogluconate	6.60422	5.5532	-1.05102	97.29	46.9548	0.482627	0.0408743	0.17096
7-alpha-hydroxy-3-oxo-4-cholestenoate (7-Hoca)	6.63098	6.93807	0.307089	99.1114	122.622	1.23721	0.0544149	0.198152
7-methylguanine	6.64003	6.69462	0.0545957	99.7348	103.581	1.03857	0.55808	0.722966
acetyl CoA	6.63675	6.32548	-0.311274	99.5089	80.1972	0.80593	0.301381	0.520863
acetylcarnitine (C2)	6.63576	6.5548	-0.0809621	99.4405	94.0137	0.945427	0.464812	0.657206
acetylcholine	6.64369	5.59925	-1.04443	99.9883	48.4778	0.484835	2.10991e-05	0.000581733	***
acetylphosphate	6.61762	6.77169	0.154079	98.1976	109.266	1.11271	0.436119	0.635729
aconitate [cis or trans]	6.63697	6.54237	-0.0945981	99.5236	93.2071	0.936533	0.323827	0.527414
adenine	6.5869	6.89927	0.312372	96.1289	119.368	1.24175	0.313318	0.520863
adenosine	6.64158	6.56223	-0.0793495	99.8426	94.4995	0.946484	0.790246	0.885188
adenosine 3',5'-cyclic monophosphate (cAMP)	6.64246	7.05003	0.407574	99.9033	132.517	1.32645	0.0144927	0.0834953
adenosine 5'-diphosphate (ADP)	6.50023	6.68327	0.183041	90.524	102.77	1.13527	0.753281	0.881111
adenosine 5'-diphosphoribose (ADP-ribose)	6.04494	5.57998	-0.46496	66.0249	47.8344	0.724491	0.629796	0.79186
adenosine 5'-monophosphate (AMP)	6.63802	6.67398	0.0359542	99.5964	102.11	1.02523	0.775771	0.881742
alanine	6.64316	6.81612	0.172958	99.9519	112.683	1.12737	0.15868	0.352813
alpha-hydroxyisocaproate	6.61271	6.68097	0.0682667	97.8641	102.606	1.04846	0.658199	0.813619
alpha-hydroxyisovalerate	6.6398	6.94517	0.305365	99.7194	123.226	1.23573	0.0157568	0.0856637
alpha-ketoglutaramate*	6.64057	6.99656	0.355987	99.7728	127.695	1.27986	0.00925413	0.0661499
alpha-ketoglutarate	6.64171	6.62421	-0.0174934	99.8511	98.6477	0.987948	0.900651	0.942882
alpha-lipoate	6.64005	6.62827	-0.0117788	99.7366	98.9256	0.991869	0.937476	0.953972
alpha-tocopherol	6.64074	6.55138	-0.0893578	99.7843	93.7914	0.939941	0.578198	0.739021
arabitol/xylitol	6.63611	6.94881	0.3127	99.4644	123.538	1.24203	0.104699	0.282613
arabonate/xylonate	6.63243	6.9809	0.348462	99.2114	126.316	1.2732	0.118674	0.305388
argininate*	6.58953	6.35692	-0.232611	96.3044	81.964	0.851093	0.43112	0.635161
arginine	6.64347	6.74903	0.105559	99.973	107.562	1.07591	0.116547	0.302138
argininosuccinate	6.62553	7.03668	0.411145	98.7379	131.296	1.32974	0.050831	0.189901
asparagine	6.63374	6.91698	0.28324	99.301	120.842	1.21692	0.222359	0.446944
aspartate	6.63978	6.41303	-0.226752	99.7177	85.2145	0.854557	0.223235	0.446944
benzoate	6.62656	6.83415	0.207591	98.8085	114.1	1.15476	0.17438	0.378149
beta-citrylglutamate	6.64299	6.68891	0.0459269	99.9396	103.172	1.03235	0.645014	0.803147
beta-hydroxyisovalerate	6.63386	6.85206	0.218197	99.3096	115.525	1.16328	0.134387	0.326785
betaine	6.64044	6.19852	-0.441925	99.7636	73.4412	0.736152	8.71314e-05	0.00168164	**
butyrylglutamine/isobutyrylglutamine	6.63925	6.74554	0.106287	99.6811	107.302	1.07645	0.313578	0.520863
butyrylglycine	6.38574	6.26437	-0.121371	83.618	76.8711	0.919314	0.6767	0.826602
cadaverine	6.63567	6.83208	0.196412	99.4339	113.936	1.14585	0.100682	0.275625
caproate (6:0)	6.55311	6.69655	0.143434	93.904	103.72	1.10453	0.819171	0.895771
caprylate (8:0)	6.46263	6.78893	0.326293	88.1955	110.578	1.25379	0.436489	0.635729
ceramide (d16:1/24:1, d18:1/22:1)*	6.62231	5.96807	-0.654235	98.5174	62.5992	0.635412	0.0773658	0.228673
ceramide (d18:1/14:0, d16:1/16:0)*	6.64028	6.74324	0.102963	99.7525	107.132	1.07398	0.444097	0.637891
C-glycosyltryptophan	6.63567	6.50321	-0.132459	99.4342	90.7113	0.912275	0.252318	0.484552
cholate	6.62822	6.7406	0.112381	98.9219	106.936	1.08101	0.558145	0.722966
cholesterol	6.63971	6.53373	-0.10598	99.7127	92.6505	0.929174	0.506948	0.696376
choline	6.64365	6.36031	-0.283331	99.9854	82.1571	0.821691	0.00451926	0.0371156	*
choline phosphate	6.64302	6.73069	0.0876629	99.9423	106.203	1.06265	0.30726	0.520863
citrate	6.64121	6.47246	-0.168747	99.8168	88.7986	0.889615	0.311881	0.520863
citrulline	6.37862	6.40585	0.0272351	83.2062	84.7919	1.01906	0.956594	0.961577
CoA-glutathione*	6.6331	6.74384	0.110745	99.2572	107.177	1.07979	0.578176	0.739021
coenzyme A	6.62995	6.81806	0.188111	99.0407	112.834	1.13927	0.415109	0.621054
creatine	6.64042	6.58549	-0.0549303	99.7621	96.0351	0.962641	0.731478	0.875001
creatine phosphate	6.64338	6.33883	-0.30455	99.9667	80.9425	0.809695	0.0325797	0.146174
creatinine	6.62618	5.98703	-0.63915	98.7822	63.4272	0.642091	0.0134313	0.0797614
cystathionine	6.07386	6.64531	0.571448	67.3619	100.101	1.48601	0.351193	0.548828
cysteine	6.59774	6.28273	-0.315012	96.8539	77.8554	0.803844	0.313767	0.520863
cysteine s-sulfate	6.57926	7.59537	1.01611	95.6213	193.39	2.02245	0.0156688	0.0856637
cysteinylglycine	6.63734	6.8506	0.213264	99.5494	115.408	1.15931	0.331408	0.530298
cytidine	6.64151	6.28888	-0.352629	99.8378	78.1885	0.783156	0.000573797	0.00922857	**
cytidine 2',3'-cyclic monophosphate	6.23578	6.39708	0.161298	75.3629	84.2779	1.11829	0.807063	0.8935
cytidine 5'-diphosphocholine	6.64112	7.39386	0.752736	99.8105	168.179	1.68498	4.87019e-07	6.26631e-05	***
cytidine 5'-monophosphate (5'-CMP)	6.64319	6.83285	0.189658	99.9536	113.996	1.14049	0.0786522	0.229998
cytidine 5'-monophospho-N-acetylneuraminic acid	6.64034	7.04816	0.407813	99.7567	132.345	1.32667	0.0151184	0.0845755
cytidine-5'-diphosphoethanolamine	6.63111	7.02541	0.394308	99.1201	130.275	1.31431	0.0133223	0.0797614
deoxycarnitine	6.63473	6.34505	-0.289678	99.3692	81.2924	0.818085	0.0695176	0.225494
deoxycholate	6.60885	6.96286	0.354014	97.6025	124.747	1.27811	0.635927	0.795525
dihomo-linoleate (20:2n6)	6.59967	6.96733	0.367664	96.9835	125.134	1.29026	0.182231	0.385038
dihydroorotate	6.61735	6.1861	-0.431246	98.1793	72.8118	0.741621	0.0304871	0.143513
dihydroxyacetone phosphate (DHAP)	6.63779	6.41463	-0.223155	99.5802	85.3094	0.85669	0.143467	0.336248
dimethylarginine (SDMA + ADMA)	6.6422	6.78525	0.143048	99.8853	110.297	1.10424	0.12618	0.314228
docosadienoate (22:2n6)	6.47083	7.02601	0.555182	88.6981	130.329	1.46935	0.264994	0.494293
erythronate*	6.63637	6.64702	0.010653	99.4826	100.22	1.00741	0.923658	0.946138
ethylmalonate	6.63304	6.94129	0.308257	99.2527	122.896	1.23821	0.0316259	0.14576
flavin adenine dinucleotide (FAD)	6.63981	6.90274	0.262927	99.7199	119.655	1.19991	0.204595	0.42385
folate	6.64098	6.81157	0.170599	99.8005	112.328	1.12553	0.0776067	0.228673
fructose	6.64189	6.58961	-0.0522848	99.8639	96.3095	0.964408	0.62409	0.787251
fructose 1,6-diphosphate/glucose 1,6-diphosphate/myo-inositol diphosphates	6.52519	6.05878	-0.466409	92.104	66.6615	0.723764	0.231332	0.457918
fumarate	6.64268	6.71573	0.0730516	99.9184	105.108	1.05194	0.313138	0.520863
galactitol (dulcitol)	6.63934	6.85028	0.210948	99.6872	115.383	1.15745	0.339569	0.532819
galactonate	6.62842	6.42382	-0.204607	98.9361	85.8542	0.867775	0.239745	0.469755
gamma-glutamylglutamine	6.49549	6.41984	-0.075652	90.2274	85.618	0.948913	0.913823	0.944706
gamma-glutamylglycine	6.6226	6.33677	-0.28583	98.5372	80.8271	0.82027	0.575111	0.739021
gamma-glutamylisoleucine*	6.63468	6.82311	0.188427	99.3659	113.229	1.13952	0.312444	0.520863
gamma-glutamylleucine	6.6416	6.987	0.345398	99.8438	126.852	1.2705	0.00151888	0.0177663	*
gamma-glutamylvaline	6.64215	6.94595	0.303796	99.8818	123.293	1.23439	0.011906	0.072948
gluconate	6.63993	7.30585	0.665923	99.7279	158.227	1.58658	0.00795183	0.0601845
glucose	6.64295	6.88375	0.240796	99.9373	118.09	1.18164	0.0445065	0.178953
glutamate	6.63579	6.50415	-0.131639	99.4426	90.7707	0.912794	0.527479	0.706832
glutamate, gamma-methyl ester	6.61411	6.4181	-0.196008	97.959	85.5145	0.872963	0.519238	0.702191
glutamine	6.62295	6.66989	0.0469442	98.5612	101.821	1.03307	0.821264	0.895771
glutarate (C5-DC)	6.37839	6.88858	0.510188	83.193	118.486	1.42424	0.152497	0.350381
glutathione, oxidized (GSSG)	6.64058	6.93103	0.29045	99.7729	122.024	1.22302	0.0742347	0.228673
glutathione, reduced (GSH)	6.62132	7.12035	0.499037	98.4499	139.136	1.41327	0.14196	0.336248
glycerate	6.64233	7.12149	0.479161	99.8945	139.246	1.39393	0.00107417	0.0148082	*
glycerol	6.50765	7.30962	0.801973	90.9909	158.641	1.74348	0.425848	0.63222
glycerol 3-phosphate	6.64259	6.57908	-0.0635112	99.9124	95.6094	0.956932	0.672349	0.823894
glycerophosphoethanolamine	6.64155	6.24863	-0.392929	99.8406	76.0368	0.761582	0.0150316	0.0845755
glycerophosphoglycerol	6.63952	6.27966	-0.359863	99.7	77.6901	0.779238	0.0504148	0.189901
glycerophosphoinositol*	6.63912	6.59647	-0.0426487	99.6724	96.769	0.970871	0.734244	0.875001
glycerophosphorylcholine (GPC)	6.64291	6.2011	-0.441805	99.9341	73.5728	0.736213	7.83363e-05	0.00159146	**
glycerophosphoserine*	6.64269	7.12842	0.485732	99.9194	139.917	1.4003	0.00126103	0.0162253	*
glycine	6.63879	6.50675	-0.132043	99.6496	90.9341	0.912539	0.45816	0.650183
glycochenodeoxycholate	6.63753	6.57377	-0.063757	99.5625	95.2583	0.956769	0.757899	0.881171
glycocholate	6.63124	7.09561	0.464368	99.1292	136.77	1.37971	0.0209736	0.10514
glycodeoxycholate	6.63796	6.76038	0.122424	99.592	108.412	1.08856	0.332467	0.530298
glycosyl-N-palmitoyl-sphingosine (d18:1/16:0)	6.63624	6.554	-0.082241	99.4736	93.9617	0.944589	0.661869	0.813635
glycosyl-N-stearoyl-sphingosine (d18:1/18:0)	6.6249	6.54137	-0.0835308	98.6948	93.1428	0.943745	0.695475	0.841546
glycylvaline	6.63941	5.97322	-0.666189	99.6926	62.8232	0.630169	0.0165012	0.0860736
guaiacol sulfate	6.61457	6.55247	-0.0621063	97.9908	93.8619	0.957865	0.794261	0.886083
guanidinoacetate	6.63915	6.70131	0.0621604	99.6744	104.063	1.04403	0.517639	0.702191
guanine	6.63413	7.07296	0.438835	99.3279	134.64	1.35551	0.00433049	0.0363385	*
guanosine	6.63854	6.08279	-0.555751	99.6321	67.78	0.680303	1.65255e-05	0.00053157	***
guanosine 5'- monophosphate (5'-GMP)	6.28192	3.63227	-2.64965	77.8121	12.4	0.159358	0.00119045	0.0158453	*
gulonate*	6.63504	6.25881	-0.376231	99.3908	76.5754	0.770448	0.0325259	0.146174
heptanoate (7:0)	5.94425	6.63712	0.69287	61.5739	99.534	1.6165	0.501445	0.693755
hippurate	6.63329	6.77532	0.142038	99.27	109.541	1.10346	0.433681	0.635729
histidine	6.63735	6.81663	0.179288	99.5498	112.723	1.13232	0.122933	0.310146
histidine methyl ester	6.63272	6.44331	-0.189413	99.2311	87.0219	0.876962	0.334519	0.531376
homocysteine	6.6346	6.27153	-0.363068	99.3601	77.2534	0.777509	0.172439	0.376054
hydroxy-N6,N6,N6-trimethyllysine*	6.64155	6.18339	-0.458164	99.8406	72.6751	0.727912	0.011215	0.0721495
hypoxanthine	6.62529	7.54337	0.918078	98.7213	186.543	1.8896	4.68163e-06	0.000230514	***
imidazole lactate	6.62479	6.55282	-0.0719729	98.6874	93.8849	0.951336	0.746347	0.878323
indoleacetate	6.6337	6.91169	0.277988	99.2988	120.4	1.2125	0.0740834	0.228673
indolelactate	6.63644	7.00288	0.366435	99.4876	128.256	1.28916	0.00583256	0.0469035	*
inosine	6.64239	6.87885	0.236463	99.8985	117.69	1.1781	0.112223	0.294682
isoleucine	6.64358	6.67785	0.0342725	99.9806	102.384	1.02404	0.583371	0.743173
isoleucylglycine	6.60544	5.87932	-0.726122	97.3725	58.8643	0.604527	0.0164806	0.0860736
isovalerate (i5:0)	6.63049	6.7554	0.124906	99.0781	108.038	1.09044	0.782645	0.883454
kynurenine	6.64228	6.82364	0.181359	99.8908	113.271	1.13395	0.199027	0.415267
lactate	6.64225	6.94619	0.303942	99.8885	123.314	1.23451	0.00197013	0.0212619	*
lactosyl-N-palmitoyl-sphingosine (d18:1/16:0)	6.59653	6.79426	0.197727	96.7729	110.988	1.14689	0.503839	0.694578
lanthionine	6.48662	7.05787	0.571252	89.6743	133.239	1.48581	0.261783	0.494293
leucine	6.64353	6.68949	0.0459579	99.9773	103.213	1.03237	0.520276	0.702191
leucylalanine	6.55659	6.36361	-0.192983	94.1305	82.3449	0.874795	0.658904	0.813619
leucylglycine	6.64176	5.88447	-0.757289	99.8546	59.0747	0.591607	0.0268096	0.129356
linoleoyl ethanolamide	6.5849	7.13551	0.550604	95.996	140.605	1.4647	0.132742	0.326359
lysine	6.64118	6.75643	0.115253	99.8147	108.116	1.08316	0.274152	0.506328
malate	6.64091	6.76032	0.119408	99.7958	108.407	1.08629	0.293448	0.520863
mannitol/sorbitol	6.63511	6.92937	0.294258	99.3957	121.884	1.22625	0.0373829	0.158569
mannonate*	6.6418	6.8079	0.166102	99.8573	112.042	1.12202	0.187321	0.392966
mannose	6.62822	6.84366	0.215439	98.922	114.854	1.16106	0.134608	0.326785
methionine	6.64337	6.75536	0.111996	99.9662	108.036	1.08072	0.164675	0.361162
methionine sulfoxide	6.6315	6.86979	0.238292	99.1474	116.954	1.1796	0.26467	0.494293
methylphosphate	6.63655	6.55828	-0.0782743	99.495	94.2407	0.94719	0.509919	0.697974
methylsuccinate	6.62134	6.72801	0.106672	98.4513	106.007	1.07674	0.556644	0.722966
myo-inositol	6.63573	6.62113	-0.0146066	99.4386	98.4369	0.989927	0.920838	0.946138
myristoyl dihydrosphingomyelin (d18:0/14:0)*	6.63435	6.5948	-0.0395503	99.3434	96.6569	0.972958	0.851156	0.917189
N(1)-acetylspermine	6.61747	7.31288	0.69541	98.1879	159	1.61935	0.0118014	0.072948
N,N,N-trimethyl-alanylproline betaine (TMAP)	6.64271	6.25723	-0.385485	99.9206	76.4914	0.765522	0.000686733	0.010478	*
N1-methyladenosine	6.6424	6.63632	-0.00607873	99.8988	99.4787	0.995795	0.935748	0.953972
N2,N2-dimethylguanosine	6.6413	6.65817	0.0168682	99.8229	100.997	1.01176	0.913528	0.944706
N6,N6,N6-trimethyllysine	6.63983	5.94736	-0.692471	99.7213	61.7069	0.618793	3.53384e-07	6.26631e-05	***
N6-acetyllysine	6.44924	5.15259	-1.29665	87.3806	35.57	0.40707	0.140842	0.336248
N6-carbamoylthreonyladenosine	6.64141	6.44228	-0.199129	99.8307	86.9602	0.871076	0.0617838	0.216805
N6-methyllysine	6.64141	6.7331	0.0916881	99.8305	106.381	1.06562	0.545052	0.720995
N-acetylalanine	6.63253	5.81135	-0.821182	99.218	56.1552	0.565978	4.65097e-05	0.00105604	**
N-acetylarginine	6.64287	6.01979	-0.623076	99.9314	64.884	0.649285	0.0104804	0.071488
N-acetylasparagine	6.64155	6.32006	-0.321492	99.8405	79.8965	0.800242	0.00954968	0.0670214
N-acetylaspartate (NAA)	6.64348	6.45596	-0.187524	99.974	87.7883	0.878111	0.0444474	0.178953
N-acetyl-aspartyl-glutamate (NAAG)	6.64055	6.80768	0.167136	99.7709	112.025	1.12283	0.515835	0.702191
N-acetyl-cadaverine	6.63271	6.65533	0.0226204	99.2302	100.798	1.0158	0.902501	0.942882
N-acetylcysteine	6.62926	7.10986	0.480599	98.9936	138.128	1.39532	0.0663759	0.223411
N-acetyl-glucosamine 1-phosphate	6.62917	6.51437	-0.114792	98.9869	91.4159	0.923516	0.527105	0.706832
N-acetylglucosamine/N-acetylgalactosamine	6.54315	5.32797	-1.21518	93.2578	40.1678	0.430718	0.00640223	0.0504339
N-acetylglucosaminylasparagine	6.63549	6.35639	-0.279103	99.4217	81.9338	0.824103	0.438093	0.635729
N-acetylglutamate	6.64091	6.60808	-0.0328247	99.7958	97.5509	0.977505	0.915337	0.944706
N-acetylglutamine	6.64208	6.30002	-0.342065	99.8772	78.7943	0.788912	0.0111343	0.0721495
N-acetylhistidine	6.63713	6.94358	0.306445	99.5352	123.091	1.23666	0.160432	0.353866
N-acetylisoleucine	6.62988	5.84645	-0.783438	99.0362	57.5381	0.580981	0.0422778	0.173609
N-acetylleucine	6.40876	6.32325	-0.0855106	84.963	80.0735	0.942451	0.825602	0.895771
N-acetylmethionine	6.63931	5.72369	-0.915611	99.6851	52.845	0.530119	3.15711e-08	1.21864e-05	***
N-acetylmethionine sulfoxide	6.63995	5.19638	-1.44357	99.7298	36.6662	0.367656	5.70205e-06	0.000230514	***
N-acetylneuraminate	6.64201	6.68391	0.0418913	99.8724	102.815	1.02946	0.691916	0.839873
N-acetylphenylalanine	6.6405	6.69437	0.053871	99.7674	103.563	1.03805	0.830346	0.897798
N-acetylputrescine	6.64194	6.86818	0.226239	99.8676	116.823	1.16978	0.0490281	0.187375
N-acetylserine	6.64302	5.91001	-0.733012	99.9421	60.1298	0.601647	1.16062e-05	0.000407273	***
N-acetylthreonine	6.64133	6.11274	-0.528586	99.8248	69.2019	0.693234	0.000280886	0.00471399	**
N-acetylvaline	6.633	5.73974	-0.893257	99.25	53.436	0.538397	9.06319e-07	8.74598e-05	***
N-carbamoylaspartate	6.64163	5.78138	-0.860244	99.8457	55.0009	0.550859	9.19944e-05	0.00169094	**
N-formylmethionine	6.64079	6.60811	-0.0326777	99.7875	97.5527	0.977604	0.735784	0.875001
N-formylphenylalanine	6.24337	6.39341	0.150039	75.7605	84.0638	1.1096	0.785038	0.883454
nicotinamide	6.64248	6.70432	0.0618486	99.9043	104.28	1.0438	0.555924	0.722966
nicotinamide adenine dinucleotide (NAD+)	6.64243	6.51112	-0.131313	99.9014	91.2099	0.913	0.284553	0.51326
nicotinamide adenine dinucleotide reduced (NADH)	6.61349	6.04133	-0.572162	97.9173	65.86	0.672608	0.0583662	0.208605
nicotinamide ribonucleotide (NMN)	6.63803	6.53966	-0.0983621	99.5967	93.0326	0.934093	0.476501	0.668835
nicotinamide riboside	6.61816	5.65722	-0.960939	98.2344	50.4652	0.513723	0.0952257	0.26444
N-monomethylarginine	6.64228	6.81284	0.170558	99.891	112.427	1.12549	0.0807448	0.232593
N-oleoylglycine	6.45823	7.18102	0.722793	87.9265	145.112	1.65037	0.0759588	0.228673
N-palmitoylglycine	6.61413	7.51447	0.900338	97.9605	182.844	1.8665	0.00769577	0.0594114
N-palmitoyl-sphingadienine (d18:2/16:0)*	6.6341	6.27591	-0.358188	99.3261	77.4887	0.780144	0.127727	0.316043
N-palmitoyl-sphinganine (d18:0/16:0)	6.63247	6.68416	0.0516862	99.2142	102.833	1.03648	0.826152	0.895771
N-palmitoyl-sphingosine (d18:1/16:0)	6.63848	6.46934	-0.16914	99.6278	88.6062	0.889373	0.423856	0.631692
N-stearoyl-sphingosine (d18:1/18:0)*	6.6322	6.52631	-0.105885	99.1953	92.1757	0.929235	0.594943	0.755421
oleoyl ethanolamide	6.64094	6.7497	0.108759	99.7983	107.613	1.0783	0.242301	0.469991
O-methyltyrosine	6.57776	5.61721	-0.960558	95.5222	49.0849	0.513858	0.0798292	0.231685
ophthalmate	6.63647	6.37178	-0.264685	99.4893	82.813	0.83238	0.315917	0.520863
ornithine	6.6383	6.90373	0.265427	99.6158	119.737	1.20199	0.0655756	0.223411
orotate	6.62078	6.21496	-0.405826	98.4134	74.2829	0.754804	0.0115959	0.072948
orotidine	6.63292	6.51504	-0.117884	99.2448	91.4579	0.921538	0.467633	0.658783
o-Tyrosine	6.62399	6.9008	0.276812	98.6324	119.495	1.21151	0.0713369	0.228507
palmitoleoyl ethanolamide*	6.6164	6.56209	-0.0543113	98.1147	94.4897	0.963054	0.776664	0.881742
palmitoyl dihydrosphingomyelin (d18:0/16:0)*	6.64081	6.44733	-0.193474	99.789	87.2652	0.874498	0.223472	0.446944
palmitoyl ethanolamide	6.63905	6.69196	0.0529161	99.6673	103.391	1.03736	0.603527	0.763808
palmitoyl sphingomyelin (d18:1/16:0)	6.64032	6.54541	-0.0949138	99.7552	93.4036	0.936328	0.450469	0.641627
pantetheine	6.63049	6.76003	0.129537	99.0779	108.386	1.09394	0.481279	0.670663
pantothenate	6.64143	6.48297	-0.158466	99.8323	89.4475	0.895977	0.085481	0.244412
p-cresol sulfate	6.64341	6.78272	0.139305	99.9691	110.103	1.10137	0.0996117	0.274644
phenol red	6.64244	6.81323	0.170789	99.9019	112.457	1.12567	0.0745182	0.228673
phenol sulfate	6.64231	6.67503	0.0327154	99.8929	102.184	1.02294	0.736724	0.875001
phenylacetylglycine	6.3085	6.66996	0.361465	79.2586	101.826	1.28473	0.360734	0.556764
phenylalanine	6.64362	6.80378	0.160155	99.9839	111.723	1.11741	0.0682394	0.22489
phenylalanylglycine	6.59525	6.17635	-0.4189	96.6872	72.3215	0.747995	0.177262	0.382252
phenyllactate (PLA)	6.6272	6.91982	0.292623	98.8522	121.081	1.22487	0.0458973	0.180779
phosphate	6.63684	6.42447	-0.212373	99.515	85.893	0.863116	0.276706	0.508612
phosphoenolpyruvate (PEP)	6.64256	6.67164	0.0290806	99.9102	101.945	1.02036	0.803446	0.8935
phosphoethanolamine	6.64338	6.44009	-0.203293	99.9672	86.8281	0.868566	0.0451001	0.17947
phytosphingosine	6.63852	5.98606	-0.65246	99.6305	63.3844	0.636195	0.00203806	0.0212619	*
proline	6.64196	6.75856	0.116597	99.8687	108.275	1.08417	0.306251	0.520863
prolylglycine	6.64076	5.81986	-0.820903	99.7857	56.4875	0.566088	1.966e-05	0.000581733	***
pseudouridine	6.64268	6.76356	0.12088	99.9187	108.651	1.0874	0.136274	0.328761
putrescine	6.64372	6.75054	0.10682	99.9902	107.675	1.07685	0.154885	0.351679
pyridoxal	6.63799	6.67015	0.0321636	99.5941	101.839	1.02254	0.813683	0.895771
pyridoxal phosphate	6.55488	6.44476	-0.110112	94.0188	87.1099	0.926516	0.825934	0.895771
pyridoxamine	6.64254	6.8676	0.22506	99.9087	116.776	1.16883	0.449885	0.641627
pyridoxate	6.64217	6.94158	0.299413	99.8833	122.921	1.23064	0.00398674	0.0341974	*
pyridoxine (Vitamin B6)	6.64347	6.71884	0.075372	99.9729	105.335	1.05363	0.33786	0.532301
pyroglutamine*	6.63676	6.48356	-0.153199	99.5091	89.484	0.899254	0.360491	0.556764
pyruvate	6.63539	6.73564	0.100249	99.4148	106.569	1.07196	0.315824	0.520863
ribitol	6.62748	7.03878	0.411297	98.8713	131.487	1.32988	0.279774	0.511814
riboflavin (Vitamin B2)	6.54185	6.43512	-0.106729	93.1734	86.5293	0.928691	0.761657	0.881742
ribonate	6.64249	6.61261	-0.0298782	99.9053	97.8576	0.979503	0.775519	0.881742
ribulonate/xylulonate*	6.64279	7.13266	0.489871	99.9259	140.328	1.40432	0.05427	0.198152
S-1-pyrroline-5-carboxylate	6.64279	6.75427	0.111482	99.9259	107.954	1.08034	0.742023	0.875904
saccharopine	6.64225	6.4052	-0.237052	99.8886	84.7532	0.848477	0.33638	0.532143
S-adenosylhomocysteine (SAH)	6.56589	6.56326	-0.00263662	94.7395	94.5666	0.998174	0.99229	0.993727
S-adenosylmethionine (SAM)	6.64297	7.21885	0.575872	99.9389	148.967	1.49058	0.000227511	0.00399178	**
salicylate	6.59446	7.0955	0.501039	96.6342	136.76	1.41523	0.0240234	0.118874
sarcosine	6.61255	5.78052	-0.832029	97.8537	54.9682	0.561739	0.318028	0.520863
sedoheptulose-7-phosphate	6.61397	6.40254	-0.211428	97.9496	84.5973	0.863682	0.241031	0.469888
serine	6.63942	6.81282	0.173393	99.6933	112.425	1.12771	0.327719	0.530298
S-lactoylglutathione	5.94104	6.23826	0.297222	61.4373	75.4926	1.22878	0.714166	0.85878
S-methylglutathione	6.41065	6.56016	0.149505	85.0742	94.3634	1.10919	0.807853	0.8935
spermidine	6.64266	6.56302	-0.0796406	99.9175	94.5512	0.946293	0.393661	0.598241
spermine	6.58554	7.0693	0.483757	96.0386	134.299	1.39838	0.409846	0.615567
sphinganine	6.63824	6.52633	-0.111912	99.6118	92.1768	0.925361	0.529208	0.706832
sphinganine-1-phosphate	6.60325	7.09685	0.493598	97.2246	136.888	1.40795	0.0716306	0.228507
sphingomyelin (d17:1/16:0, d18:1/15:0, d16:1/17:0)*	6.60964	6.50648	-0.103154	97.6561	90.9173	0.930995	0.825573	0.895771
sphingomyelin (d18:1/14:0, d16:1/16:0)*	6.64173	6.68808	0.0463526	99.8526	103.113	1.03265	0.765559	0.881742
sphingomyelin (d18:1/18:1, d18:2/18:0)	6.58804	6.61878	0.0307367	96.2052	98.2769	1.02153	0.885507	0.940507
sphingomyelin (d18:1/20:0, d16:1/22:0)*	6.62664	6.15879	-0.46785	98.8136	71.4463	0.723041	0.15904	0.352813
sphingomyelin (d18:1/20:1, d18:2/20:0)*	6.55149	6.4882	-0.0632905	93.7985	89.7725	0.957079	0.659748	0.813619
sphingomyelin (d18:1/22:1, d18:2/22:0, d16:1/24:1)*	6.63286	6.37104	-0.261822	99.2407	82.7701	0.834034	0.261964	0.494293
sphingomyelin (d18:1/24:1, d18:2/24:0)*	6.63847	6.43547	-0.203006	99.6275	86.5502	0.868738	0.444541	0.637891
sphingomyelin (d18:2/14:0, d18:1/14:1)*	6.5741	6.84934	0.275235	95.2801	115.307	1.21019	0.480668	0.670663
sphingomyelin (d18:2/16:0, d18:1/16:1)*	6.64055	6.8004	0.159848	99.7713	111.462	1.11717	0.360094	0.556764
sphingomyelin (d18:2/24:1, d18:1/24:2)*	6.62666	6.65592	0.0292547	98.8154	100.84	1.02048	0.890504	0.940507
sphingosine	6.63909	5.83329	-0.8058	99.6702	57.0158	0.572045	3.08224e-05	0.000793164	***
sphingosine 1-phosphate	6.6263	6.54936	-0.0769359	98.7902	93.6599	0.948069	0.741585	0.875904
stearate (18:0)	6.63818	6.80115	0.162968	99.6072	111.519	1.11959	0.18099	0.385038
stearoyl ethanolamide	6.63556	7.09937	0.463815	99.4265	137.127	1.37918	0.00264172	0.0249277	*
stearoyl sphingomyelin (d18:1/18:0)	6.64111	6.4613	-0.179804	99.8097	88.1143	0.882823	0.296494	0.520863
succinate	6.63667	6.44831	-0.188359	99.5034	87.3245	0.877604	0.0751881	0.228673
sucrose	6.50527	7.55378	1.04852	90.8407	187.895	2.0684	0.441683	0.637891
sulfate*	6.63709	6.62449	-0.0125941	99.532	98.6669	0.991308	0.903798	0.942882
taurine	6.62334	6.88577	0.262435	98.588	118.256	1.1995	0.282393	0.51326
thiamin (Vitamin B1)	6.64275	6.69785	0.0551058	99.9233	103.814	1.03894	0.547284	0.720995
thioproline	6.62514	6.60551	-0.0196339	98.7112	97.377	0.986483	0.924078	0.946138
threonate	6.61712	6.61905	0.00193087	98.1637	98.2951	1.00134	0.993727	0.993727
threonine	6.63945	6.86054	0.221091	99.6952	116.206	1.16561	0.205337	0.42385
thymidine	6.64301	6.7926	0.149594	99.9413	110.861	1.10926	0.0560964	0.202366
trans-4-hydroxyproline	6.61675	6.70612	0.0893727	98.1384	104.41	1.06391	0.77286	0.881742
trans-urocanate	6.57379	6.84279	0.268999	95.2593	114.785	1.20497	0.70443	0.849719
trigonelline (N'-methylnicotinate)	6.44478	6.21963	-0.225153	87.1107	74.5236	0.855504	0.77083	0.881742
trizma acetate	6.17736	9.05619	2.87882	72.3721	532.333	7.3555	0.0665602	0.223411
tryptamine	6.62998	6.22697	-0.40301	99.043	74.9041	0.756279	0.330577	0.530298
tryptophan	6.64223	6.89801	0.255781	99.8875	119.264	1.19398	0.00345411	0.030302	*
tyrosine	6.64182	6.8672	0.22538	99.8587	116.743	1.16909	0.00855361	0.0634941
tyrosylglycine	6.64239	5.55633	-1.08606	99.8981	47.0566	0.471046	0.0014955	0.0177663	*
UDP-galactose	6.64171	6.90156	0.259849	99.8512	119.557	1.19735	0.0874271	0.246327
UDP-glucose	6.6426	6.94595	0.303352	99.913	123.294	1.23401	0.0477901	0.18447
UDP-glucuronate	6.01142	6.75379	0.742376	64.5086	107.918	1.67293	0.178923	0.383691
UDP-N-acetylglucosamine/galactosamine	6.64055	6.98249	0.341941	99.7708	126.456	1.26746	0.00896032	0.0652582
uridine	6.64065	6.61733	-0.0233175	99.7779	98.1782	0.983967	0.757835	0.881171
valine	6.64319	6.77535	0.132168	99.9536	109.543	1.09594	0.0684368	0.22489
valylleucine	6.62302	6.33315	-0.289865	98.5659	80.6248	0.817979	0.265879	0.494293

## Sheet: 6. MG 10.5 h vs ctr
Biochemical	log2 mean MG0	log2 mean MG10.5	log2 Fold Change	Mean MG0	Mean MG10.5	Fold Change	P-value	FDR adj p-value	Significance
(N(1) + N(8))-acetylspermidine	6.64215	6.91594	0.273784	99.8821	120.755	1.20897	0.00488237	0.0190363	*
1-(1-enyl-oleoyl)-2-oleoyl-GPE (P-18:1/18:1)*	6.63943	6.0591	-0.580332	99.6937	66.6762	0.66881	0.0115355	0.0362008	*
1-(1-enyl-oleoyl)-GPE (P-18:1)*	6.63378	6.22527	-0.408513	99.304	74.8156	0.753399	0.0025688	0.0118042	*
1-(1-enyl-palmitoyl)-2-arachidonoyl-GPE (P-16:0/20:4)*	6.63905	5.97646	-0.662584	99.6671	62.9643	0.631746	0.000822766	0.00544588	**
1-(1-enyl-palmitoyl)-2-linoleoyl-GPE (P-16:0/18:2)*	6.63845	6.26765	-0.370806	99.6262	77.046	0.77335	0.0351273	0.0816815
1-(1-enyl-palmitoyl)-2-oleoyl-GPC (P-16:0/18:1)*	6.63933	5.84429	-0.795042	99.6869	57.4522	0.576326	0.00372719	0.0159855	*
1-(1-enyl-palmitoyl)-2-oleoyl-GPE (P-16:0/18:1)*	6.64122	5.97016	-0.67106	99.8174	62.6898	0.628045	0.00381741	0.0161925	*
1-(1-enyl-palmitoyl)-2-palmitoleoyl-GPC (P-16:0/16:1)*	6.64259	6.28897	-0.353621	99.9122	78.1931	0.782618	0.00395394	0.0165894	*
1-(1-enyl-palmitoyl)-2-palmitoyl-GPC (P-16:0/16:0)*	6.63242	5.59	-1.04242	99.2104	48.168	0.485513	0.000252326	0.00237555	**
1-(1-enyl-palmitoyl)-GPE (P-16:0)*	6.63013	6.09611	-0.534019	99.053	68.4088	0.690628	0.00160303	0.00937531	**
1-(1-enyl-stearoyl)-2-arachidonoyl-GPE (P-18:0/20:4)*	6.64368	6.28575	-0.357931	99.988	78.019	0.780283	0.194243	0.29403
1-(1-enyl-stearoyl)-2-linoleoyl-GPE (P-18:0/18:2)*	6.61411	5.96032	-0.653791	97.9595	62.2639	0.635608	0.0379629	0.0851958
1-(1-enyl-stearoyl)-2-oleoyl-GPE (P-18:0/18:1)	6.63655	5.8863	-0.750251	99.4947	59.1496	0.5945	0.00456662	0.0183992	*
1-(1-enyl-stearoyl)-GPE (P-18:0)*	6.63729	5.2191	-1.41819	99.546	37.2482	0.37418	6.76199e-05	0.000932189	***
1,2-dioleoyl-GPC (18:1/18:1)	6.64164	6.32399	-0.317645	99.8462	80.1145	0.802379	0.00825058	0.0278083	*
1,2-dioleoyl-GPE (18:1/18:1)	6.63974	6.07289	-0.566853	99.7153	67.3166	0.675088	0.00480839	0.0189392	*
1,2-dipalmitoyl-GPC (16:0/16:0)	6.63775	6.09652	-0.541237	99.5779	68.4281	0.687182	0.00137215	0.00827578	**
1,2-dipalmitoyl-GPE (16:0/16:0)*	6.63918	5.78294	-0.856237	99.6761	55.0602	0.552392	1.16797e-05	0.000250465	***
1-arachidonoyl-GPE (20:4n6)*	6.36105	6.98076	0.619714	82.1991	126.305	1.53657	0.22417	0.329009
1-arachidonoyl-GPI (20:4)*	6.55905	6.49271	-0.0663341	94.2909	90.0537	0.955062	0.878899	0.914434
N-lactoyl-isoleucine	6.6372	7.17621	0.539011	99.5395	144.628	1.45298	3.40885e-05	0.000598099	***
N-lactoyl-leucine	6.63938	7.14404	0.504658	99.6901	141.439	1.41879	2.87464e-06	9.34517e-05	***
N-lactoyl-phenylalanine	6.63963	7.29072	0.651089	99.7078	156.576	1.57035	7.06722e-07	4.54658e-05	***
N-lactoyl-tyrosine	6.63831	7.44978	0.811476	99.6161	174.827	1.75501	1.43718e-07	1.40199e-05	***
N-lactoyl-valine	6.63693	7.21642	0.579483	99.5212	148.716	1.49431	4.23155e-06	0.00011667	***
1-linoleoyl-GPC (18:2)	6.614	5.84028	-0.773717	97.9515	57.2927	0.584908	0.0287484	0.0720576
1-linoleoyl-GPE (18:2)*	6.63677	5.90025	-0.736515	99.5099	59.7246	0.600187	0.000151986	0.00167618	**
1-linoleoyl-GPG (18:2)*	6.5613	7.34734	0.786045	94.4381	162.843	1.72434	0.0898676	0.158397
1-linoleoyl-GPI (18:2)*	6.30297	6.31443	0.0114557	78.9558	79.5852	1.00797	0.983536	0.983941
1-methylnicotinamide	6.64315	6.86	0.21685	99.9508	116.162	1.16219	0.0261443	0.0672781
1-myristoyl-2-arachidonoyl-GPC (14:0/20:4)*	6.64008	6.15399	-0.48609	99.7384	71.209	0.713958	0.0132222	0.0401871	*
1-myristoyl-2-palmitoyl-GPC (14:0/16:0)	6.64296	6.41973	-0.223229	99.938	85.6115	0.856646	0.0459101	0.0979843
1-myristoylglycerol (14:0)	6.61803	7.56305	0.945023	98.2258	189.106	1.92522	0.00193468	0.0105181	*
1-oleoyl-2-linoleoyl-GPE (18:1/18:2)*	6.6429	6.1364	-0.506503	99.9336	70.3459	0.703927	0.00107979	0.00661584	**
1-oleoyl-GPC (18:1)	6.64089	5.656	-0.984885	99.7943	50.4227	0.505266	3.35522e-07	2.59023e-05	***
1-oleoyl-GPE (18:1)	6.64107	5.92789	-0.713178	99.8069	60.8797	0.609975	5.19856e-05	0.000743201	***
1-oleoyl-GPG (18:1)*	6.59688	6.97683	0.379954	96.7962	125.961	1.3013	0.315459	0.430272
1-oleoyl-GPI (18:1)*	6.62053	6.86171	0.241181	98.3963	116.3	1.18196	0.376735	0.496313
1-oleoyl-GPS (18:1)	6.57882	7.54114	0.962324	95.5922	186.256	1.94845	0.0269491	0.0688898
1-palmitoleoyl-2-oleoyl-GPC (16:1/18:1)*	6.64203	6.43713	-0.204896	99.8733	86.6502	0.867601	0.0770844	0.145248
1-palmitoleoyl-2-oleoyl-GPE (16:1/18:1)*	6.64071	6.28659	-0.354115	99.7818	78.0643	0.78235	0.00462363	0.0183992	*
1-palmitoleoyl-GPC (16:1)*	6.64121	5.96669	-0.674521	99.817	62.5394	0.62654	9.53136e-05	0.00114972	**
1-palmitoyl-2-alpha-linolenoyl-GPC (16:0/18:3n3)*	6.64307	6.42538	-0.217687	99.9452	85.9472	0.859943	0.183188	0.280597
1-palmitoyl-2-gamma-linolenoyl-GPC (16:0/18:3n6)*	6.63613	5.9821	-0.654023	99.4656	63.2109	0.635506	0.000960233	0.00607623	**
1-palmitoyl-2-oleoyl-GPC (16:0/18:1)	6.64128	6.36422	-0.277057	99.8213	82.3798	0.825273	0.0235657	0.0614619
1-palmitoyl-2-oleoyl-GPE (16:0/18:1)	6.63746	6.03968	-0.597787	99.558	65.7846	0.660767	0.00205285	0.0106664	*
1-palmitoyl-2-stearoyl-GPC (16:0/18:0)	6.63991	5.68482	-0.95509	99.727	51.4401	0.515809	0.000245554	0.0023696	**
1-palmitoyl-2-stearoyl-GPE (16:0/18:0)*	6.63797	4.8389	-1.79907	99.5927	28.6189	0.287359	4.76673e-05	0.000707676	***
1-palmitoylglycerol (16:0)	6.57991	7.57224	0.992321	95.6646	190.314	1.98938	0.00818519	0.0278083	*
1-palmitoyl-GPC (16:0)	6.64312	5.98241	-0.660715	99.949	63.2242	0.632565	7.70766e-06	0.000175009	***
1-palmitoyl-GPE (16:0)	6.63293	6.07939	-0.553537	99.2456	67.6208	0.681347	0.00247954	0.0117132	*
1-stearoyl-2-arachidonoyl-GPE (18:0/20:4)	6.60779	6.22566	-0.382137	97.5312	74.8357	0.7673	0.122157	0.205011
1-stearoyl-2-arachidonoyl-GPI (18:0/20:4)	6.64102	6.14138	-0.499642	99.8038	70.5895	0.707282	0.0545878	0.110899
1-stearoyl-2-oleoyl-GPC (18:0/18:1)	6.63941	5.90856	-0.730855	99.6926	60.0695	0.602547	0.00210012	0.0106664	*
1-stearoyl-2-oleoyl-GPE (18:0/18:1)	6.63845	5.87486	-0.763589	99.6262	58.6828	0.589029	0.0017342	0.00984412	**
1-stearoyl-2-oleoyl-GPS (18:0/18:1)	6.63915	5.59786	-1.04128	99.6742	48.4312	0.485895	0.000583063	0.00416782	**
1-stearoyl-GPC (18:0)	6.6419	5.798	-0.8439	99.8642	55.6379	0.557135	5.02296e-06	0.000129258	***
1-stearoyl-GPE (18:0)	6.63834	5.97099	-0.667351	99.6182	62.7258	0.629662	0.00293727	0.012884	*
1-stearoyl-GPI (18:0)	6.60791	7.2555	0.647589	97.5394	152.8	1.56655	0.0249501	0.0646357
1-stearoyl-GPS (18:0)*	6.58635	7.59917	1.01282	96.0927	193.901	2.01785	0.0104926	0.0337511	*
2,3-dihydroxy-5-methylthio-4-pentenoate (DMTPA)*	6.60059	6.56693	-0.0336647	97.0457	94.8074	0.976936	0.943568	0.957694
2-aminoadipate	6.63393	6.17403	-0.459896	99.3143	72.2053	0.727038	0.00223422	0.0112001	*
2'-deoxycytidine	6.64152	7.13879	0.497273	99.8381	140.926	1.41154	0.00508926	0.01945	*
2'-deoxyinosine	6.63604	7.87166	1.23562	99.4597	234.21	2.35482	2.90523e-06	9.34517e-05	***
2'-deoxyuridine	6.64116	6.87582	0.234659	99.8134	117.443	1.17663	0.00556813	0.0210715	*
2-hydroxy-3-methylvalerate	6.62342	6.90634	0.282922	98.5935	119.954	1.21666	0.0513584	0.105449
2-hydroxybutyrate/2-hydroxyisobutyrate	6.58835	6.9555	0.367148	96.226	124.112	1.2898	0.129416	0.215321
2-hydroxyglutarate	6.64287	6.81495	0.17208	99.9318	112.591	1.12668	0.0327804	0.0776272
2-methylcitrate/homocitrate	6.61801	6.88764	0.269637	98.2242	118.41	1.2055	0.24399	0.350111
2'-O-methylcytidine	6.64234	6.7922	0.149864	99.8949	110.83	1.10947	0.158697	0.253128
2'-O-methyluridine	6.63922	6.88235	0.243132	99.6789	117.976	1.18356	0.013903	0.040966	*
2-palmitoylglycerol (16:0)	6.49025	7.31724	0.82699	89.8998	159.48	1.77398	0.105213	0.182938
2-palmitoyl-GPC (16:0)*	6.64148	5.98238	-0.659096	99.8354	63.2233	0.633275	0.000267349	0.00245706	**
2-stearoyl-GPE (18:0)*	6.14285	6.86696	0.724115	70.6613	116.725	1.65189	0.325223	0.442029
3-(3-amino-3-carboxypropyl)uridine*	6.63851	6.3901	-0.248412	99.6302	83.871	0.841823	0.0333583	0.0780382
3-(4-hydroxyphenyl)lactate	6.64178	6.8398	0.198022	99.856	114.547	1.14712	0.0379535	0.0851958
3-amino-2-piperidone	6.64237	6.87122	0.228843	99.8973	117.069	1.1719	0.0570186	0.115231
3-ethylphenylsulfate	6.63051	6.64822	0.0177152	99.079	100.303	1.01235	0.936469	0.953766
3-formylindole	6.64071	6.8549	0.21419	99.7824	115.753	1.16005	0.11337	0.194492
3-hydroxy-3-methylglutarate	6.64123	6.6298	-0.0114245	99.8179	99.0305	0.992112	0.916998	0.943897
3-hydroxybutyrate (BHBA)	6.62984	7.03065	0.40081	99.0333	130.749	1.32025	0.0833807	0.152551
3-hydroxybutyroylglycine**	6.63887	6.70306	0.0641985	99.6547	104.189	1.0455	0.694462	0.763711
3-hydroxyhexanoate	6.60459	6.74616	0.141573	97.315	107.349	1.10311	0.64977	0.735227
3-hydroxyisobutyrate	6.63661	7.04404	0.407422	99.4993	131.967	1.32631	0.000465784	0.0034977	**
3-hydroxyoctanoate	6.5533	6.88123	0.327926	93.9161	117.884	1.25521	0.269271	0.376589
3-indoxyl sulfate	6.63338	6.88165	0.248275	99.2764	117.919	1.18779	0.161012	0.254716
3-methyl-2-oxobutyrate	6.63032	6.88115	0.250832	99.0658	117.878	1.18989	0.147728	0.239592
3-methyl-2-oxovalerate	6.63552	6.93728	0.301757	99.4239	122.554	1.23264	0.0876429	0.15735
3-methylcytidine	6.29984	5.93816	-0.361675	78.7844	61.3147	0.77826	0.431754	0.544631
3-methylglutaconate	6.6363	6.54994	-0.086363	99.4779	93.6977	0.941894	0.576961	0.662819
3-phosphoglycerate	6.64019	6.8364	0.196215	99.7459	114.278	1.14569	0.133208	0.217873
4-cholesten-3-one	6.62572	7.24499	0.619272	98.7508	151.691	1.5361	0.00776687	0.026768	*
4-ethylphenylsulfate	6.64304	6.7923	0.149251	99.9437	110.837	1.10899	0.181462	0.279061
4-guanidinobutanoate	6.6436	6.42931	-0.214294	99.9823	86.1815	0.861968	0.0635265	0.126398
4-hydroxyphenylpyruvate	6.63787	7.04917	0.411308	99.5857	132.438	1.32989	0.000959204	0.00607623	**
4-imidazoleacetate	6.63049	7.05148	0.420983	99.078	132.65	1.33884	0.0194798	0.052952
4-methyl-2-oxopentanoate	6.63606	6.91533	0.279273	99.4609	120.704	1.21358	0.0527404	0.107713
4-methylcatechol sulfate	6.50379	6.86172	0.35793	90.748	116.301	1.28159	0.159851	0.25392
5,6-dihydrouridine	6.56867	6.83307	0.264399	94.9221	114.014	1.20114	0.508741	0.604377
5-aminovalerate	6.59803	6.8582	0.260163	96.8736	116.017	1.19761	0.484581	0.590022
5-methylcytidine	6.63722	6.86827	0.231044	99.5413	116.83	1.17368	0.044099	0.0950962
5-methylthioadenosine (MTA)	6.6377	6.8742	0.2365	99.5743	117.312	1.17813	0.121336	0.204523
5-methyluridine (ribothymidine)	6.63953	7.15849	0.518958	99.7008	142.863	1.43292	4.6065e-05	0.000707676	***
5-oxoproline	6.643	7.00493	0.361933	99.9406	128.438	1.28515	0.000133969	0.00152094	**
6-phosphogluconate	6.60422	5.17643	-1.42779	97.29	36.1627	0.3717	0.00828485	0.0278083	*
7-alpha-hydroxy-3-oxo-4-cholestenoate (7-Hoca)	6.63098	7.05614	0.425158	99.1114	133.079	1.34272	0.0112511	0.0357675	*
7-methylguanine	6.64003	6.883	0.242975	99.7348	118.029	1.18343	0.0176256	0.0491154	*
acetyl CoA	6.63675	6.48423	-0.152527	99.5089	89.5255	0.899673	0.607602	0.693888
acetylcarnitine (C2)	6.63576	6.54849	-0.0872717	99.4405	93.6035	0.941301	0.431422	0.544631
acetylcholine	6.64369	5.48672	-1.15696	99.9883	44.8403	0.448456	6.70832e-06	0.000161838	***
acetylphosphate	6.61762	6.78949	0.171877	98.1976	110.622	1.12652	0.386186	0.505314
aconitate [cis or trans]	6.63697	6.84866	0.211697	99.5236	115.253	1.15805	0.0374449	0.0851958
adenine	6.5869	5.82045	-0.766445	96.1289	56.5108	0.587864	0.0217716	0.058293
adenosine	6.64158	6.71737	0.0757847	99.8426	105.228	1.05393	0.799442	0.850646
adenosine 3',5'-cyclic monophosphate (cAMP)	6.64246	6.95474	0.312276	99.9033	124.046	1.24167	0.0513555	0.105449
adenosine 5'-diphosphate (ADP)	6.50023	6.37134	-0.128886	90.524	82.7876	0.914538	0.824696	0.872144
adenosine 5'-diphosphoribose (ADP-ribose)	6.04494	4.21192	-1.83302	66.0249	18.5317	0.280677	0.071447	0.138992
adenosine 5'-monophosphate (AMP)	6.63802	6.52503	-0.112988	99.5964	92.0939	0.924671	0.376501	0.496313
alanine	6.64316	6.72478	0.0816135	99.9519	105.769	1.0582	0.494655	0.594349
alpha-hydroxyisocaproate	6.61271	6.89583	0.283126	97.8641	119.084	1.21683	0.080866	0.149351
alpha-hydroxyisovalerate	6.6398	7.14731	0.507511	99.7194	141.761	1.4216	0.000404428	0.00336096	**
alpha-ketoglutaramate*	6.64057	6.91211	0.271539	99.7728	120.435	1.20709	0.0378788	0.0851958
alpha-ketoglutarate	6.64171	6.70522	0.063514	99.8511	104.345	1.04501	0.651418	0.735227
alpha-lipoate	6.64005	6.87541	0.235359	99.7366	117.41	1.1772	0.131825	0.216529
alpha-tocopherol	6.64074	6.57337	-0.0673731	99.7843	95.2316	0.954374	0.674355	0.752315
arabitol/xylitol	6.63611	6.98705	0.350945	99.4644	126.856	1.2754	0.0716563	0.138992
arabonate/xylonate	6.63243	6.96266	0.330228	99.2114	124.73	1.25721	0.137618	0.224138
argininate*	6.58953	6.4705	-0.119029	96.3044	88.6778	0.920807	0.684725	0.759493
arginine	6.64347	6.80937	0.165908	99.973	112.157	1.12187	0.0194061	0.052952
argininosuccinate	6.62553	7.23328	0.607744	98.7379	150.464	1.52387	0.00677646	0.0239974	*
asparagine	6.63374	6.76482	0.131085	99.301	108.746	1.09512	0.564488	0.652372
aspartate	6.63978	6.1643	-0.475476	99.7177	71.7199	0.71923	0.0176866	0.0491154	*
benzoate	6.62656	7.02678	0.400215	98.8085	130.398	1.3197	0.0149227	0.0429863	*
beta-citrylglutamate	6.64299	6.94676	0.303773	99.9396	123.362	1.23437	0.00717953	0.0249666	*
beta-hydroxyisovalerate	6.63386	6.86494	0.231074	99.3096	116.561	1.17371	0.114474	0.195517
betaine	6.64044	6.31585	-0.324589	99.7636	79.6638	0.798526	0.00141657	0.00841223	**
butyrylglutamine/isobutyrylglutamine	6.63925	6.9623	0.323054	99.6811	124.699	1.25098	0.00635381	0.0229212	*
butyrylglycine	6.38574	6.20319	-0.18255	83.618	73.6795	0.881144	0.53209	0.618785
cadaverine	6.63567	6.95304	0.317373	99.4339	123.901	1.24606	0.0127641	0.0391027	*
caproate (6:0)	6.55311	6.78284	0.229728	93.904	110.113	1.17261	0.714634	0.782617
caprylate (8:0)	6.46263	6.84169	0.379059	88.1955	114.698	1.30049	0.367716	0.492842
ceramide (d16:1/24:1, d18:1/22:1)*	6.62231	5.65502	-0.96729	98.5174	50.3883	0.511466	0.0133684	0.040314	*
ceramide (d18:1/14:0, d16:1/16:0)*	6.64028	6.39088	-0.249402	99.7525	83.9163	0.841245	0.0762945	0.145072
C-glycosyltryptophan	6.63567	6.54774	-0.0879254	99.4342	93.5551	0.940875	0.441664	0.548238
cholate	6.62822	6.653	0.0247841	98.9219	100.636	1.01733	0.896668	0.930414
cholesterol	6.63971	6.06062	-0.57909	99.7127	66.7463	0.669386	0.00207725	0.0106664	*
choline	6.64365	6.26741	-0.376235	99.9854	77.0333	0.770445	0.000488106	0.00355489	**
choline phosphate	6.64302	6.75737	0.114343	99.9423	108.186	1.08248	0.188226	0.286044
citrate	6.64121	6.57017	-0.0710407	99.8168	95.0207	0.951951	0.665793	0.747081
citrulline	6.37862	5.98358	-0.395044	83.2062	63.2755	0.760466	0.434648	0.545153
CoA-glutathione*	6.6331	6.86697	0.233875	99.2572	116.725	1.17599	0.248621	0.355436
coenzyme A	6.62995	7.11097	0.48102	99.0407	138.234	1.39573	0.0489102	0.103733
creatine	6.64042	6.64527	0.00484736	99.7621	100.098	1.00337	0.975793	0.980876
creatine phosphate	6.64338	6.42103	-0.222346	99.9667	85.6885	0.85717	0.106145	0.183731
creatinine	6.62618	5.79213	-0.834049	98.7822	55.4121	0.560953	0.00234579	0.0114617	*
cystathionine	6.07386	6.94796	0.874097	67.3619	123.465	1.83286	0.161741	0.254824
cysteine	6.59774	5.82511	-0.772628	96.8539	56.6934	0.58535	0.0219208	0.058293
cysteine s-sulfate	6.57926	6.92053	0.341271	95.6213	121.14	1.26687	0.374599	0.496313
cysteinylglycine	6.63734	6.88699	0.249652	99.5494	118.356	1.18892	0.258298	0.365212
cytidine	6.64151	6.38243	-0.259081	99.8378	83.4264	0.83562	0.00602851	0.0221619	*
cytidine 2',3'-cyclic monophosphate	6.23578	6.47281	0.237026	75.3629	88.8198	1.17856	0.720007	0.785092
cytidine 5'-diphosphocholine	6.64112	7.5061	0.864984	99.8105	181.787	1.82132	8.25293e-08	1.40199e-05	***
cytidine 5'-monophosphate (5'-CMP)	6.64319	6.88146	0.238274	99.9536	117.903	1.17958	0.0315753	0.0766544
cytidine 5'-monophospho-N-acetylneuraminic acid	6.64034	6.97241	0.33207	99.7567	125.576	1.25882	0.041207	0.0909376
cytidine-5'-diphosphoethanolamine	6.63111	7.13745	0.506344	99.1201	140.795	1.42045	0.00261538	0.0118769	*
deoxycarnitine	6.63473	6.49963	-0.135096	99.3692	90.4865	0.910609	0.376373	0.496313
deoxycholate	6.60885	7.06755	0.458705	97.6025	134.136	1.37431	0.54066	0.62671
dihomo-linoleate (20:2n6)	6.59967	7.59948	0.999815	96.9835	193.942	1.99974	0.00173212	0.00984412	**
dihydroorotate	6.61735	5.81242	-0.804927	98.1793	56.1969	0.572391	0.000460266	0.0034977	**
dihydroxyacetone phosphate (DHAP)	6.63779	6.77997	0.142182	99.5802	109.894	1.10357	0.34089	0.460083
dimethylarginine (SDMA + ADMA)	6.6422	6.81598	0.173783	99.8853	112.672	1.12801	0.0679167	0.13444
docosadienoate (22:2n6)	6.47083	7.54118	1.07035	88.6981	186.261	2.09995	0.0412641	0.0909376
erythronate*	6.63637	6.62704	-0.00932858	99.4826	98.8414	0.993555	0.933123	0.952872
ethylmalonate	6.63304	6.77268	0.139649	99.2527	109.34	1.10164	0.29992	0.414943
flavin adenine dinucleotide (FAD)	6.63981	6.99851	0.358697	99.7199	127.868	1.28227	0.0904857	0.158761
folate	6.64098	6.94382	0.302847	99.8005	123.112	1.23358	0.00427192	0.017723	*
fructose	6.64189	6.56146	-0.0804339	99.8639	94.4486	0.945773	0.453416	0.555614
fructose 1,6-diphosphate/glucose 1,6-diphosphate/myo-inositol diphosphates	6.52519	6.62162	0.096433	92.104	98.4708	1.06913	0.79996	0.850646
fumarate	6.64268	6.70267	0.0599908	99.9184	104.161	1.04246	0.404859	0.523551
galactitol (dulcitol)	6.63934	6.59363	-0.0457076	99.6872	96.5784	0.968815	0.833629	0.879182
galactonate	6.62842	6.32523	-0.303191	98.9361	80.1835	0.810458	0.0897208	0.158397
gamma-glutamylglutamine	6.49549	5.90739	-0.588107	90.2274	60.0206	0.665215	0.405704	0.523551
gamma-glutamylglycine	6.6226	5.24282	-1.37978	98.5372	37.8657	0.384278	0.0144163	0.0421566	*
gamma-glutamylisoleucine*	6.63468	6.76072	0.12604	99.3659	108.437	1.09129	0.495124	0.594349
gamma-glutamylleucine	6.6416	6.75224	0.110639	99.8438	107.802	1.07971	0.234376	0.337572
gamma-glutamylvaline	6.64215	6.75699	0.11484	99.8818	108.158	1.08286	0.296561	0.413259
gluconate	6.63993	7.16565	0.525727	99.7279	143.574	1.43966	0.028946	0.0720849
glucose	6.64295	6.85266	0.209704	99.9373	115.573	1.15645	0.0754927	0.144258
glutamate	6.63579	6.34598	-0.289816	99.4426	81.3447	0.818006	0.17487	0.271084
glutamate, gamma-methyl ester	6.61411	6.69761	0.0835083	97.959	103.796	1.05959	0.782394	0.843587
glutamine	6.62295	6.6087	-0.0142482	98.5612	97.5925	0.990173	0.945289	0.957694
glutarate (C5-DC)	6.37839	6.79901	0.420622	83.193	111.354	1.3385	0.233048	0.337572
glutathione, oxidized (GSSG)	6.64058	7.11264	0.472063	99.7729	138.394	1.38709	0.00704626	0.0247259	*
glutathione, reduced (GSH)	6.62132	7.52087	0.89955	98.4499	183.657	1.86548	0.0136249	0.0407692	*
glycerate	6.64233	6.92481	0.28248	99.8945	121.5	1.21628	0.030982	0.0761723
glycerol	6.50765	6.9048	0.397149	90.9909	119.826	1.3169	0.690929	0.762332
glycerol 3-phosphate	6.64259	6.51338	-0.129211	99.9124	91.353	0.914331	0.394022	0.513826
glycerophosphoethanolamine	6.64155	5.90935	-0.732206	99.8406	60.1023	0.601983	0.00012692	0.00148458	**
glycerophosphoglycerol	6.63952	5.9987	-0.640819	99.7	63.9425	0.641349	0.00178892	0.0100076	*
glycerophosphoinositol*	6.63912	6.53748	-0.101638	99.6724	92.8921	0.931974	0.42271	0.538502
glycerophosphorylcholine (GPC)	6.64291	6.00604	-0.63687	99.9341	64.2683	0.643107	1.29812e-06	7.15821e-05	***
glycerophosphoserine*	6.64269	7.30846	0.665762	99.9194	158.513	1.58641	7.02492e-05	0.000935041	***
glycine	6.63879	6.43452	-0.204276	99.6496	86.4933	0.867974	0.25712	0.364883
glycochenodeoxycholate	6.63753	6.94573	0.308195	99.5625	123.274	1.23816	0.149944	0.242169
glycocholate	6.63124	6.959	0.327764	99.1292	124.414	1.25507	0.088753	0.158397
glycodeoxycholate	6.63796	6.86331	0.225354	99.592	116.429	1.16906	0.0851056	0.153508
glycosyl-N-palmitoyl-sphingosine (d18:1/16:0)	6.63624	6.11196	-0.524284	99.4736	69.1644	0.695304	0.012319	0.0383478	*
glycosyl-N-stearoyl-sphingosine (d18:1/18:0)	6.6249	6.09038	-0.534525	98.6948	68.1375	0.690386	0.0220486	0.058293
glycylvaline	6.63941	5.91605	-0.723364	99.6926	60.3821	0.605683	0.0103392	0.0337511	*
guaiacol sulfate	6.61457	6.81761	0.20304	97.9908	112.799	1.15112	0.399135	0.518741
guanidinoacetate	6.63915	6.82146	0.182304	99.6744	113.1	1.13469	0.0710027	0.138992
guanine	6.63413	7.10828	0.474157	99.3279	137.977	1.38911	0.00248829	0.0117132	*
guanosine	6.63854	6.16025	-0.478286	99.6321	71.5189	0.71783	8.10289e-05	0.00104257	**
guanosine 5'- monophosphate (5'-GMP)	6.28192	3.9205	-2.36142	77.8121	15.1422	0.1946	0.00288918	0.0128187	*
gulonate*	6.63504	6.12821	-0.506831	99.3908	69.948	0.703767	0.00630206	0.0229212	*
heptanoate (7:0)	5.94425	6.04297	0.0987215	61.5739	65.9348	1.07082	0.923115	0.947666
hippurate	6.63329	6.8235	0.190217	99.27	113.261	1.14094	0.298341	0.414243
histidine	6.63735	6.88869	0.25134	99.5498	118.495	1.19031	0.0368251	0.0846101
histidine methyl ester	6.63272	6.32891	-0.303814	99.2311	80.3879	0.810108	0.130595	0.215427
homocysteine	6.6346	5.94668	-0.687915	99.3601	61.6779	0.62075	0.0159869	0.0457108	*
hydroxy-N6,N6,N6-trimethyllysine*	6.64155	6.34073	-0.300827	99.8406	81.0493	0.811787	0.0771396	0.145248
hypoxanthine	6.62529	7.60875	0.983457	98.7213	195.191	1.9772	2.0773e-06	8.90932e-05	***
imidazole lactate	6.62479	6.56521	-0.0595839	98.6874	94.6946	0.959541	0.788751	0.848073
indoleacetate	6.6337	7.17426	0.54055	99.2988	144.433	1.45453	0.00199934	0.0106664	*
indolelactate	6.63644	7.12005	0.483607	99.4876	139.107	1.39823	0.000716883	0.00494137	**
inosine	6.64239	6.97131	0.328917	99.8985	125.479	1.25607	0.0330746	0.0778464
isoleucine	6.64358	6.69099	0.0474149	99.9806	103.321	1.03341	0.450087	0.55506
isoleucylglycine	6.60544	5.73735	-0.868093	97.3725	53.3475	0.547871	0.00564302	0.0211476	*
isovalerate (i5:0)	6.63049	7.14968	0.519188	99.0781	141.994	1.43315	0.261247	0.368016
kynurenine	6.64228	7.04611	0.403831	99.8908	132.157	1.32302	0.00912556	0.0303661	*
lactate	6.64225	7.04272	0.400473	99.8885	131.847	1.31994	0.000182267	0.00195431	**
lactosyl-N-palmitoyl-sphingosine (d18:1/16:0)	6.59653	6.12806	-0.46847	96.7729	69.9408	0.722731	0.125474	0.209666
lanthionine	6.48662	6.70251	0.215889	89.6743	104.149	1.16142	0.665715	0.747081
leucine	6.64353	6.63124	-0.0122917	99.9773	99.1292	0.991516	0.862581	0.904773
leucylalanine	6.55659	6.91675	0.360165	94.1305	120.823	1.28357	0.413842	0.530707
leucylglycine	6.64176	6.12935	-0.512403	99.8546	70.0034	0.701054	0.117513	0.199824
linoleoyl ethanolamide	6.5849	8.13504	1.55014	95.996	281.12	2.92846	0.000445026	0.0034977	**
lysine	6.64118	6.77374	0.132564	99.8147	109.421	1.09624	0.211367	0.312596
malate	6.64091	6.65833	0.0174243	99.7958	101.008	1.01215	0.875886	0.913763
mannitol/sorbitol	6.63511	6.80088	0.165769	99.3957	111.499	1.12176	0.217747	0.320803
mannonate*	6.6418	6.89726	0.255464	99.8573	119.202	1.19372	0.0506267	0.105064
mannose	6.62822	6.92777	0.299555	98.922	121.75	1.23076	0.0439832	0.0950962
methionine	6.64337	6.72517	0.0818005	99.9662	105.798	1.05834	0.302832	0.417475
methionine sulfoxide	6.6315	6.71805	0.0865423	99.1474	105.277	1.06182	0.679837	0.756245
methylphosphate	6.63655	6.54492	-0.0916291	99.495	93.3723	0.938462	0.441715	0.548238
methylsuccinate	6.62134	6.57984	-0.0415004	98.4513	95.6596	0.971644	0.81821	0.867663
myo-inositol	6.63573	6.53294	-0.10279	99.4386	92.6002	0.931231	0.487873	0.590342
myristoyl dihydrosphingomyelin (d18:0/14:0)*	6.63435	6.24246	-0.391888	99.3434	75.7127	0.762132	0.07802	0.145717
N(1)-acetylspermine	6.61747	6.0795	-0.537971	98.1879	67.6258	0.688739	0.0425334	0.0927564
N,N,N-trimethyl-alanylproline betaine (TMAP)	6.64271	6.20816	-0.434554	99.9206	73.9335	0.739922	0.000233663	0.00231267	**
N1-methyladenosine	6.6424	6.64586	0.00346896	99.8988	100.139	1.00241	0.963304	0.970849
N2,N2-dimethylguanosine	6.6413	6.92422	0.282918	99.8229	121.45	1.21665	0.0837843	0.152551
N6,N6,N6-trimethyllysine	6.63983	6.03304	-0.606786	99.7213	65.4828	0.656658	1.80091e-06	8.6894e-05	***
N6-acetyllysine	6.44924	5.679	-0.77024	87.3806	51.233	0.58632	0.370317	0.494611
N6-carbamoylthreonyladenosine	6.64141	6.49481	-0.1466	99.8307	90.1848	0.903377	0.157967	0.25301
N6-methyllysine	6.64141	6.8915	0.250088	99.8305	118.726	1.18928	0.111899	0.192826
N-acetylalanine	6.63253	5.85944	-0.773086	99.218	58.0588	0.585164	8.64824e-05	0.00107685	**
N-acetylarginine	6.64287	6.49865	-0.144214	99.9314	90.4252	0.904872	0.508867	0.604377
N-acetylasparagine	6.64155	6.278	-0.363553	99.8405	77.6008	0.777248	0.00431596	0.017723	*
N-acetylaspartate (NAA)	6.64348	6.43891	-0.204567	99.974	86.7573	0.867799	0.0302492	0.0748473
N-acetyl-aspartyl-glutamate (NAAG)	6.64055	6.62568	-0.0148688	99.7709	98.7479	0.989747	0.953571	0.963556
N-acetyl-cadaverine	6.63271	6.9483	0.315592	99.2302	123.494	1.24452	0.102655	0.179298
N-acetylcysteine	6.62926	7.66961	1.04034	98.9936	203.602	2.05672	0.000651114	0.00456963	**
N-acetyl-glucosamine 1-phosphate	6.62917	6.53612	-0.093044	98.9869	92.8044	0.937542	0.60738	0.693888
N-acetylglucosamine/N-acetylgalactosamine	6.54315	4.81297	-1.73018	93.2578	28.1093	0.301415	0.000417943	0.00336096	**
N-acetylglucosaminylasparagine	6.63549	6.05585	-0.579635	99.4217	66.5263	0.669133	0.118819	0.201158
N-acetylglutamate	6.64091	6.20248	-0.43843	99.7958	73.6431	0.737937	0.169295	0.2635
N-acetylglutamine	6.64208	6.41892	-0.223166	99.8772	85.5632	0.856684	0.078521	0.145717
N-acetylhistidine	6.63713	7.37661	0.739472	99.5352	166.18	1.66956	0.00283248	0.0127132	*
N-acetylisoleucine	6.62988	6.63711	0.00722337	99.0362	99.5333	1.00502	0.983941	0.983941
N-acetylleucine	6.40876	6.88967	0.480905	84.963	118.576	1.39562	0.226555	0.330002
N-acetylmethionine	6.63931	5.76542	-0.873882	99.6851	54.3959	0.545677	5.83976e-08	1.40199e-05	***
N-acetylmethionine sulfoxide	6.63995	5.3846	-1.25536	99.7298	41.7758	0.41889	2.71521e-05	0.000499081	***
N-acetylneuraminate	6.64201	6.49149	-0.150523	99.8724	89.9774	0.900924	0.167207	0.261304
N-acetylphenylalanine	6.6405	6.61366	-0.0268385	99.7674	97.9286	0.981569	0.914943	0.943897
N-acetylputrescine	6.64194	7.08267	0.440725	99.8676	135.549	1.35729	0.00081817	0.00544588	**
N-acetylserine	6.64302	5.83691	-0.806113	99.9421	57.1589	0.571921	3.89989e-06	0.000115797	***
N-acetylthreonine	6.64133	6.2309	-0.41043	99.8248	75.1081	0.752399	0.00234563	0.0114617	*
N-acetylvaline	6.633	5.81115	-0.821848	99.25	56.1474	0.565717	2.48435e-06	9.34517e-05	***
N-carbamoylaspartate	6.64163	5.72409	-0.917536	99.8457	52.8595	0.529412	4.7501e-05	0.000707676	***
N-formylmethionine	6.64079	6.69624	0.0554479	99.7875	103.697	1.03918	0.568342	0.654865
N-formylphenylalanine	6.24337	5.51462	-0.72875	75.7605	45.7159	0.603426	0.19743	0.297688
nicotinamide	6.64248	6.80697	0.164492	99.9043	111.97	1.12077	0.129997	0.21536
nicotinamide adenine dinucleotide (NAD+)	6.64243	6.56437	-0.078062	99.9014	94.6395	0.947329	0.519409	0.611256
nicotinamide adenine dinucleotide reduced (NADH)	6.61349	6.8077	0.194207	97.9173	112.027	1.1441	0.497344	0.594349
nicotinamide ribonucleotide (NMN)	6.63803	6.3449	-0.29313	99.5967	81.2838	0.81613	0.045946	0.0979843
nicotinamide riboside	6.61816	6.80685	0.188692	98.2344	111.961	1.13973	0.731449	0.793087
N-monomethylarginine	6.64228	6.85854	0.216255	99.891	116.045	1.16171	0.0313603	0.0766143
N-oleoylglycine	6.45823	7.58052	1.12229	87.9265	191.41	2.17693	0.00973899	0.0321304	*
N-palmitoylglycine	6.61413	7.57749	0.963364	97.9605	191.009	1.94985	0.00495414	0.019123	*
N-palmitoyl-sphingadienine (d18:2/16:0)*	6.6341	5.63079	-1.00331	99.3261	49.5492	0.498854	0.000410482	0.00336096	**
N-palmitoyl-sphinganine (d18:0/16:0)	6.63247	6.53186	-0.100614	99.2142	92.5307	0.932636	0.669687	0.749273
N-palmitoyl-sphingosine (d18:1/16:0)	6.63848	5.99194	-0.646532	99.6278	63.6436	0.638814	0.00671021	0.0239828	*
N-stearoyl-sphingosine (d18:1/18:0)*	6.6322	5.96301	-0.669194	99.1953	62.3797	0.628858	0.00369981	0.0159855	*
oleoyl ethanolamide	6.64094	6.47535	-0.165598	99.7983	88.9761	0.891559	0.0835978	0.152551
O-methyltyrosine	6.57776	5.37014	-1.20762	95.5222	41.3594	0.432982	0.0321112	0.0767875
ophthalmate	6.63647	5.44013	-1.19634	99.4893	43.4152	0.43638	0.000291211	0.00261413	**
ornithine	6.6383	6.89567	0.257371	99.6158	119.071	1.1953	0.0732597	0.140688
orotate	6.62078	6.26447	-0.356318	98.4134	76.8762	0.781156	0.0234074	0.0614619
orotidine	6.63292	6.57421	-0.0587089	99.2448	95.2872	0.960123	0.715709	0.782617
o-Tyrosine	6.62399	6.9892	0.365209	98.6324	127.045	1.28807	0.021751	0.058293
palmitoleoyl ethanolamide*	6.6164	6.74765	0.131248	98.1147	107.459	1.09524	0.495867	0.594349
palmitoyl dihydrosphingomyelin (d18:0/16:0)*	6.64081	6.02388	-0.616929	99.789	65.0681	0.652057	0.00105022	0.00653846	**
palmitoyl ethanolamide	6.63905	6.54963	-0.0894214	99.6673	93.6772	0.9399	0.384158	0.504371
palmitoyl sphingomyelin (d18:1/16:0)	6.64032	6.35738	-0.282936	99.7552	81.9904	0.821916	0.0355525	0.0821752
pantetheine	6.63049	6.99196	0.36147	99.0779	127.289	1.28473	0.0621686	0.124985
pantothenate	6.64143	6.65223	0.0107976	99.8323	100.582	1.00751	0.901833	0.933264
p-cresol sulfate	6.64341	6.83636	0.192953	99.9691	114.275	1.1431	0.0280613	0.0707952
phenol red	6.64244	6.88131	0.238867	99.9019	117.891	1.18007	0.0171079	0.0485561	*
phenol sulfate	6.64231	7.04006	0.397748	99.8929	131.604	1.31745	0.000832402	0.00544588	**
phenylacetylglycine	6.3085	6.12781	-0.180683	79.2586	69.9286	0.882285	0.644233	0.731394
phenylalanine	6.64362	6.79433	0.150708	99.9839	110.994	1.11011	0.0842784	0.15273
phenylalanylglycine	6.59525	6.22795	-0.367303	96.6872	74.9548	0.77523	0.233513	0.337572
phenyllactate (PLA)	6.6272	7.00228	0.375082	98.8522	128.203	1.29691	0.0137381	0.0407916	*
phosphate	6.63684	6.13483	-0.502013	99.515	70.2696	0.706121	0.0175438	0.0491154	*
phosphoenolpyruvate (PEP)	6.64256	7.05788	0.415325	99.9102	133.24	1.3336	0.00253272	0.0117787	*
phosphoethanolamine	6.64338	6.59852	-0.0448582	99.9672	96.9067	0.969385	0.636524	0.724774
phytosphingosine	6.63852	5.52817	-1.11034	99.6305	46.1472	0.463183	1.33714e-05	0.00027165	***
proline	6.64196	6.74863	0.106673	99.8687	107.533	1.07674	0.34787	0.467867
prolylglycine	6.64076	5.81383	-0.826927	99.7857	56.2521	0.563729	1.81449e-05	0.000350197	***
pseudouridine	6.64268	6.74892	0.106238	99.9187	107.554	1.07642	0.186728	0.284889
putrescine	6.64372	6.87205	0.228331	99.9902	117.136	1.17148	0.00594336	0.022059	*
pyridoxal	6.63799	6.81787	0.179877	99.5941	112.819	1.13279	0.199741	0.3
pyridoxal phosphate	6.55488	5.98164	-0.573242	94.0188	63.1905	0.672105	0.262188	0.368016
pyridoxamine	6.64254	7.00915	0.366613	99.9087	128.814	1.28932	0.225575	0.329818
pyridoxate	6.64217	6.97036	0.32819	99.8833	125.397	1.25544	0.00204155	0.0106664	*
pyridoxine (Vitamin B6)	6.64347	6.82317	0.179701	99.9729	113.234	1.13265	0.0322269	0.0767875
pyroglutamine*	6.63676	6.50107	-0.135689	99.5091	90.5767	0.910235	0.416571	0.532439
pyruvate	6.63539	6.82895	0.193562	99.4148	113.689	1.14358	0.063517	0.126398
ribitol	6.62748	7.33469	0.707208	98.8713	161.421	1.63264	0.0730004	0.140688
riboflavin (Vitamin B2)	6.54185	6.63227	0.0904196	93.1734	99.1998	1.06468	0.797125	0.850646
ribonate	6.64249	6.66221	0.0197213	99.9053	101.28	1.01376	0.850585	0.894621
ribulonate/xylulonate*	6.64279	6.99378	0.350996	99.9259	127.45	1.27544	0.155376	0.249896
S-1-pyrroline-5-carboxylate	6.64279	6.29162	-0.351171	99.9259	78.3367	0.783948	0.307562	0.422488
saccharopine	6.64225	6.13465	-0.507599	99.8886	70.2608	0.703392	0.0504633	0.105064
S-adenosylhomocysteine (SAH)	6.56589	6.79489	0.228996	94.7395	111.037	1.17202	0.406905	0.523551
S-adenosylmethionine (SAM)	6.64297	7.32815	0.68518	99.9389	160.692	1.6079	4e-05	0.000671304	***
salicylate	6.59446	6.75802	0.163552	96.6342	108.234	1.12004	0.425379	0.540119
sarcosine	6.61255	6.33062	-0.281932	97.8537	80.4836	0.822489	0.73121	0.793087
sedoheptulose-7-phosphate	6.61397	6.38757	-0.226393	97.9496	83.7243	0.854769	0.210851	0.312596
serine	6.63942	6.65516	0.0157364	99.6933	100.787	1.01097	0.928056	0.950212
S-lactoylglutathione	5.94104	8.19691	2.25587	61.4373	293.438	4.77622	0.0125967	0.0388986	*
S-methylglutathione	6.41065	6.89514	0.48449	85.0742	119.027	1.39909	0.434992	0.545153
spermidine	6.64266	6.76343	0.120764	99.9175	108.641	1.08731	0.202836	0.303467
spermine	6.58554	4.04812	-2.53743	96.0386	16.5426	0.17225	0.000471193	0.0034977	**
sphinganine	6.63824	6.17945	-0.458791	99.6118	72.4771	0.727596	0.0185402	0.051118
sphinganine-1-phosphate	6.60325	6.44044	-0.162807	97.2246	86.8493	0.893285	0.532219	0.618785
sphingomyelin (d17:1/16:0, d18:1/15:0, d16:1/17:0)*	6.60964	5.96473	-0.644911	97.6561	62.4542	0.639532	0.181247	0.279061
sphingomyelin (d18:1/14:0, d16:1/16:0)*	6.64173	6.35323	-0.288498	99.8526	81.7548	0.818754	0.0782571	0.145717
sphingomyelin (d18:1/18:1, d18:2/18:0)	6.58804	6.18048	-0.407561	96.2052	72.5288	0.753897	0.0711649	0.138992
sphingomyelin (d18:1/20:0, d16:1/22:0)*	6.62664	5.70354	-0.923095	98.8136	52.112	0.527376	0.010475	0.0337511	*
sphingomyelin (d18:1/20:1, d18:2/20:0)*	6.55149	6.34456	-0.206937	93.7985	81.2646	0.866375	0.162625	0.255176
sphingomyelin (d18:1/22:1, d18:2/22:0, d16:1/24:1)*	6.63286	5.78888	-0.843981	99.2407	55.2874	0.557104	0.00190401	0.0104993	*
sphingomyelin (d18:1/24:1, d18:2/24:0)*	6.63847	5.77862	-0.85985	99.6275	54.8957	0.55101	0.00461119	0.0183992	*
sphingomyelin (d18:2/14:0, d18:1/14:1)*	6.5741	6.31819	-0.255909	95.2801	79.7932	0.837459	0.511527	0.605346
sphingomyelin (d18:2/16:0, d18:1/16:1)*	6.64055	6.50992	-0.130636	99.7713	91.134	0.913428	0.452367	0.555614
sphingomyelin (d18:2/24:1, d18:1/24:2)*	6.62666	5.86686	-0.759803	98.8154	58.3581	0.590577	0.00243822	0.0117132	*
sphingosine	6.63909	5.37401	-1.26508	99.6702	41.4705	0.416078	1.45284e-07	1.40199e-05	***
sphingosine 1-phosphate	6.6263	6.13785	-0.488447	98.7902	70.4168	0.712792	0.0498973	0.104676
stearate (18:0)	6.63818	6.54624	-0.0919363	99.6072	93.4577	0.938263	0.441005	0.548238
stearoyl ethanolamide	6.63556	6.94905	0.31349	99.4265	123.558	1.24271	0.0280472	0.0707952
stearoyl sphingomyelin (d18:1/18:0)	6.64111	6.18229	-0.458821	99.8097	72.6196	0.727581	0.0145927	0.0423518	*
succinate	6.63667	6.45801	-0.178663	99.5034	87.9134	0.883521	0.0898157	0.158397
sucrose	6.50527	6.28894	-0.216329	90.8407	78.1914	0.860753	0.872655	0.912859
sulfate*	6.63709	6.7445	0.107406	99.532	107.225	1.07729	0.311089	0.425816
taurine	6.62334	6.80654	0.183202	98.588	111.937	1.1354	0.448451	0.554814
thiamin (Vitamin B1)	6.64275	6.74852	0.105766	99.9233	107.524	1.07607	0.255672	0.364167
thioproline	6.62514	6.70718	0.0820384	98.7112	104.487	1.05851	0.691234	0.762332
threonate	6.61712	6.55313	-0.0639828	98.1637	93.9053	0.95662	0.794678	0.850646
threonine	6.63945	6.75885	0.119397	99.6952	108.297	1.08628	0.485586	0.590022
thymidine	6.64301	6.99152	0.34851	99.9413	127.25	1.27325	0.00022387	0.00227405	**
trans-4-hydroxyproline	6.61675	6.81292	0.196169	98.1384	112.433	1.14565	0.528607	0.618309
trans-urocanate	6.57379	7.02561	0.451823	95.2593	130.293	1.36777	0.525858	0.616964
trigonelline (N'-methylnicotinate)	6.44478	5.93592	-0.508858	87.1107	61.2195	0.702778	0.512819	0.605346
trizma acetate	6.17736	6.68077	0.503412	72.3721	102.592	1.41756	0.734177	0.793816
tryptamine	6.62998	7.5773	0.947318	99.043	190.983	1.92828	0.032025	0.0767875
tryptophan	6.64223	6.97557	0.333334	99.8875	125.85	1.25992	0.000409211	0.00336096	**
tyrosine	6.64182	6.98878	0.34696	99.8587	127.008	1.27188	0.000311827	0.00273557	**
tyrosylglycine	6.64239	6.3667	-0.275683	99.8981	82.5218	0.826059	0.340825	0.460083
UDP-galactose	6.64171	6.94512	0.303413	99.8512	123.222	1.23406	0.0496629	0.104676
UDP-glucose	6.6426	7.04885	0.406249	99.913	132.408	1.32524	0.0113047	0.0357675	*
UDP-glucuronate	6.01142	7.20646	1.19504	64.5086	147.694	2.28952	0.0384017	0.0856823
UDP-N-acetylglucosamine/galactosamine	6.64055	7.1974	0.556852	99.7708	146.768	1.47106	0.000197684	0.00206233	**
uridine	6.64065	6.69368	0.0530327	99.7779	103.514	1.03744	0.486081	0.590022
valine	6.64319	6.7933	0.150117	99.9536	110.914	1.10966	0.0414638	0.0909376
valylleucine	6.62302	6.29244	-0.330577	98.5659	78.3814	0.795218	0.207272	0.308907

## Sheet: 7. MG 12 h vs ctr
Biochemical	log2 mean MG0	log2 mean MG12	log2 Fold Change	Mean MG0	Mean MG12	Fold Change	P-value	FDR adj p-value	Significance
(N(1) + N(8))-acetylspermidine	6.64215	6.84418	0.202023	99.8821	114.895	1.15031	0.0279347	0.085546
1-(1-enyl-oleoyl)-2-oleoyl-GPE (P-18:1/18:1)*	6.63943	6.29405	-0.345382	99.6937	78.4689	0.7871	0.1075	0.213707
1-(1-enyl-oleoyl)-GPE (P-18:1)*	6.63378	6.71525	0.0814735	99.304	105.073	1.0581	0.482465	0.624938
1-(1-enyl-palmitoyl)-2-arachidonoyl-GPE (P-16:0/20:4)*	6.63905	6.25296	-0.386088	99.6671	76.2654	0.765202	0.028146	0.085546
1-(1-enyl-palmitoyl)-2-linoleoyl-GPE (P-16:0/18:2)*	6.63845	6.54042	-0.098033	99.6262	93.0814	0.934306	0.549501	0.688661
1-(1-enyl-palmitoyl)-2-oleoyl-GPC (P-16:0/18:1)*	6.63933	6.46096	-0.178368	99.6869	88.0935	0.883702	0.453569	0.603716
1-(1-enyl-palmitoyl)-2-oleoyl-GPE (P-16:0/18:1)*	6.64122	6.28775	-0.353469	99.8174	78.127	0.7827	0.0919471	0.193943
1-(1-enyl-palmitoyl)-2-palmitoleoyl-GPC (P-16:0/16:1)*	6.64259	6.69301	0.0504156	99.9122	103.465	1.03556	0.634773	0.763309
1-(1-enyl-palmitoyl)-2-palmitoyl-GPC (P-16:0/16:0)*	6.63242	6.22652	-0.405899	99.2104	74.8806	0.754766	0.0834569	0.186316
1-(1-enyl-palmitoyl)-GPE (P-16:0)*	6.63013	6.54917	-0.0809541	99.053	93.6479	0.945432	0.568967	0.702488
1-(1-enyl-stearoyl)-2-arachidonoyl-GPE (P-18:0/20:4)*	6.64368	6.23567	-0.408013	99.988	75.357	0.753661	0.142196	0.267744
1-(1-enyl-stearoyl)-2-linoleoyl-GPE (P-18:0/18:2)*	6.61411	6.66134	0.047226	97.9595	101.219	1.03328	0.871615	0.937168
1-(1-enyl-stearoyl)-2-oleoyl-GPE (P-18:0/18:1)	6.63655	6.36114	-0.27541	99.4947	82.2041	0.826216	0.240329	0.394753
1-(1-enyl-stearoyl)-GPE (P-18:0)*	6.63729	6.06661	-0.570683	99.546	67.0241	0.673298	0.0445875	0.119519
1,2-dioleoyl-GPC (18:1/18:1)	6.64164	6.5763	-0.0653318	99.8462	95.4256	0.955725	0.541002	0.681212
1,2-dioleoyl-GPE (18:1/18:1)	6.63974	6.31258	-0.327166	99.7153	79.4831	0.797101	0.0757562	0.177215
1,2-dipalmitoyl-GPC (16:0/16:0)	6.63775	6.24596	-0.391796	99.5779	75.8963	0.76218	0.0125196	0.0503394
1,2-dipalmitoyl-GPE (16:0/16:0)*	6.63918	5.82724	-0.811935	99.6761	56.7773	0.569617	2.10236e-05	0.00030056	***
1-arachidonoyl-GPE (20:4n6)*	6.36105	7.64018	1.27913	82.1991	199.49	2.42692	0.0194376	0.0673272
1-arachidonoyl-GPI (20:4)*	6.55905	7.84729	1.28824	94.2909	230.287	2.4423	0.00879968	0.0373261	*
N-lactoyl-isoleucine	6.6372	7.2118	0.5746	99.5395	148.241	1.48926	1.705e-05	0.000286143	***
N-lactoyl-leucine	6.63938	7.09188	0.452503	99.6901	136.417	1.36841	1.01566e-05	0.000179661	***
N-lactoyl-phenylalanine	6.63963	7.42354	0.783904	99.7078	171.675	1.72178	6.63547e-08	4.26882e-06	***
N-lactoyl-tyrosine	6.63831	7.56363	0.925327	99.6161	189.182	1.89912	2.57534e-08	1.98816e-06	***
N-lactoyl-valine	6.63693	7.32188	0.684949	99.5212	159.995	1.60764	5.61124e-07	1.80495e-05	***
1-linoleoyl-GPC (18:2)	6.614	6.35761	-0.256388	97.9515	82.0032	0.837181	0.435315	0.591878
1-linoleoyl-GPE (18:2)*	6.63677	6.41778	-0.218988	99.5099	85.4957	0.859168	0.156093	0.288287
1-linoleoyl-GPG (18:2)*	6.5613	7.49859	0.93729	94.4381	180.842	1.91493	0.047191	0.123345
1-linoleoyl-GPI (18:2)*	6.30297	7.89579	1.59282	78.9558	238.161	3.01638	0.0106202	0.0432375	*
1-methylnicotinamide	6.64315	6.93585	0.292703	99.9508	122.433	1.22493	0.00456918	0.0215086	*
1-myristoyl-2-arachidonoyl-GPC (14:0/20:4)*	6.64008	6.38852	-0.251554	99.7384	83.7794	0.839991	0.166636	0.300567
1-myristoyl-2-palmitoyl-GPC (14:0/16:0)	6.64296	6.64424	0.00127725	99.938	100.027	1.00089	0.990228	0.9928
1-myristoylglycerol (14:0)	6.61803	7.87644	1.25841	98.2258	234.988	2.39232	0.000160883	0.00155252	**
1-oleoyl-2-linoleoyl-GPE (18:1/18:2)*	6.6429	6.26827	-0.37463	99.9336	77.0791	0.771303	0.0092579	0.0388429	*
1-oleoyl-GPC (18:1)	6.64089	6.15523	-0.48566	99.7943	71.2702	0.71417	0.000690592	0.0048467	**
1-oleoyl-GPE (18:1)	6.64107	6.34116	-0.299904	99.8069	81.0738	0.812307	0.0329063	0.0948964
1-oleoyl-GPG (18:1)*	6.59688	7.47023	0.87335	96.7962	177.322	1.83191	0.0305874	0.0901277
1-oleoyl-GPI (18:1)*	6.62053	7.65948	1.03895	98.3963	202.178	2.05473	0.00135485	0.00857334	**
1-oleoyl-GPS (18:1)	6.57882	8.3758	1.79698	95.5922	332.174	3.47491	0.000362787	0.00304426	**
1-palmitoleoyl-2-oleoyl-GPC (16:1/18:1)*	6.64203	6.68021	0.0381851	99.8733	102.552	1.02682	0.728434	0.829427
1-palmitoleoyl-2-oleoyl-GPE (16:1/18:1)*	6.64071	6.42499	-0.215712	99.7818	85.9243	0.861121	0.0610323	0.151016
1-palmitoleoyl-GPC (16:1)*	6.64121	6.48148	-0.159731	99.817	89.3554	0.895192	0.231545	0.38359
1-palmitoyl-2-alpha-linolenoyl-GPC (16:0/18:3n3)*	6.64307	6.64399	0.000923602	99.9452	100.009	1.00064	0.995354	0.995354
1-palmitoyl-2-gamma-linolenoyl-GPC (16:0/18:3n6)*	6.63613	6.4111	-0.22503	99.4656	85.1005	0.855577	0.179394	0.313331
1-palmitoyl-2-oleoyl-GPC (16:0/18:1)	6.64128	6.55632	-0.0849596	99.8213	94.1126	0.942811	0.451672	0.603716
1-palmitoyl-2-oleoyl-GPE (16:0/18:1)	6.63746	6.24058	-0.39688	99.558	75.6142	0.759499	0.025997	0.0822529
1-palmitoyl-2-stearoyl-GPC (16:0/18:0)	6.63991	6.1887	-0.451216	99.727	72.9429	0.731426	0.0394047	0.108645
1-palmitoyl-2-stearoyl-GPE (16:0/18:0)*	6.63797	5.44612	-1.19184	99.5927	43.596	0.437743	0.00200323	0.0112065	*
1-palmitoylglycerol (16:0)	6.57991	7.65654	1.07662	95.6646	201.766	2.1091	0.00482198	0.0221581	*
1-palmitoyl-GPC (16:0)	6.64312	6.43906	-0.204058	99.949	86.7663	0.868106	0.0577004	0.144626
1-palmitoyl-GPE (16:0)	6.63293	6.54683	-0.0861052	99.2456	93.4956	0.942063	0.580808	0.712028
1-stearoyl-2-arachidonoyl-GPE (18:0/20:4)	6.60779	6.53272	-0.0750762	97.5312	92.5856	0.949292	0.751985	0.85122
1-stearoyl-2-arachidonoyl-GPI (18:0/20:4)	6.64102	6.28758	-0.353447	99.8038	78.1176	0.782712	0.160929	0.293011
1-stearoyl-2-oleoyl-GPC (18:0/18:1)	6.63941	6.3651	-0.274319	99.6926	82.4299	0.826841	0.184126	0.318711
1-stearoyl-2-oleoyl-GPE (18:0/18:1)	6.63845	6.25416	-0.384293	99.6262	76.3291	0.766154	0.074905	0.176301
1-stearoyl-2-oleoyl-GPS (18:0/18:1)	6.63915	6.24944	-0.389713	99.6742	76.0795	0.763281	0.125081	0.242619
1-stearoyl-GPC (18:0)	6.6419	6.27005	-0.37185	99.8642	77.1741	0.772791	0.00821687	0.0356372	*
1-stearoyl-GPE (18:0)	6.63834	6.58546	-0.0528786	99.6182	96.033	0.964011	0.782579	0.875581
1-stearoyl-GPI (18:0)	6.60791	8.19895	1.59103	97.5394	293.852	3.01265	1.9668e-05	0.00030056	***
1-stearoyl-GPS (18:0)*	6.58635	8.20818	1.62183	96.0927	295.739	3.07764	0.000296133	0.00259789	**
2,3-dihydroxy-5-methylthio-4-pentenoate (DMTPA)*	6.60059	6.06356	-0.53703	97.0457	66.8828	0.689188	0.268853	0.430611
2-aminoadipate	6.63393	6.34713	-0.286803	99.3143	81.4095	0.819716	0.0366204	0.103179
2'-deoxycytidine	6.64152	7.04283	0.401315	99.8381	131.857	1.32071	0.0183712	0.0656601
2'-deoxyinosine	6.63604	8.00061	1.36457	99.4597	256.108	2.57499	8.75985e-07	2.2542e-05	***
2'-deoxyuridine	6.64116	6.88479	0.243633	99.8134	118.176	1.18397	0.00432152	0.0211153	*
2-hydroxy-3-methylvalerate	6.62342	6.94514	0.321721	98.5935	123.224	1.24982	0.0293869	0.0872564
2-hydroxybutyrate/2-hydroxyisobutyrate	6.58835	6.83577	0.247417	96.226	114.228	1.18708	0.296612	0.459808
2-hydroxyglutarate	6.64287	6.49579	-0.14708	99.9318	90.246	0.903076	0.0627779	0.154346
2-methylcitrate/homocitrate	6.61801	6.86156	0.243553	98.2242	116.288	1.1839	0.290613	0.457863
2'-O-methylcytidine	6.64234	6.83884	0.196501	99.8949	114.471	1.14592	0.0707839	0.169827
2'-O-methyluridine	6.63922	6.81295	0.173729	99.6789	112.435	1.12797	0.0652182	0.158328
2-palmitoylglycerol (16:0)	6.49025	6.89035	0.400102	89.8998	118.632	1.3196	0.417256	0.57849
2-palmitoyl-GPC (16:0)*	6.64148	6.44379	-0.197693	99.8354	87.0509	0.871944	0.176167	0.313331
2-stearoyl-GPE (18:0)*	6.14285	6.73883	0.595986	70.6613	106.805	1.51151	0.415649	0.57849
3-(3-amino-3-carboxypropyl)uridine*	6.63851	6.50483	-0.133678	99.6302	90.8134	0.911505	0.22669	0.377166
3-(4-hydroxyphenyl)lactate	6.64178	6.8485	0.20672	99.856	115.24	1.15406	0.0312684	0.0914365
3-amino-2-piperidone	6.64237	6.84691	0.204532	99.8973	115.113	1.15231	0.0852404	0.186316
3-ethylphenylsulfate	6.63051	6.77437	0.143868	99.079	109.469	1.10486	0.520346	0.660703
3-formylindole	6.64071	6.57295	-0.0677635	99.7824	95.204	0.954116	0.602528	0.733678
3-hydroxy-3-methylglutarate	6.64123	6.54964	-0.0915877	99.8179	93.678	0.938489	0.408872	0.576003
3-hydroxybutyrate (BHBA)	6.62984	7.17333	0.543487	99.0333	144.34	1.45749	0.0237892	0.0778189
3-hydroxybutyroylglycine**	6.63887	6.79825	0.15938	99.6547	111.295	1.11681	0.335903	0.493315
3-hydroxyhexanoate	6.60459	6.6632	0.0586113	97.315	101.35	1.04146	0.850452	0.927329
3-hydroxyisobutyrate	6.63661	7.14419	0.507576	99.4993	141.454	1.42166	5.60148e-05	0.000610336	***
3-hydroxyoctanoate	6.5533	7.05248	0.499177	93.9161	132.742	1.41341	0.101208	0.205613
3-indoxyl sulfate	6.63338	6.70558	0.0722003	99.2764	104.371	1.05132	0.674147	0.795782
3-methyl-2-oxobutyrate	6.63032	6.77973	0.149416	99.0658	109.876	1.10912	0.377601	0.53983
3-methyl-2-oxovalerate	6.63552	6.76762	0.1321	99.4239	108.957	1.09589	0.436259	0.591878
3-methylcytidine	6.29984	6.24465	-0.0551868	78.7844	75.8276	0.96247	0.903521	0.956571
3-methylglutaconate	6.6363	6.3695	-0.266803	99.4779	82.682	0.831159	0.0985052	0.20225
3-phosphoglycerate	6.64019	6.76303	0.122846	99.7459	108.611	1.08888	0.335969	0.493315
4-cholesten-3-one	6.62572	7.79469	1.16897	98.7508	222.042	2.24851	3.53014e-05	0.00043956	***
4-ethylphenylsulfate	6.64304	6.68238	0.0393374	99.9437	102.706	1.02764	0.717026	0.818852
4-guanidinobutanoate	6.6436	6.36397	-0.279627	99.9823	82.3659	0.823804	0.0195353	0.0673272
4-hydroxyphenylpyruvate	6.63787	7.22223	0.584364	99.5857	149.317	1.49938	3.4071e-05	0.000438381	***
4-imidazoleacetate	6.63049	6.79868	0.168183	99.078	111.328	1.12364	0.312547	0.478743
4-methyl-2-oxopentanoate	6.63606	6.68772	0.051665	99.4609	103.087	1.03646	0.702667	0.813165
4-methylcatechol sulfate	6.50379	6.32923	-0.174562	90.748	80.4061	0.886037	0.481825	0.624938
5,6-dihydrouridine	6.56867	6.6333	0.0646248	94.9221	99.2707	1.04581	0.870789	0.937168
5-aminovalerate	6.59803	6.54975	-0.0482868	96.8736	93.6849	0.967084	0.895947	0.955347
5-methylcytidine	6.63722	6.86649	0.229262	99.5413	116.686	1.17223	0.0455469	0.121249
5-methylthioadenosine (MTA)	6.6377	7.08565	0.447946	99.5743	135.829	1.3641	0.00716598	0.0321636	*
5-methyluridine (ribothymidine)	6.63953	7.11828	0.478751	99.7008	138.937	1.39354	0.000105015	0.00106673	**
5-oxoproline	6.643	6.96072	0.317724	99.9406	124.562	1.24636	0.000453475	0.0034813	**
6-phosphogluconate	6.60422	4.74147	-1.86275	97.29	26.75	0.274951	0.00124555	0.00814883	**
7-alpha-hydroxy-3-oxo-4-cholestenoate (7-Hoca)	6.63098	7.27663	0.64565	99.1114	155.054	1.56444	0.000531331	0.00386969	**
7-methylguanine	6.64003	6.86947	0.229448	99.7348	116.928	1.17239	0.0236773	0.0778189
acetyl CoA	6.63675	5.84131	-0.795444	99.5089	57.3336	0.576166	0.0153415	0.0574935
acetylcarnitine (C2)	6.63576	6.57086	-0.064897	99.4405	95.0665	0.956014	0.556656	0.69537
acetylcholine	6.64369	5.0062	-1.63749	99.9883	32.1378	0.321416	9.39606e-08	4.5336e-06	***
acetylphosphate	6.61762	6.78348	0.165866	98.1976	110.162	1.12184	0.402606	0.569252
aconitate [cis or trans]	6.63697	6.60557	-0.0313988	99.5236	97.381	0.978471	0.739595	0.839658
adenine	6.5869	6.60092	0.0140239	96.1289	97.0679	1.00977	0.963258	0.981049
adenosine	6.64158	6.52479	-0.116798	99.8426	92.0781	0.922232	0.695816	0.808991
adenosine 3',5'-cyclic monophosphate (cAMP)	6.64246	6.64826	0.00579749	99.9033	100.306	1.00403	0.969161	0.982326
adenosine 5'-diphosphate (ADP)	6.50023	5.91421	-0.586019	90.524	60.3052	0.666179	0.321645	0.481205
adenosine 5'-diphosphoribose (ADP-ribose)	6.04494	4.73643	-1.30851	66.0249	26.6568	0.403739	0.186379	0.321171
adenosine 5'-monophosphate (AMP)	6.63802	6.65846	0.0204398	99.5964	101.018	1.01427	0.871243	0.937168
alanine	6.64316	6.94274	0.299574	99.9519	123.019	1.23078	0.0213698	0.0717283
alpha-hydroxyisocaproate	6.61271	6.88529	0.272584	97.8641	118.217	1.20797	0.0916569	0.193943
alpha-hydroxyisovalerate	6.6398	7.17499	0.535192	99.7194	144.507	1.44913	0.000248318	0.00222909	**
alpha-ketoglutaramate*	6.64057	6.62088	-0.0196929	99.7728	98.4201	0.986443	0.871041	0.937168
alpha-ketoglutarate	6.64171	6.40471	-0.236992	99.8511	84.7249	0.848512	0.105982	0.211963
alpha-lipoate	6.64005	6.65559	0.0155366	99.7366	100.816	1.01083	0.917599	0.967741
alpha-tocopherol	6.64074	6.60984	-0.0309054	99.7843	97.6695	0.978806	0.846798	0.92596
arabitol/xylitol	6.63611	6.38107	-0.255038	99.4644	83.3477	0.837965	0.179359	0.313331
arabonate/xylonate	6.63243	6.67966	0.0472262	99.2114	102.513	1.03328	0.825536	0.913058
argininate*	6.58953	6.44517	-0.144363	96.3044	87.1342	0.904779	0.622866	0.751332
arginine	6.64347	6.81246	0.168995	99.973	112.397	1.12428	0.0176077	0.0635195
argininosuccinate	6.62553	6.89958	0.274051	98.7379	119.394	1.2092	0.177504	0.313331
asparagine	6.63374	6.80126	0.16752	99.301	111.528	1.12313	0.463116	0.612202
aspartate	6.63978	5.97078	-0.669	99.7177	62.7167	0.628942	0.0019384	0.0111677	*
benzoate	6.62656	6.981	0.354441	98.8085	126.326	1.27849	0.0278799	0.085546
beta-citrylglutamate	6.64299	6.78121	0.138227	99.9396	109.989	1.10055	0.177501	0.313331
beta-hydroxyisovalerate	6.63386	6.7554	0.12154	99.3096	108.039	1.0879	0.391951	0.558277
betaine	6.64044	5.94218	-0.698266	99.7636	61.4856	0.616313	4.7641e-07	1.67177e-05	***
butyrylglutamine/isobutyrylglutamine	6.63925	6.63254	-0.00670593	99.6811	99.2188	0.995363	0.948413	0.981049
butyrylglycine	6.38574	6.56394	0.178195	83.618	94.611	1.13147	0.541793	0.681212
cadaverine	6.63567	6.87691	0.241248	99.4339	117.532	1.18201	0.0484166	0.125428
caproate (6:0)	6.55311	8.00136	1.44825	93.904	256.241	2.72876	0.0329433	0.0948964
caprylate (8:0)	6.46263	6.88038	0.417745	88.1955	117.815	1.33584	0.322272	0.481205
ceramide (d16:1/24:1, d18:1/22:1)*	6.62231	6.30093	-0.321375	98.5174	78.8442	0.800307	0.366354	0.530555
ceramide (d18:1/14:0, d16:1/16:0)*	6.64028	6.9989	0.358619	99.7525	127.902	1.2822	0.0152667	0.0574935
C-glycosyltryptophan	6.63567	6.6381	0.00243408	99.4342	99.6021	1.00169	0.982833	0.990532
cholate	6.62822	6.92561	0.297393	98.9219	121.567	1.22892	0.133832	0.258296
cholesterol	6.63971	6.47632	-0.163383	99.7127	89.0364	0.892929	0.311187	0.478559
choline	6.64365	6.12613	-0.517512	99.9854	69.8473	0.698575	2.06556e-05	0.00030056	***
choline phosphate	6.64302	6.70925	0.0662315	99.9423	104.637	1.04698	0.437008	0.591878
citrate	6.64121	6.49122	-0.149989	99.8168	89.9607	0.901258	0.36699	0.530555
citrulline	6.37862	7.2684	0.889778	83.2062	154.172	1.85289	0.090691	0.193407
CoA-glutathione*	6.6331	7.17485	0.541751	99.2572	144.492	1.45574	0.0140062	0.0546102
coenzyme A	6.62995	7.20817	0.57822	99.0407	147.868	1.49301	0.0210776	0.0713681
creatine	6.64042	6.82819	0.187766	99.7621	113.629	1.139	0.250603	0.408156
creatine phosphate	6.64338	5.78624	-0.857139	99.9667	55.1862	0.552046	8.0786e-06	0.000155917	***
creatinine	6.62618	6.29172	-0.334456	98.7822	78.3425	0.793083	0.16334	0.296005
cystathionine	6.07386	7.20464	1.13078	67.3619	147.507	2.18977	0.0762773	0.177215
cysteine	6.59774	6.96382	0.366078	96.8539	124.83	1.28884	0.244522	0.399938
cysteine s-sulfate	6.57926	6.63404	0.0547824	95.6213	99.3221	1.0387	0.885165	0.949093
cysteinylglycine	6.63734	7.19578	0.55844	99.5494	146.604	1.47268	0.0190001	0.0666732
cytidine	6.64151	6.46629	-0.175225	99.8378	88.4193	0.885629	0.0472928	0.123345
cytidine 2',3'-cyclic monophosphate	6.23578	5.99341	-0.242373	75.3629	63.7083	0.845354	0.713992	0.817807
cytidine 5'-diphosphocholine	6.64112	7.90142	1.2603	99.8105	239.091	2.39545	5.0242e-10	1.7918e-07	***
cytidine 5'-monophosphate (5'-CMP)	6.64319	6.98907	0.345883	99.9536	127.034	1.27093	0.0036367	0.0184706	*
cytidine 5'-monophospho-N-acetylneuraminic acid	6.64034	6.91336	0.273016	99.7567	120.539	1.20833	0.0862641	0.187067
cytidine-5'-diphosphoethanolamine	6.63111	7.30887	0.67776	99.1201	158.558	1.59965	0.00022451	0.00209057	**
deoxycarnitine	6.63473	6.32175	-0.31298	99.3692	79.9899	0.804977	0.0518765	0.133496
deoxycholate	6.60885	7.15016	0.541313	97.6025	142.041	1.4553	0.4714	0.618913
dihomo-linoleate (20:2n6)	6.59967	7.96287	1.3632	96.9835	249.495	2.57255	0.000110922	0.00109785	**
dihydroorotate	6.61735	4.87233	-1.74501	98.1793	29.2899	0.298331	7.8493e-08	4.32833e-06	***
dihydroxyacetone phosphate (DHAP)	6.63779	6.8397	0.201908	99.5802	114.539	1.15022	0.182791	0.317825
dimethylarginine (SDMA + ADMA)	6.6422	6.95962	0.317417	99.8853	124.467	1.2461	0.00266331	0.0144794	*
docosadienoate (22:2n6)	6.47083	8.16934	1.69851	88.6981	287.884	3.24566	0.00295665	0.0156338	*
erythronate*	6.63637	6.31756	-0.318811	99.4826	79.7582	0.80173	0.0106413	0.0432375	*
ethylmalonate	6.63304	6.86571	0.232676	99.2527	116.623	1.17501	0.0938368	0.196005
flavin adenine dinucleotide (FAD)	6.63981	7.13404	0.494233	99.7199	140.463	1.40857	0.0248528	0.0798106
folate	6.64098	6.85183	0.210856	99.8005	115.507	1.15737	0.0334282	0.0955798
fructose	6.64189	6.35483	-0.287059	99.8639	81.8456	0.819571	0.0149822	0.0572587
fructose 1,6-diphosphate/glucose 1,6-diphosphate/myo-inositol diphosphates	6.52519	7.18428	0.659085	92.104	145.44	1.57908	0.0982833	0.20225
fumarate	6.64268	6.36447	-0.278211	99.9184	82.394	0.824613	0.0012215	0.00812928	**
galactitol (dulcitol)	6.63934	6.68478	0.0454412	99.6872	102.877	1.032	0.834583	0.917804
galactonate	6.62842	6.07126	-0.557162	98.9361	67.2407	0.679638	0.00453809	0.0215086	*
gamma-glutamylglutamine	6.49549	7.0251	0.529609	90.2274	130.247	1.44354	0.452995	0.603716
gamma-glutamylglycine	6.6226	5.32376	-1.29883	98.5372	40.0509	0.406455	0.0199513	0.0681522
gamma-glutamylisoleucine*	6.63468	6.71749	0.0828103	99.3659	105.236	1.05908	0.652541	0.77741
gamma-glutamylleucine	6.6416	6.34171	-0.299895	99.8438	81.1043	0.812311	0.00431342	0.0211153	*
gamma-glutamylvaline	6.64215	6.40445	-0.237705	99.8818	84.7091	0.848093	0.040784	0.11165
gluconate	6.63993	7.02805	0.388127	99.7279	130.513	1.30869	0.0947986	0.196733
glucose	6.64295	6.47405	-0.1689	99.9373	88.8963	0.88952	0.144849	0.271417
glutamate	6.63579	6.51681	-0.118987	99.4426	91.5702	0.920834	0.567429	0.702488
glutamate, gamma-methyl ester	6.61411	6.7695	0.155393	97.959	109.099	1.11372	0.608431	0.738535
glutamine	6.62295	6.2349	-0.388046	98.5612	75.3169	0.764164	0.0767741	0.177215
glutarate (C5-DC)	6.37839	6.35824	-0.02015	83.193	82.0391	0.98613	0.953313	0.981049
glutathione, oxidized (GSSG)	6.64058	7.05178	0.411207	99.7729	132.678	1.3298	0.0159223	0.0590963
glutathione, reduced (GSH)	6.62132	7.52697	0.905654	98.4499	184.435	1.87339	0.0131136	0.0521842
glycerate	6.64233	6.96006	0.317726	99.8945	124.505	1.24636	0.0172184	0.062701
glycerol	6.50765	6.902	0.394345	90.9909	119.594	1.31435	0.692988	0.808138
glycerol 3-phosphate	6.64259	6.82288	0.18029	99.9124	113.212	1.13311	0.239662	0.394753
glycerophosphoethanolamine	6.64155	6.48616	-0.155394	99.8406	89.6455	0.897887	0.294736	0.459798
glycerophosphoglycerol	6.63952	6.32098	-0.318538	99.7	79.9477	0.801882	0.0792646	0.181042
glycerophosphoinositol*	6.63912	6.51307	-0.12605	99.6724	91.3335	0.916337	0.322881	0.481205
glycerophosphorylcholine (GPC)	6.64291	6.35341	-0.289496	99.9341	81.7649	0.818188	0.00310901	0.0162173	*
glycerophosphoserine*	6.64269	7.36413	0.721434	99.9194	164.749	1.64882	3.031e-05	0.000403436	***
glycine	6.63879	6.55719	-0.0815993	99.6496	94.1699	0.945009	0.644699	0.770445
glycochenodeoxycholate	6.63753	6.80663	0.169097	99.5625	111.944	1.12435	0.418131	0.57849
glycocholate	6.63124	6.71782	0.0865837	99.1292	105.261	1.06185	0.637576	0.764299
glycodeoxycholate	6.63796	6.82229	0.184336	99.592	113.166	1.13629	0.152335	0.282698
glycosyl-N-palmitoyl-sphingosine (d18:1/16:0)	6.63624	6.58317	-0.0530771	99.4736	95.8805	0.963878	0.777339	0.873914
glycosyl-N-stearoyl-sphingosine (d18:1/18:0)	6.6249	6.61433	-0.0105725	98.6948	97.9742	0.992698	0.960383	0.981049
glycylvaline	6.63941	6.26626	-0.373159	99.6926	76.9717	0.77209	0.151377	0.282278
guaiacol sulfate	6.61457	6.51963	-0.0949464	97.9908	91.7495	0.936307	0.690588	0.807779
guanidinoacetate	6.63915	6.81896	0.179811	99.6744	112.905	1.13274	0.07454	0.176301
guanine	6.63413	7.80454	1.17042	99.3279	223.564	2.25077	2.11336e-07	8.15758e-06	***
guanosine	6.63854	6.67319	0.0346501	99.6321	102.054	1.02431	0.7037	0.813165
guanosine 5'- monophosphate (5'-GMP)	6.28192	4.53157	-1.75035	77.8121	23.128	0.297229	0.0187812	0.0665097
gulonate*	6.63504	5.7504	-0.884643	99.3908	53.8322	0.541622	5.69226e-05	0.000610336	***
heptanoate (7:0)	5.94425	6.60667	0.662419	61.5739	97.4551	1.58273	0.52016	0.660703
hippurate	6.63329	6.79953	0.166244	99.27	111.394	1.12213	0.361322	0.526304
histidine	6.63735	6.91041	0.273064	99.5498	120.293	1.20837	0.0250184	0.0798106
histidine methyl ester	6.63272	6.59216	-0.0405559	99.2311	96.4804	0.97228	0.833812	0.917804
homocysteine	6.6346	6.92636	0.291768	99.3601	121.631	1.22414	0.267591	0.430375
hydroxy-N6,N6,N6-trimethyllysine*	6.64155	6.19748	-0.444075	99.8406	73.3883	0.735055	0.0134231	0.0528704
hypoxanthine	6.62529	8.23212	1.60683	98.7213	300.688	3.04583	3.63179e-09	3.50468e-07	***
imidazole lactate	6.62479	6.61177	-0.0130267	98.6874	97.8003	0.991011	0.953234	0.981049
indoleacetate	6.6337	7.2833	0.649598	99.2988	155.773	1.56873	0.000435428	0.0034813	**
indolelactate	6.63644	7.39378	0.757338	99.4876	168.171	1.69037	7.94988e-06	0.000155917	***
inosine	6.64239	7.26731	0.624915	99.8985	154.055	1.54212	0.000459965	0.0034813	**
isoleucine	6.64358	6.68473	0.0411583	99.9806	102.874	1.02894	0.511067	0.657573
isoleucylglycine	6.60544	6.04007	-0.565375	97.3725	65.8024	0.67578	0.0528722	0.135008
isovalerate (i5:0)	6.63049	7.63975	1.00926	99.0781	199.432	2.01287	0.0384321	0.107498
kynurenine	6.64228	6.97409	0.331806	99.8908	125.721	1.25859	0.0266088	0.0835042
lactate	6.64225	6.94683	0.304586	99.8885	123.369	1.23506	0.00193843	0.0111677	*
lactosyl-N-palmitoyl-sphingosine (d18:1/16:0)	6.59653	6.76875	0.172221	96.7729	109.043	1.12679	0.55969	0.696904
lanthionine	6.48662	7.71023	1.22361	89.6743	209.416	2.3353	0.0246229	0.0798106
leucine	6.64353	6.57246	-0.0710698	99.9773	95.1716	0.951932	0.324768	0.482155
leucylalanine	6.55659	6.18012	-0.37647	94.1305	72.5106	0.77032	0.393517	0.558447
leucylglycine	6.64176	6.16375	-0.478009	99.8546	71.6924	0.717968	0.142147	0.267744
linoleoyl ethanolamide	6.5849	8.67732	2.09242	95.996	409.387	4.26462	2.26483e-05	0.000312223	***
lysine	6.64118	6.77903	0.137848	99.8147	109.822	1.10026	0.194662	0.332477
malate	6.64091	6.33809	-0.302815	99.7958	80.9014	0.810669	0.014566	0.0562246
mannitol/sorbitol	6.63511	6.676	0.0408874	99.3957	102.253	1.02875	0.755358	0.852538
mannonate*	6.6418	6.37546	-0.266333	99.8573	83.0243	0.83143	0.0426355	0.115896
mannose	6.62822	6.5298	-0.0984202	98.922	92.3986	0.934055	0.481089	0.624938
methionine	6.64337	6.6404	-0.00297051	99.9662	99.7605	0.997943	0.969602	0.982326
methionine sulfoxide	6.6315	6.82219	0.190684	99.1474	113.157	1.1413	0.368472	0.53071
methylphosphate	6.63655	6.79997	0.163415	99.495	111.428	1.11994	0.179146	0.313331
methylsuccinate	6.62134	6.47278	-0.148562	98.4513	88.8178	0.902149	0.415528	0.57849
myo-inositol	6.63573	6.49585	-0.139884	99.4386	90.2497	0.907592	0.348467	0.509501
myristoyl dihydrosphingomyelin (d18:0/14:0)*	6.63435	6.61537	-0.0189809	99.3434	98.0449	0.98693	0.928212	0.973613
N(1)-acetylspermine	6.61747	6.97753	0.360056	98.1879	126.022	1.28348	0.158643	0.290218
N,N,N-trimethyl-alanylproline betaine (TMAP)	6.64271	6.12581	-0.516896	99.9206	69.8319	0.698874	4.13323e-05	0.000483462	***
N1-methyladenosine	6.6424	6.78313	0.140734	99.8988	110.135	1.10247	0.07713	0.177215
N2,N2-dimethylguanosine	6.6413	6.93832	0.29702	99.8229	122.643	1.2286	0.0708346	0.169827
N6,N6,N6-trimethyllysine	6.63983	6.08622	-0.553611	99.7213	67.9414	0.681313	5.32144e-06	0.000120828	***
N6-acetyllysine	6.44924	5.59516	-0.854082	87.3806	48.3405	0.553217	0.32201	0.481205
N6-carbamoylthreonyladenosine	6.64141	6.41481	-0.226601	99.8307	85.32	0.854646	0.0364364	0.103179
N6-methyllysine	6.64141	7.13195	0.490546	99.8305	140.26	1.40498	0.00473509	0.022021	*
N-acetylalanine	6.63253	5.6888	-0.943729	99.218	51.5822	0.519887	1.02398e-05	0.000179661	***
N-acetylarginine	6.64287	6.42403	-0.218834	99.9314	85.867	0.85926	0.320738	0.481205
N-acetylasparagine	6.64155	6.16228	-0.479273	99.8405	71.6195	0.717339	0.000490467	0.00364078	**
N-acetylaspartate (NAA)	6.64348	6.38108	-0.262401	99.974	83.3482	0.833699	0.00779345	0.0341849	*
N-acetyl-aspartyl-glutamate (NAAG)	6.64055	6.83573	0.195185	99.7709	114.225	1.14487	0.449135	0.603716
N-acetyl-cadaverine	6.63271	6.81313	0.180419	99.2302	112.449	1.13321	0.336119	0.493315
N-acetylcysteine	6.62926	7.58488	0.955615	98.9936	191.989	1.93941	0.00132024	0.00849355	**
N-acetyl-glucosamine 1-phosphate	6.62917	6.5112	-0.117967	98.9869	91.215	0.921485	0.515901	0.660703
N-acetylglucosamine/N-acetylgalactosamine	6.54315	6.09322	-0.44993	93.2578	68.272	0.732078	0.259432	0.419
N-acetylglucosaminylasparagine	6.63549	6.49207	-0.143415	99.4217	90.0138	0.905374	0.688072	0.807282
N-acetylglutamate	6.64091	6.57812	-0.0627839	99.7958	95.546	0.957415	0.838953	0.919988
N-acetylglutamine	6.64208	6.20044	-0.44164	99.8772	73.5393	0.736297	0.00198729	0.0112065	*
N-acetylhistidine	6.63713	6.96104	0.323907	99.5352	124.59	1.25172	0.139399	0.265526
N-acetylisoleucine	6.62988	6.6096	-0.0202887	99.0362	97.6532	0.986035	0.954917	0.981049
N-acetylleucine	6.40876	6.31724	-0.0915254	84.963	79.7403	0.93853	0.813575	0.902414
N-acetylmethionine	6.63931	5.92104	-0.718262	99.6851	60.5915	0.607829	7.13004e-07	1.96585e-05	***
N-acetylmethionine sulfoxide	6.63995	5.62249	-1.01746	99.7298	49.2649	0.493984	0.000227472	0.00209057	**
N-acetylneuraminate	6.64201	6.72438	0.0823643	99.8724	105.74	1.05875	0.439402	0.593039
N-acetylphenylalanine	6.6405	6.46252	-0.177972	99.7674	88.1888	0.883945	0.482424	0.624938
N-acetylputrescine	6.64194	7.00305	0.361107	99.8676	128.271	1.28441	0.00381139	0.0191065	*
N-acetylserine	6.64302	5.71137	-0.931652	99.9421	52.3954	0.524258	6.80269e-07	1.96585e-05	***
N-acetylthreonine	6.64133	5.95324	-0.688082	99.8248	61.9591	0.620678	1.93786e-05	0.00030056	***
N-acetylvaline	6.633	5.60054	-1.03245	99.25	48.5213	0.488879	1.464e-07	6.27895e-06	***
N-carbamoylaspartate	6.64163	4.60264	-2.03899	99.8457	24.2958	0.243333	2.42656e-09	3.12218e-07	***
N-formylmethionine	6.64079	6.63246	-0.00832392	99.7875	99.2134	0.994247	0.931377	0.974286
N-formylphenylalanine	6.24337	6.44806	0.204684	75.7605	87.309	1.15243	0.710121	0.815794
nicotinamide	6.64248	6.70217	0.0596908	99.9043	104.125	1.04224	0.569634	0.702488
nicotinamide adenine dinucleotide (NAD+)	6.64243	6.42456	-0.217873	99.9014	85.8984	0.859832	0.0854351	0.186316
nicotinamide adenine dinucleotide reduced (NADH)	6.61349	7.36602	0.752528	97.9173	164.966	1.68474	0.0166263	0.0611216
nicotinamide ribonucleotide (NMN)	6.63803	6.49496	-0.143069	99.5967	90.1938	0.905591	0.304985	0.470896
nicotinamide riboside	6.61816	6.59017	-0.0279908	98.2344	96.3468	0.980785	0.959316	0.981049
N-monomethylarginine	6.64228	6.95984	0.317559	99.891	124.486	1.24622	0.00331575	0.0170651	*
N-oleoylglycine	6.45823	7.92401	1.46579	87.9265	242.866	2.76214	0.00152534	0.00949649	**
N-palmitoylglycine	6.61413	7.86609	1.25196	97.9605	233.308	2.38165	0.000663088	0.00473985	**
N-palmitoyl-sphingadienine (d18:2/16:0)*	6.6341	6.39308	-0.241022	99.3261	84.0444	0.846146	0.295077	0.459798
N-palmitoyl-sphinganine (d18:0/16:0)	6.63247	7.19232	0.559844	99.2142	146.253	1.47411	0.0286347	0.0857415
N-palmitoyl-sphingosine (d18:1/16:0)	6.63848	6.63384	-0.00463726	99.6278	99.3081	0.996791	0.982313	0.990532
N-stearoyl-sphingosine (d18:1/18:0)*	6.6322	6.61832	-0.01388	99.1953	98.2455	0.990425	0.94417	0.981049
oleoyl ethanolamide	6.64094	6.80723	0.166287	99.7983	111.99	1.12217	0.082443	0.186316
O-methyltyrosine	6.57776	5.91187	-0.665897	95.5222	60.2074	0.630297	0.212365	0.354861
ophthalmate	6.63647	3.21143	-3.42504	99.4893	9.26265	0.093102	9.28396e-10	1.7918e-07	***
ornithine	6.6383	7.06736	0.429054	99.6158	134.118	1.34635	0.00583469	0.0264963	*
orotate	6.62078	5.67395	-0.94683	98.4134	51.054	0.518771	7.07084e-06	0.00015163	***
orotidine	6.63292	6.03094	-0.601979	99.2448	65.3874	0.65885	0.0017252	0.0105702	*
o-Tyrosine	6.62399	6.90904	0.285055	98.6324	120.179	1.21846	0.0641336	0.156681
palmitoleoyl ethanolamide*	6.6164	6.92949	0.313091	98.1147	121.894	1.24237	0.11666	0.228583
palmitoyl dihydrosphingomyelin (d18:0/16:0)*	6.64081	6.46077	-0.180041	99.789	88.0815	0.882678	0.255713	0.414728
palmitoyl ethanolamide	6.63905	6.74858	0.109532	99.6673	107.529	1.07888	0.289481	0.457863
palmitoyl sphingomyelin (d18:1/16:0)	6.64032	6.60529	-0.035027	99.7552	97.3624	0.976014	0.778824	0.873914
pantetheine	6.63049	6.81571	0.185215	99.0779	112.65	1.13699	0.318148	0.481205
pantothenate	6.64143	6.48176	-0.159677	99.8323	89.3724	0.895226	0.0833416	0.186316
p-cresol sulfate	6.64341	6.73117	0.0877584	99.9691	106.239	1.06272	0.286238	0.454683
phenol red	6.64244	6.85811	0.215675	99.9019	116.011	1.16125	0.0286545	0.0857415
phenol sulfate	6.64231	6.72047	0.0781553	99.8929	105.454	1.05567	0.426041	0.585238
phenylacetylglycine	6.3085	6.86323	0.554738	79.2586	116.423	1.4689	0.168514	0.302541
phenylalanine	6.64362	6.84229	0.198668	99.9839	114.745	1.14764	0.0277287	0.085546
phenylalanylglycine	6.59525	6.20146	-0.393797	96.6872	73.5909	0.761124	0.203079	0.342308
phenyllactate (PLA)	6.6272	7.16922	0.542016	98.8522	143.929	1.45601	0.00108816	0.0074567	**
phosphate	6.63684	7.06269	0.425847	99.515	133.684	1.34336	0.0388758	0.107957
phosphoenolpyruvate (PEP)	6.64256	6.98864	0.346076	99.9102	126.996	1.2711	0.00871113	0.0373261	*
phosphoethanolamine	6.64338	6.12734	-0.516045	99.9672	69.9057	0.699286	5.58895e-05	0.000610336	***
phytosphingosine	6.63852	5.63554	-1.00298	99.6305	49.7126	0.498969	4.03163e-05	0.000483462	***
proline	6.64196	6.83882	0.196855	99.8687	114.469	1.1462	0.0939403	0.196005
prolylglycine	6.64076	6.04169	-0.59907	99.7857	65.8765	0.660179	0.000453371	0.0034813	**
pseudouridine	6.64268	6.78488	0.142199	99.9187	110.269	1.10359	0.083824	0.186316
putrescine	6.64372	6.74968	0.105969	99.9902	107.611	1.07622	0.15798	0.290218
pyridoxal	6.63799	6.81668	0.178691	99.5941	112.726	1.13186	0.202561	0.342308
pyridoxal phosphate	6.55488	6.77165	0.216771	94.0188	109.262	1.16213	0.665804	0.788345
pyridoxamine	6.64254	6.83465	0.192107	99.9087	114.139	1.14243	0.517844	0.660703
pyridoxate	6.64217	6.90381	0.261639	99.8833	119.744	1.19884	0.00957591	0.0397452	*
pyridoxine (Vitamin B6)	6.64347	6.71358	0.0701186	99.9729	104.952	1.0498	0.37161	0.53324
pyroglutamine*	6.63676	6.46937	-0.167388	99.5091	88.6082	0.890453	0.319049	0.481205
pyruvate	6.63539	6.676	0.0406157	99.4148	102.253	1.02855	0.680118	0.800383
ribitol	6.62748	6.64538	0.017904	98.8713	100.106	1.01249	0.961712	0.981049
riboflavin (Vitamin B2)	6.54185	7.13154	0.589694	93.1734	140.219	1.50493	0.108514	0.213707
ribonate	6.64249	6.27715	-0.365342	99.9053	77.555	0.776285	0.00291002	0.0156009	*
ribulonate/xylulonate*	6.64279	6.74946	0.106669	99.9259	107.594	1.07674	0.655854	0.778952
S-1-pyrroline-5-carboxylate	6.64279	6.67515	0.0323609	99.9259	102.193	1.02268	0.923747	0.97157
saccharopine	6.64225	5.84357	-0.798674	99.8886	57.4237	0.574877	0.0044236	0.0213438	*
S-adenosylhomocysteine (SAH)	6.56589	7.9978	1.43191	94.7395	255.61	2.69803	8.34302e-05	0.00087038	***
S-adenosylmethionine (SAM)	6.64297	6.88549	0.242512	99.9389	118.233	1.18305	0.0607412	0.151016
salicylate	6.59446	6.85585	0.261386	96.6342	115.829	1.19863	0.210052	0.352521
sarcosine	6.61255	5.12856	-1.484	97.8537	34.9824	0.357497	0.0853069	0.186316
sedoheptulose-7-phosphate	6.61397	6.31525	-0.298719	97.9496	79.6305	0.812974	0.105122	0.211339
serine	6.63942	6.66282	0.0233952	99.6933	101.323	1.01635	0.893235	0.955093
S-lactoylglutathione	5.94104	7.00429	1.06325	61.4373	128.381	2.08963	0.201696	0.342308
S-methylglutathione	6.41065	8.67708	2.26643	85.0742	409.319	4.81131	0.00192367	0.0111677	*
spermidine	6.64266	6.4669	-0.175763	99.9175	88.4568	0.885299	0.0716588	0.170743
spermine	6.58554	6.61336	0.0278177	96.0386	97.9084	1.01947	0.961758	0.981049
sphinganine	6.63824	6.5953	-0.0429444	99.6118	96.6903	0.970672	0.808119	0.901543
sphinganine-1-phosphate	6.60325	7.06411	0.460858	97.2246	133.816	1.37636	0.0904018	0.193407
sphingomyelin (d17:1/16:0, d18:1/15:0, d16:1/17:0)*	6.60964	6.22348	-0.386158	97.6561	74.723	0.765165	0.414344	0.57849
sphingomyelin (d18:1/14:0, d16:1/16:0)*	6.64173	6.74083	0.0990975	99.8526	106.952	1.0711	0.52603	0.66573
sphingomyelin (d18:1/18:1, d18:2/18:0)	6.58804	6.59124	0.00319705	96.2052	96.4186	1.00222	0.988046	0.9928
sphingomyelin (d18:1/20:0, d16:1/22:0)*	6.62664	6.05044	-0.576196	98.8136	66.2773	0.67073	0.0879487	0.189655
sphingomyelin (d18:1/20:1, d18:2/20:0)*	6.55149	6.56868	0.0171893	93.7985	94.9228	1.01199	0.90453	0.956571
sphingomyelin (d18:1/22:1, d18:2/22:0, d16:1/24:1)*	6.63286	6.27808	-0.35478	99.2407	77.6051	0.781989	0.135083	0.259414
sphingomyelin (d18:1/24:1, d18:2/24:0)*	6.63847	6.42977	-0.2087	99.6275	86.2093	0.865317	0.432133	0.591501
sphingomyelin (d18:2/14:0, d18:1/14:1)*	6.5741	6.85845	0.284347	95.2801	116.038	1.21786	0.466513	0.614588
sphingomyelin (d18:2/16:0, d18:1/16:1)*	6.64055	6.82873	0.188181	99.7713	113.672	1.13933	0.283894	0.452823
sphingomyelin (d18:2/24:1, d18:1/24:2)*	6.62666	6.51903	-0.107633	98.8154	91.7115	0.92811	0.613944	0.742891
sphingosine	6.63909	5.66131	-0.977779	99.6702	50.6086	0.507761	3.4966e-06	8.43554e-05	***
sphingosine 1-phosphate	6.6263	6.57047	-0.0558305	98.7902	95.0402	0.96204	0.810713	0.90183
stearate (18:0)	6.63818	6.81937	0.181194	99.6072	112.937	1.13382	0.139642	0.265526
stearoyl ethanolamide	6.63556	7.2324	0.596839	99.4265	150.373	1.5124	0.000328043	0.00281388	**
stearoyl sphingomyelin (d18:1/18:0)	6.64111	6.41237	-0.228742	99.8097	85.1755	0.853379	0.189013	0.324262
succinate	6.63667	6.41924	-0.217436	99.5034	85.5821	0.860092	0.0433148	0.11692
sucrose	6.50527	6.73223	0.226959	90.8407	106.317	1.17037	0.866461	0.937168
sulfate*	6.63709	6.95394	0.316852	99.532	123.978	1.24561	0.00743364	0.0329814	*
taurine	6.62334	6.36817	-0.255173	98.588	82.6055	0.837887	0.295414	0.459798
thiamin (Vitamin B1)	6.64275	6.69289	0.0501375	99.9233	103.457	1.03536	0.583585	0.71286
thioproline	6.62514	7.05039	0.425247	98.7112	132.55	1.3428	0.0531637	0.135008
threonate	6.61712	6.20481	-0.412309	98.1637	73.7621	0.75142	0.108416	0.213707
threonine	6.63945	7.00083	0.361378	99.6952	128.074	1.28465	0.0470118	0.123345
thymidine	6.64301	6.90739	0.264379	99.9413	120.041	1.20112	0.00232888	0.0128421	*
trans-4-hydroxyproline	6.61675	6.5789	-0.0378508	98.1384	95.5971	0.974105	0.902594	0.956571
trans-urocanate	6.57379	6.96619	0.392397	95.2593	125.035	1.31257	0.581059	0.712028
trigonelline (N'-methylnicotinate)	6.44478	6.15262	-0.292157	87.1107	71.1416	0.81668	0.705726	0.813165
trizma acetate	6.17736	7.21188	1.03452	72.3721	148.249	2.04843	0.488024	0.630024
tryptamine	6.62998	6.32499	-0.304995	99.043	80.1698	0.809445	0.458455	0.608122
tryptophan	6.64223	6.93927	0.297041	99.8875	122.724	1.22862	0.00110112	0.0074567	**
tyrosine	6.64182	6.92419	0.282375	99.8587	121.448	1.2162	0.00178699	0.0107778	*
tyrosylglycine	6.64239	6.17927	-0.46312	99.8981	72.4677	0.725416	0.11918	0.232341
UDP-galactose	6.64171	6.88916	0.24745	99.8512	118.534	1.18711	0.102102	0.206342
UDP-glucose	6.6426	6.99986	0.357257	99.913	127.987	1.28099	0.0227204	0.0756042
UDP-glucuronate	6.01142	6.98146	0.970046	64.5086	126.366	1.9589	0.0852641	0.186316
UDP-N-acetylglucosamine/galactosamine	6.64055	7.15597	0.515426	99.7708	142.614	1.42942	0.000404661	0.00332339	**
uridine	6.64065	6.7021	0.0614478	99.7779	104.119	1.04351	0.420922	0.580271
valine	6.64319	6.76087	0.117683	99.9536	108.449	1.08499	0.100881	0.205613
valylleucine	6.62302	6.10343	-0.519592	98.5659	68.7566	0.697569	0.0559655	0.141194
