# Supplementary material for: Dynamic Metabolic and Transcriptional Responses of Proteasome-Inhibited Neurons
Source: Antioxidants (Basel). 2023 Jan 10;12(1):164. doi: 10.3390/antiox12010164 (PMC9854434; doi:10.3390/antiox12010164)
Supplement: Supplementary file 1 [file antioxidants-12-00164-s001.zip › Suciu et al, 2022. Supplementary Table S2. Transcriptomics.xlsx]

## Sheet: 0. Table of contents
	Supplementary Table 2. Transcriptomics data analysis
	Table of contents
	Sheet 1	Normalized transcriptomics data	Transcriptomics data matrix of the 3257 unique genes measured with the TempO-Seq probe panel EuTox V2.1. Each replicate was CPM (counts per million)-normalized by multiplying the raw counts value with the total sample read counts divided by 1 million counts.
	Sheet 2	Results overview	Results overview of all differential analyses, showing only log2 Fold Change and FDR adjusted p-value
	Sheet 3	Top DEG list	Complete list of top 10 upregulated and top 10 downregulated genes from each condition, selected based on log2 fold change.The selection was done on a pre-filtered matrix, where genes with adjusted p-value > 0.05 OR with average counts (base mean) < 1 were excluded.
	Sheet 4	MG 1 h
	Sheet 5	MG 3 h
	Sheet 6	MG 4 h
	Sheet 7	MG 5 h
	Sheet 8	MG 6 h	Statistical results of each MG treatment duration (vs. The DMSO control condition)
	Sheet 9	MG 7.5 h
	Sheet 10	MG 9 h
	Sheet 11	MG 10.5 h
	Sheet 12	MG 12 h
	Sheet 13	Metadata	Metadata of all TempO-Seq (transcriptomics) samples analyzed in this study (66)
	Statistical analysis		Parameters
	deseq2 (R) differential gene expression analysis		baseMean	average gene CPM measurements across all samples
			fold change (log2)	log2 fold change of gene expression in treatment relative to control condition
			SE (log2)	standard error of the log2 fold change estimate
			p-value	Wald test p-value
			adjusted p-value	p-value corrected for multiple testing using the Benjamini-Hochberg algorithm

## Sheet: 1. CPM
Gene Symbol	S_MG_0h_M1	S_MG_0h_M2	S_MG_0h_M3	S_MG_0h_M4	S_MG_0h_M5	S_MG_0h_M6	S_MG_0h_U1	S_MG_0h_U2	S_MG_0h_U3	S_MG_0h_U4	S_MG_0h_U5	S_MG_0h_U6	S_MG_12h_M1	S_MG_12h_M2	S_MG_12h_M3	S_MG_12h_U1	S_MG_12h_U2	S_MG_12h_U3	S_MG_10.5h_M1	S_MG_10.5h_M2	S_MG_10.5h_M3	S_MG_10.5h_U1	S_MG_10.5h_U2	S_MG_10.5h_U3	S_MG_9h_M1	S_MG_9h_M2	S_MG_9h_M3	S_MG_9h_U1	S_MG_9h_U2	S_MG_9h_U3	S_MG_7.5h_M1	S_MG_7.5h_M2	S_MG_7.5h_M3	S_MG_7.5h_U1	S_MG_7.5h_U2	S_MG_7.5h_U3	S_MG_6h_M1	S_MG_6h_M2	S_MG_6h_M3	S_MG_6h_U1	S_MG_6h_U2	S_MG_6h_U3	S_MG_5h_M1	S_MG_5h_M2	S_MG_5h_M3	S_MG_5h_U1	S_MG_5h_U2	S_MG_5h_U3	S_MG_4h_M1
A2M	0	0	0	0	0.744934	0	0	0	0	0	0	0	0	0	0	0	0	0	0	0	0	0	0	0	0	1.14835	0	0.600264	0	0	0	0	0	0	0	0	0	0.646173	0	0	0	0.584099	0	0.765512	0	0	0	0	0
AARS	367.812	300.097	345.705	323.892	856.675	296.832	454.182	336.179	437.63	331.074	262.941	255.415	1279.57	547.874	971.66	510.025	603.562	561.713	1091.32	596.478	1383.51	707.461	622.521	1390	574.116	1031.22	1332.96	840.37	691.89	664.337	610.906	782.2	517.494	1159.26	702.881	497.174	594.164	1150.83	819.517	433.318	678.39	393.098	416.239	492.989	848.744	428.023	681.959	393.415	357.029
AASDHPPT	395.239	482.23	470.932	312.236	61.8296	319.842	227.091	387.435	221.228	324.518	385.484	325.827	89.29	188.571	132.611	267.903	207.765	191.338	92.9782	219.644	71.9062	182.106	215.264	99.7348	162.925	58.566	41.3266	138.661	249.865	287.465	206.675	106.787	229.176	40.3222	246.439	201.387	295.43	60.0941	109.482	269.081	109.37	252.331	220.691	189.847	34.9429	264.738	124.127	328.921	260.835
AATF	97.0516	85.5569	85.2607	117.779	71.5137	103.546	118.693	78.3916	119.865	91.7829	95.7624	94.5726	171.013	110.212	138.341	91.356	112.588	92.2521	169.051	150.874	163.837	131.011	96.9659	141.965	155.166	159.621	86.8558	107.447	93.5592	98.7192	115.495	122.431	119.341	82.4233	112.34	106.415	108.39	69.1406	117.985	97.6127	141.885	112.147	99.1711	121.716	76.3226	100.852	138.165	110.285	98.9691
ABCA1	87.2058	75.8346	108.574	98.149	163.886	87.4388	135.649	69.3464	146.413	118.007	68.1698	69.7214	240.629	74.5363	216.925	85.1909	98.0788	102.502	201.922	91.9278	272.151	124.461	105.37	259.67	131.892	142.396	183.518	158.47	116.529	94.3731	98.4744	140.796	109.308	204.576	130.557	98.4049	105.086	207.422	195.579	93.481	161.838	96.9604	77.5211	120.185	202.301	100.852	227.566	108.35	76.7705
ABCA6	3.51636	2.59263	2.6644	1.22686	0.744934	1.72577	1.81673	0	4.02233	1.63898	0.811545	0.690311	0.756695	1.27413	0	1.12093	1.1607	2.05005	1.87835	2.10522	0	0.655057	0	2.69554	3.52651	1.14835	0.70045	1.80079	2.80117	0.620875	1.21573	0	3.69639	0.592973	3.54224	1.71636	1.32183	3.23087	0	0	0	3.50459	0	0.765512	1.8391	2.40125	0.73885	1.28989	1.84989
ABCA8	0	0	0	0	0	0	0	0	0	0	0	0	0	0	0	0	0	0	0	0	0	0	0.64644	0	0	0	0.70045	0	0	1.24175	0	0.680174	0	0	0	0	0	0.646173	0	1.03294	0	0	0	0	0	0	0	0	0
ABCB1	2.81309	3.24079	6.66099	7.9746	2.97974	4.02679	5.45019	5.27636	6.43573	3.27796	5.68082	6.90311	4.54017	4.45944	3.27434	3.3628	4.06244	0	2.81752	4.21043	2.73062	6.55057	1.29288	0.898512	4.23181	1.14835	2.10135	1.20053	1.12047	4.967	3.03933	2.7207	3.69639	2.96487	4.55431	1.14424	5.28733	1.29235	0	1.03294	1.47797	4.67279	5.5871	3.06205	0.91955	3.60187	0	0.644943	2.77484
ABCB10	28.1309	39.5377	43.9625	42.9402	8.19428	25.8865	21.1952	28.6431	22.5251	34.4186	42.2004	25.5415	13.6205	27.3937	6.54868	27.4629	17.4104	12.9836	6.57421	25.9643	7.28164	19.6517	29.7362	6.28959	17.6326	8.03847	4.90315	10.2045	15.1263	26.6976	28.5697	9.52244	26.4028	4.15081	19.7353	14.8752	26.4367	7.10791	4.25171	26.8564	7.38987	21.0275	30.7291	16.0757	4.59775	19.21	8.12735	38.0517	23.1236
ABCB11	0	0	0.666099	0.613431	0	0	0	0	0	0	0.811545	0	3.02678	0	0	0	1.1607	0	0	1.40348	0	0	0	0	0	0	0.70045	0.600264	0.560235	0	0	0.680174	0	0.592973	0.506034	0	0	0	0	0	0	0	0	0	0	0	0	0	0
ABCB6	26.7244	31.1116	21.3152	19.0164	17.1335	27.037	31.49	19.5979	29.7653	25.4042	20.2886	21.3996	60.5356	47.7797	81.0399	52.6838	63.2579	54.6679	54.4721	43.5078	40.9592	64.8506	51.7152	51.2152	47.2552	25.2637	34.3221	27.0119	48.7404	39.1152	46.1979	46.932	48.5811	23.126	50.0974	26.3176	48.2469	27.1393	44.643	39.2517	43.6002	33.8777	31.4275	32.1515	19.3105	28.815	48.0253	33.537	33.298
ABCC1	104.084	79.0754	87.259	105.51	70.0238	91.4656	85.9918	73.1152	90.1002	99.9778	83.5892	67.6505	130.908	107.664	72.0354	98.0816	99.8199	83.3686	108.005	106.664	91.0205	118.565	92.4409	77.272	100.858	89.5715	65.8423	94.2415	95.8001	84.4391	107.592	114.269	115.116	94.2827	139.159	90.3952	118.304	86.5872	99.9152	90.3822	103.458	96.3763	85.9017	94.1579	50.5752	87.6456	98.2671	91.5819	85.095
ABCC2	0.703272	1.94448	3.3305	1.22686	3.72467	4.02679	6.05576	6.78389	7.2402	5.73643	3.24618	4.14186	7.56695	1.91119	2.45575	3.92327	1.74104	2.05005	3.75669	2.10522	6.37144	2.62023	3.87864	3.59405	2.11591	4.59341	3.50225	4.20185	3.92164	1.86263	6.07867	8.84226	2.64028	6.5227	3.0362	3.43273	5.28733	2.58469	0	2.58235	5.17291	2.33639	2.09516	2.29653	5.5173	3.60187	5.9108	5.15955	1.84989
ABCC3	0	0.648159	0	0	0	0.575255	0	0	0	0	0	0	0	0.637063	0	0	0.580348	0	0	0	0	0	2.58576	0	0.705302	0	1.4009	0.600264	0	0	0	0	0.528056	1.18595	0	0	0	0.646173	0	0	0.738987	0	0	0	0	0	0	0	0
ABCC4	165.269	173.707	186.508	172.988	92.3719	160.496	166.533	176.381	191.463	154.064	188.279	162.223	127.125	164.362	126.881	159.172	147.989	151.703	128.667	159.295	96.4818	134.287	136.399	141.965	163.63	130.912	85.4549	169.875	163.589	203.026	199.38	168.683	171.09	117.409	192.799	153.329	221.407	87.2334	134.992	204.005	118.977	210.275	219.294	199.799	58.8512	195.101	127.082	196.708	170.19
ABCC5	389.613	396.673	378.344	373.58	832.837	383.695	482.039	333.164	621.048	434.33	349.776	336.872	1318.92	541.503	1376.86	445.01	450.35	543.262	1168.33	486.305	1814.04	533.216	480.951	1511.3	620.666	1460.7	959.617	760.535	517.097	412.261	529.452	891.708	428.781	1015.17	506.54	484.587	523.446	989.938	1193.67	385.803	1395.21	393.098	418.334	519.782	859.779	405.211	1020.35	362.458	381.077
ABCF1	323.505	317.598	308.404	369.899	195.173	326.745	330.645	275.124	345.921	338.449	332.734	289.24	412.399	414.728	347.08	331.796	398.119	296.573	353.129	390.167	357.711	431.027	348.431	382.766	412.602	280.198	222.743	343.351	350.707	343.344	346.484	343.488	392.873	268.024	364.85	302.08	350.947	197.083	307.186	358.946	325.154	351.627	365.257	405.721	147.128	366.19	372.381	346.979	348.704
ABCF3	24.6145	19.4448	16.6525	10.4283	43.9511	14.3814	46.6294	9.04518	45.0501	15.5703	21.9117	16.5675	100.64	30.579	116.239	29.7047	28.4371	38.9509	79.8297	21.7539	116.506	43.2338	33.6149	99.7348	52.1924	80.3847	70.7455	52.223	29.6924	24.835	32.8248	65.9769	25.3467	79.4584	29.856	50.3467	26.4367	81.4179	64.8386	24.2741	79.0716	14.0184	21.65	28.3239	57.0121	14.4075	72.4073	20.6382	19.4239
ABCG1	2.81309	1.29632	2.6644	1.22686	0.744934	0	0.605576	1.50753	1.60893	0	2.43464	1.38062	4.54017	2.54825	0.818584	0.560466	0.580348	0.683349	1.87835	2.10522	7.28164	1.96517	1.93932	0.898512	0	1.14835	0	1.20053	1.12047	2.4835	3.03933	0.680174	0	1.77892	2.02414	1.71636	1.32183	0.646173	2.12585	1.54941	0	4.08869	0	0.765512	0.91955	3.60187	0	1.28989	0
ABCG2	0	0	0	0	0	0	0	0	0	0.81949	0	0	0	0	0	0	0	0	0	0	1.82041	0	0	0	0.705302	0	0	0.600264	0	0	0	0	0	0	0	0	0	1.29235	0	0	0	0	0	0	0	0	0	0	0
ABHD4	9.84581	6.48159	3.99659	8.58804	5.95948	7.47832	6.66134	7.53765	7.2402	4.09745	5.68082	2.07093	10.5937	8.28182	4.91151	9.52793	12.7677	11.6169	4.69587	7.71913	6.37144	15.0663	7.11084	7.1881	12.6954	5.74176	2.8018	6.60291	7.28305	11.1758	7.90227	7.48191	8.44889	4.74379	4.55431	6.86546	4.62641	6.46173	3.18878	10.3294	5.9119	5.84099	6.98388	9.95165	5.5173	6.60343	11.8216	5.80449	11.0993
ABHD6	143.468	163.984	165.193	169.92	422.378	133.459	227.091	152.261	225.251	136.035	142.02	122.185	406.345	187.934	393.739	164.777	187.452	168.787	279.874	170.523	429.617	178.831	175.832	403.432	191.137	289.385	410.464	236.504	167.51	149.01	170.811	250.984	142.047	389.583	168.509	176.786	166.551	384.473	322.067	152.358	326.632	132.006	136.186	179.895	424.832	141.073	285.196	163.816	138.742
ABL1	7.03272	14.9077	11.3237	17.7895	2.97974	21.8597	25.4342	14.3215	16.0893	12.2924	18.6655	13.8062	14.3772	14.0154	7.36726	10.0884	13.348	10.9336	8.45256	14.0348	6.37144	13.7562	6.4644	11.6807	23.9803	6.89011	1.4009	10.8048	17.3673	7.45051	10.3337	10.8828	11.0892	3.55784	10.6267	9.72607	11.8965	4.52321	8.50342	7.74704	7.38987	8.17738	11.8726	10.7172	2.75865	13.8072	12.5605	14.1888	10.1744
ACAA1	77.36	76.4827	78.5997	102.443	25.3278	85.1378	76.9082	74.6228	78.0332	73.7541	94.1393	73.8632	49.9418	73.2622	29.469	76.2234	72.5435	73.1183	47.8978	68.0687	25.4858	58.3001	65.2904	35.042	67.0037	26.4121	23.8153	51.6227	54.903	78.8512	86.3171	65.2967	79.7364	23.126	61.2301	70.9431	57.4997	15.5082	43.58	87.2833	39.1663	81.7738	74.0291	74.2546	26.6669	91.8478	53.1972	86.4224	84.17
ACADL	0	0	0.666099	0	0	0.575255	0	0.753765	0	1.63898	0	0.690311	3.78347	0.637063	4.09292	1.6814	0.580348	2.7334	1.87835	2.10522	0.910205	1.96517	3.2322	0.898512	0	0	0.70045	0.600264	1.12047	1.24175	0.607867	0	0	1.18595	0	1.14424	1.32183	0	0	1.03294	1.47797	0	1.39678	0.765512	0	0	1.4777	0	4.62473
ACADM	104.788	119.261	132.554	122.073	34.267	88.5893	121.721	85.1755	104.581	116.368	133.905	112.521	46.1584	78.3587	47.4779	76.2234	74.8649	79.2685	44.1412	87.0157	44.6001	81.8821	63.9975	39.5345	114.259	25.2637	13.3086	52.223	72.8305	101.203	100.906	73.4588	89.7695	33.2065	88.0499	74.3758	93.1892	23.2622	61.6498	102.777	40.6443	99.2967	128.503	81.9097	29.4256	117.061	65.0188	137.373	98.9691
ACADVL	118.853	105.65	97.2505	119.619	210.072	89.7399	179.251	102.512	168.938	104.075	116.863	109.759	600.059	252.914	526.35	246.045	268.701	325.274	451.742	249.117	528.829	311.807	284.433	507.659	292.7	367.473	385.248	295.93	225.214	160.807	181.144	277.511	174.258	312.497	208.992	181.935	151.35	324.379	294.431	152.875	275.642	166.468	136.186	167.647	301.612	100.852	314.011	121.249	114.693
ACAT1	138.545	129.632	127.891	116.552	42.4613	120.804	101.131	113.819	93.3181	141.772	123.355	115.282	40.1048	65.6175	53.208	81.8281	59.7758	64.9182	45.0803	68.7704	28.2164	66.1607	48.483	54.8092	76.1726	21.8187	32.9212	58.2256	73.951	78.2303	54.1002	53.7337	75.5119	32.6135	71.8568	67.5104	85.2582	44.586	41.4542	96.0633	61.3359	100.465	72.6323	85.7373	46.897	106.856	66.4965	105.126	103.594
ACAT2	496.51	721.401	512.896	527.551	96.0965	503.349	420.27	401.757	440.848	604.784	638.686	608.854	153.609	287.315	154.712	340.203	194.997	283.59	160.599	318.59	102.853	243.681	219.143	169.819	440.814	113.687	55.3356	185.482	242.021	348.932	370.191	272.75	431.949	92.5038	425.575	313.523	446.779	149.266	190.264	405.945	209.872	506.413	516.807	378.928	87.3572	390.203	319.922	523.694	475.422
ACBD3	92.1287	93.983	90.5895	69.3177	34.267	79.9605	99.9201	67.0851	85.2734	86.0465	73.8506	70.4117	118.044	102.567	104.779	85.1909	96.9181	103.186	115.518	110.875	81.0083	95.6383	78.8656	88.9527	100.858	53.9726	63.741	99.0436	108.686	91.2687	109.416	100.666	107.195	56.9254	121.448	85.8182	119.626	53.6324	69.0903	81.0857	104.197	98.1285	95.6791	95.6889	39.5406	90.6471	100.484	83.1977	77.6954
ACD	60.4814	66.7603	39.2998	49.0745	34.267	58.6761	86.5974	42.2109	82.0556	59.8228	64.1121	63.5086	114.261	60.521	113.783	52.6838	66.74	78.5851	122.093	52.6304	97.392	74.0214	50.4223	100.633	80.4044	67.7528	50.4324	49.8219	42.5778	49.0492	57.7474	79.5804	60.1983	24.3119	44.025	63.5055	52.8733	48.463	121.174	54.2293	90.8954	60.1621	52.3791	49.7583	24.8278	39.6206	103.439	49.0157	79.5453
ACE	8.43927	1.29632	5.99489	5.52088	4.46961	2.87628	6.66134	9.79895	5.63126	4.09745	4.05773	8.28373	3.02678	3.18531	5.73009	0.560466	2.32139	7.51684	3.75669	3.5087	1.82041	3.93034	1.93932	1.79702	2.82121	0	5.6036	2.40106	5.04211	3.10438	4.86294	6.12157	1.58417	5.33676	6.07241	2.86061	5.28733	5.81556	10.6293	3.09882	9.60683	4.08869	2.79355	4.59307	5.5173	4.8025	6.64965	3.86966	3.69978
ACE2	0	0.648159	0	0	0	0	0	0.753765	0	0	0	0	1.51339	0.637063	0	0	0	0	0	0	1.82041	0	0	0	0	0	0	0	0	0.620875	0	0	0	0	0	0	0	0	0	0	0	0.584099	0	0	0	0	0	0	0
ACHE	29.5374	20.0929	23.9796	24.5372	55.1251	17.8329	35.729	30.9044	29.7653	19.6678	26.781	23.4706	168.743	31.8531	121.969	49.3211	69.6418	60.8181	108.944	42.1043	101.033	58.9551	69.169	159.935	55.0136	74.6429	95.9617	60.6267	61.0656	58.9832	52.2766	46.2518	35.9078	49.2168	42.0008	50.3467	38.3331	50.4015	77.5937	21.1752	39.9053	35.0459	25.142	37.5101	29.4256	24.6128	43.5922	26.4427	30.5232
ACLY	381.174	513.342	420.309	338.001	31.2872	357.809	280.987	266.079	301.675	449.9	519.389	349.297	83.9931	166.273	76.9469	225.308	146.828	136.67	82.6473	209.82	63.7144	147.388	185.528	61.9973	183.379	40.1923	28.018	88.8391	185.438	211.098	155.614	148.278	229.176	37.3573	295.524	176.213	289.481	58.1556	68.0274	258.751	122.672	296.722	267.483	214.343	24.8278	273.742	130.777	279.905	216.437
ACMSD	0	0	0	0	0	0	0	0	0	0	0	0	0	0	0	0	0	0	0	0	0	0	0	0	0	0	0	0	0	0	0	0	0	0	0	0	0	0	0	0	0	0	0	0	0	0	0	0	0
ACOT9	0.703272	0	1.9983	1.22686	0.744934	1.15051	0.605576	1.50753	0	0.81949	1.62309	0.690311	0.756695	0	0	0.560466	0	1.3667	0	0	0	1.31011	0	3.59405	1.4106	0	0	0.600264	0	0.620875	0	3.40087	0	0	1.01207	2.28849	0	1.29235	0	1.03294	5.9119	1.1682	0.698388	0.765512	0	0	0	1.28989	0
ACOX1	60.4814	56.3898	71.9387	41.0999	17.8784	47.7462	46.6294	57.2862	36.201	40.9745	56.8082	41.4186	46.1584	58.6098	48.2965	65.0141	56.8741	50.5678	55.4112	58.2443	46.4205	66.1607	53.008	40.433	59.9507	27.5605	27.3176	44.4196	58.2644	54.0162	57.1395	27.8871	52.8056	38.5433	65.7844	45.7697	64.1089	18.0929	34.0137	52.6799	29.5595	48.4802	49.5855	55.1168	15.6323	49.2256	37.6814	47.0809	39.7726
ACP1	265.837	268.986	230.47	243.532	125.894	254.838	211.952	186.934	227.664	245.028	235.348	240.228	133.178	173.918	273.407	198.966	182.81	173.571	169.051	157.891	180.221	176.21	183.589	137.472	198.19	143.544	86.8558	140.462	190.48	201.785	179.929	205.413	192.74	109.7	205.45	165.343	194.309	124.065	279.55	200.39	292.639	211.444	185.771	213.578	126.898	207.708	202.445	237.339	207.188
ACPP	0	0	0.666099	0	1.48987	0	0	0	0	0	0	0	0	0	0	0	0	0	0	0	0	0	0	0	0	0	0	0	0	0	0	0	0	0	0	0	0	0	0	0	0	0	0	0	0.91955	0	0	0	0
ACSL1	42.1963	69.353	70.6065	47.2342	5.21454	46.0204	43.6015	41.4571	38.6144	59.8228	59.2428	54.5345	25.7276	21.0231	10.6416	31.9466	24.3746	32.1174	15.0268	39.9991	11.8327	30.7877	29.7362	8.98512	37.381	3.44506	7.70495	21.0092	28.0117	34.1481	40.1192	16.3242	39.6042	4.74379	44.025	22.8849	33.7067	10.3388	12.7551	35.6364	18.4747	40.3028	35.6178	29.855	7.3564	45.0234	29.554	48.3707	35.1479
ACSL5	0	0	0	0	0	0	0	0	0	0	0	0	0	0	0	0	0	0	0.939173	0	0.910205	0	0.64644	0	0	0	0	0	0	0	0	0.680174	0	0	0	0	0	0	0	0	0	0	0	0	0	0	0.73885	0	1.84989
ACTA1	1.40654	1.29632	0.666099	0.613431	1.48987	1.72577	2.4223	0	0	2.45847	1.62309	3.45155	0	1.27413	1.63717	0	1.74104	0	0.939173	1.40348	0.910205	0	1.29288	0	1.4106	0	0	0.600264	1.6807	0.620875	1.21573	0.680174	1.58417	0	1.5181	1.14424	0.660916	0.646173	0	0	3.69493	0	0.698388	2.29653	0	0	0	1.28989	2.77484
ACTA2	127.996	97.872	117.9	124.527	70.0238	115.051	123.538	93.4669	136.759	128.66	137.963	133.23	96.8569	83.4552	69.5797	84.6304	71.3828	106.602	94.8565	87.0157	90.1103	87.7776	93.0873	91.6482	107.206	56.2693	60.2387	91.2402	91.8785	87.5434	97.8666	97.9451	76.04	59.2973	74.387	88.1067	93.8501	58.8018	81.8454	105.36	93.1123	105.138	101.965	124.013	64.3685	82.8431	108.611	112.865	100.819
ACTG2	0	1.29632	0.666099	0.613431	3.72467	0.575255	3.02788	0.753765	1.60893	3.27796	3.24618	0.690311	0	0	3.27434	0	0.580348	0	1.87835	0	0.910205	0.655057	0.64644	3.59405	3.52651	3.44506	0.70045	0	1.12047	0	0	3.40087	1.58417	1.77892	0.506034	1.14424	0.660916	1.93852	4.25171	0.516469	5.9119	0	2.79355	0	1.8391	0	1.4777	1.28989	0.924945
ACTL6A	770.787	812.143	926.544	795.62	239.124	852.529	698.835	742.459	690.232	821.949	815.603	696.524	334.459	559.341	276.682	567.192	520.572	472.878	282.691	476.481	195.694	413.341	490.648	274.046	444.34	210.148	159.703	453.8	556.873	660.611	619.416	417.627	672.215	245.491	678.085	512.049	662.899	194.498	376.276	751.463	360.626	705.007	644.612	626.188	172.875	798.415	405.629	681.06	646.537
ACTN1	543.63	456.304	532.213	539.206	1313.32	522.907	685.512	458.289	723.215	505.625	465.015	475.624	1051.05	389.882	753.098	383.92	421.333	384.726	984.254	455.429	1303.41	503.084	457.033	994.653	523.334	1090.93	928.797	671.696	454.35	451.997	465.018	645.485	417.692	1066.76	518.685	459.986	471.894	931.136	832.272	450.361	800.323	474.872	439.984	593.271	845.986	519.87	857.805	394.705	421.775
ACTN2	2.81309	3.88895	2.6644	1.84029	5.95948	2.30102	6.05576	0.753765	8.04466	3.27796	5.68082	1.38062	19.6741	3.18531	13.9159	1.12093	11.607	2.7334	6.57421	2.10522	20.0245	3.27528	5.17152	21.5643	9.87423	6.89011	13.3086	4.20185	6.72282	4.967	3.6472	17.0044	4.7525	5.33676	4.04827	2.28849	0.660916	3.87704	20.1956	5.16469	11.0848	2.33639	3.49194	3.82756	6.43685	3.00156	7.3885	2.57977	0
ADAM10	571.761	546.398	764.016	587.054	794.1	625.878	719.424	537.435	698.277	643.3	555.097	525.326	656.054	502.643	554.182	436.043	402.762	444.86	598.254	478.586	696.307	470.331	422.771	645.132	477.49	753.319	650.718	602.065	487.964	545.75	548.296	651.607	463.105	716.905	587.505	492.597	604.077	734.699	755.741	521.118	650.308	526.857	569.186	649.919	698.858	637.532	655.36	599.797	492.071
ADAM12	40.7898	40.834	35.9694	50.3013	64.0644	36.2411	55.1074	33.1657	49.0725	49.9889	45.4465	26.2318	62.8057	31.8531	63.031	30.8257	32.4995	28.7007	55.4112	32.9817	100.123	36.0281	44.6043	87.1557	45.8446	68.9011	47.6306	49.8219	34.7346	26.6976	34.0405	61.8958	36.4358	56.3324	34.4103	29.7503	33.7067	54.2786	58.461	40.8011	47.2952	43.8074	48.8872	56.6479	42.2993	37.2194	72.4073	40.6314	32.3731
ADAM8	3.51636	3.88895	1.3322	3.06716	20.8582	0	3.63346	0.753765	2.4134	2.45847	1.62309	2.07093	7.56695	1.27413	9.82301	3.92327	0	2.05005	3.75669	0.701739	12.7429	0.655057	0.64644	4.49256	2.11591	5.74176	11.9077	2.40106	2.80117	1.24175	2.43147	2.7207	2.11222	16.6032	1.5181	2.86061	3.30458	18.739	8.50342	1.54941	14.0408	2.33639	1.39678	1.53102	18.391	1.80094	12.5605	0	2.77484
ADAMTS5	1.40654	0.648159	1.3322	0	1.48987	0.575255	4.23903	1.50753	3.21787	1.63898	0.811545	1.38062	0.756695	0.637063	0.818584	0	0	0.683349	1.87835	0.701739	1.82041	2.62023	0.64644	0	0.705302	1.14835	0.70045	0	0	0.620875	0	0	0.528056	0.592973	1.5181	0	4.62641	0	0	0	0	0.584099	0	0	0	1.80094	5.17195	0.644943	0
ADAT1	10.5491	7.12975	7.99319	11.6552	0	11.5051	9.68922	5.27636	3.21787	7.37541	13.7963	4.83218	3.78347	6.37063	10.6416	5.60466	6.38383	5.46679	2.81752	7.01739	4.55103	8.51574	5.81796	0.898512	9.87423	3.44506	0.70045	6.00264	6.16258	3.72525	9.72587	6.80174	7.92083	0.592973	5.56637	9.15395	4.62641	3.23087	5.31464	6.19763	6.65088	5.25689	4.88872	3.06205	1.8391	6.60343	5.9108	4.5146	11.0993
ADCK3	195.51	197.688	224.475	251.507	58.1049	241.032	224.063	160.552	197.094	224.54	247.521	191.216	35.5646	121.042	54.0266	121.621	95.1771	82.0019	65.7421	122.804	29.1266	85.8125	84.0371	41.3316	134.007	18.3736	26.6171	81.0357	99.7218	112.999	124.005	104.747	123.565	43.88	112.846	120.146	145.402	42.6475	92.4747	146.161	63.5529	169.973	166.915	155.399	15.6323	172.89	118.216	151.562	175.74
ADCY1	6.32945	9.07422	7.32709	9.20147	5.21454	10.3546	7.87249	1.50753	2.4134	13.9313	5.68082	4.83218	12.1071	8.28182	4.09292	2.80233	2.32139	9.56689	13.1484	7.01739	4.55103	4.5854	1.29288	13.4777	11.9901	3.44506	2.8018	7.80344	7.84329	9.31313	5.4708	8.84226	4.7525	6.5227	11.6388	9.15395	4.62641	8.40026	7.44049	4.13176	3.69493	7.59328	3.49194	7.65512	5.5173	4.8025	7.3885	4.5146	7.39956
ADCY4	0.703272	1.29632	0.666099	0.613431	0.744934	1.72577	2.4223	0.753765	1.60893	0	0	1.38062	0	0	0	1.6814	0	0	1.87835	0	1.82041	0	0	0	0.705302	0	0	0	0	0	0.607867	0	0	0	0	0.572122	0	0	0	0	0	0.584099	0	0	0	0	0	0.644943	0
ADGRE5	4.21963	2.59263	0	1.22686	5.95948	2.30102	1.81673	0.753765	6.43573	3.27796	1.62309	1.38062	0	0.637063	4.91151	0.560466	0.580348	1.3667	1.87835	1.40348	2.73062	0.655057	0	0	2.11591	0	2.10135	1.80079	0	0.620875	1.8236	0	2.11222	0	0	1.14424	1.32183	0.646173	0	1.54941	1.47797	0.584099	0.698388	0.765512	2.75865	1.20062	1.4777	1.93483	0
ADGRG1	164.566	200.929	154.535	177.282	78.2181	195.012	182.278	117.587	196.29	163.079	198.017	166.365	156.636	144.613	170.266	169.821	188.033	145.553	161.538	151.576	126.519	193.242	161.61	178.804	219.349	65.4561	42.027	99.6439	125.493	158.323	112.455	155.08	165.809	59.2973	163.955	118.429	134.827	65.9097	156.25	118.272	143.363	162.379	137.582	140.854	50.5752	124.265	177.324	169.62	151.691
ADGRG3	0	0	1.3322	0.613431	0	0.575255	0.605576	0.753765	0.804466	0	0	0	0	0	1.63717	0	1.1607	0	0.939173	1.40348	0	0	0	0.898512	0.705302	0	0	0	0.560235	0	0	1.36035	1.05611	0	0.506034	0	0.660916	0	0	1.54941	0	0	0.698388	0	0	0	0	0.644943	0.924945
ADH1A	8.43927	2.59263	3.3305	4.29402	1.48987	2.87628	4.23903	5.27636	3.21787	7.37541	5.68082	2.76124	0	1.27413	0	0.560466	0	0	0	0.701739	0	0	0.64644	0	0.705302	2.2967	2.10135	1.20053	0.560235	0	3.03933	1.36035	2.64028	1.18595	1.01207	0	3.9655	2.58469	0	1.54941	0	4.67279	3.49194	4.59307	0	3.60187	0	2.57977	1.84989
ADH1B	5.62618	4.53711	0.666099	0	0.744934	1.15051	0.605576	2.2613	1.60893	0.81949	0.811545	0.690311	0	0	0	0	0.580348	0	0	0	0	0	1.29288	0.898512	0	0	0	0	0	0.620875	0.607867	0.680174	0	0	0.506034	0	0.660916	0	1.06293	1.03294	0	0	0	1.53102	0.91955	0.600312	0	0	0.924945
ADH5	349.526	381.117	389.668	312.236	56.615	254.838	209.529	322.612	237.318	311.406	353.022	287.169	110.477	310.887	140.797	330.115	253.612	217.988	93.9173	249.117	61.894	206.998	239.829	87.1557	229.223	50.5275	43.4279	156.669	255.467	335.273	261.991	174.125	298.879	64.6341	265.668	217.978	288.159	63.325	102.041	318.145	101.98	303.731	307.989	267.164	40.4602	358.987	140.382	357.299	287.658
ADI1	135.732	158.799	173.186	136.182	23.8379	162.797	74.4859	108.542	128.715	120.465	154.194	127.017	19.6741	70.0769	28.6505	86.3118	62.6776	43.7343	31.9319	59.6478	11.8327	41.9236	41.3721	21.5643	43.7287	9.18682	12.6081	37.8166	49.8609	88.1643	66.8654	58.495	97.1622	15.4173	62.2422	70.371	75.3445	20.0314	49.9576	102.261	45.0782	147.193	111.742	91.0959	9.1955	143.475	67.2354	139.953	131.342
ADIPOQ	0	0	0	0	1.48987	0	0.605576	0	0	0	0	0	0	0.637063	0	0	0	0	0	0	0	0	0	0.898512	0	2.2967	0	0	0	0	0	0.680174	0	0	0	0	0	1.29235	0	0	0	0	0	0	0	0	0	0	0
ADIRF	3.51636	1.94448	5.99489	1.84029	2.2348	1.72577	4.23903	4.52259	5.63126	1.63898	0.811545	2.07093	0	1.27413	1.63717	1.12093	0	1.3667	0	1.40348	0.910205	1.31011	0.64644	0	0.705302	2.2967	4.2027	0.600264	1.12047	2.4835	3.6472	1.36035	2.64028	0.592973	0	2.86061	1.32183	4.52321	8.50342	0.516469	3.69493	1.7523	2.09516	3.06205	0.91955	1.20062	2.9554	1.28989	2.77484
ADM	0	0	0	0.613431	4.46961	0	0.605576	0	0.804466	0	0	0	3.02678	0.637063	13.9159	0	1.1607	0.683349	3.75669	0.701739	7.28164	0.655057	0.64644	5.39107	0.705302	11.4835	1.4009	0	0.560235	0	0	7.48191	0	2.37189	0	0	0	2.58469	15.9439	0	10.3458	0	0.698388	2.29653	0	0	5.17195	0	0
ADO	163.159	177.595	151.871	147.837	29.0524	161.647	162.294	137.185	105.385	160.62	201.263	160.152	70.3726	202.586	87.5885	204.01	244.907	201.588	82.6473	206.311	57.3429	163.109	199.103	55.7078	162.22	48.2308	43.4279	124.255	192.161	247.729	191.478	106.787	223.896	53.3676	219.113	147.607	177.126	41.3551	53.1464	155.457	72.4207	168.22	169.01	117.889	26.6669	164.486	81.2735	196.708	138.742
ADORA2A	4.21963	4.53711	4.66269	3.68059	5.95948	2.30102	6.05576	2.2613	8.04466	1.63898	4.05773	4.83218	9.08034	1.27413	5.73009	2.24187	5.22313	4.10009	4.69587	7.01739	5.46123	5.89551	1.93932	8.08661	3.52651	6.89011	2.10135	1.80079	3.36141	3.72525	5.4708	3.40087	6.33667	4.74379	1.5181	2.86061	1.32183	3.23087	12.7551	4.13176	6.65088	2.92049	2.09516	3.06205	3.6782	3.60187	2.21655	5.15955	8.32451
ADRB2	0	0	0	0	0.744934	0	0	0	0	0	0	0	2.27008	0	0	0	0	0	1.87835	0	0	0.655057	0	0	0.705302	0	1.4009	0	0.560235	0	0	0	0.528056	0	0.506034	0	0	0.646173	0	0	0	0	0	0	1.8391	0	0	0	0
ADSL	11.9556	12.315	12.6559	15.9492	8.93921	11.5051	12.1115	12.0602	7.2402	15.5703	12.1732	11.045	10.5937	8.91888	13.0974	15.6931	16.8301	9.56689	4.69587	12.6313	9.10205	15.7214	13.5752	11.6807	11.9901	10.3352	2.10135	9.60423	7.84329	9.93401	9.72587	9.52244	17.4258	2.96487	10.1207	12.0146	7.27008	3.87704	12.7551	16.527	17.7357	10.5138	16.7613	6.12409	9.1955	11.4059	7.3885	10.3191	7.39956
AEN	26.0211	25.9263	25.3118	22.0835	53.6353	14.9566	28.4621	42.2109	17.6983	33.5991	26.781	8.28373	93.0734	36.9496	61.3938	42.5955	85.3112	43.7343	68.5597	36.4904	49.1511	59.6102	71.1084	53.0122	40.2022	32.1539	69.3446	58.8259	54.903	43.4613	48.0215	31.288	40.1322	40.9151	55.1577	46.3419	35.0286	49.1092	32.9508	37.1858	22.9086	23.948	28.6339	40.5721	49.6557	36.619	25.8598	28.3775	41.6225
AFP	1.40654	0	0.666099	0.613431	1.48987	0.575255	0	0	0.804466	0	0	0	1.51339	0.637063	0	0	0	1.3667	0	0	0.910205	0.655057	0	1.79702	0	2.2967	2.10135	0	0	1.24175	0	0.680174	0	0.592973	0	0	0.660916	0.646173	2.12585	0	0	0	0	0	0	0	0	0	0.924945
AGL	32.3505	47.9637	38.6338	45.3939	13.4088	41.4184	41.1792	32.4119	44.2457	39.3355	56.8082	32.4446	19.6741	29.942	17.1903	28.5838	25.5353	28.0173	14.0876	23.8591	7.28164	19.6517	17.4539	8.98512	26.0962	13.7802	4.90315	8.4037	24.0901	31.0438	19.4517	17.6845	33.2675	7.70865	20.2414	23.457	24.4539	14.862	14.881	35.1199	11.8238	42.0551	31.4275	35.2135	9.1955	42.6222	22.1655	40.6314	27.7484
AGR2	0	0	0	0	0	0	0	0	0	0	0	0	0	0	0	0	0	0	0	0	0	0	0	0	0	0	0	0	0	0	0	0	0	0	0	0	0	0	0	0	0	0	0	0	0	0	0	0	0
AGR3	0	0	0	0	0	0	0	0	0	0	0	0	0	0	0	0	0	0	0	0	0	0	0	0	0	0	0	0	0	0	0	0	0	0	0	0	0	0	0	0	0	0	0	0	0	0	0	0	0
AGXT2	0	0.648159	0	0	0	0	0	0	0	0	0.811545	0	0	0	0.818584	0	0	0	0	0	0	0	0	0	0.705302	0	0	0	0	0	0	0	0	0	0	0	0	0	0	0	0	0	0	0	0	0	0	0	0
AHCY	417.041	432.322	355.697	371.126	124.404	394.625	365.768	326.38	319.373	376.965	363.572	432.825	159.663	319.168	163.717	271.266	265.799	289.057	221.645	284.204	134.71	298.706	316.109	132.081	339.25	112.539	87.5563	263.516	318.213	245.246	324.601	253.025	361.718	130.454	295.524	324.393	354.251	105.972	212.585	364.627	236.476	360.973	361.765	332.998	108.507	356.585	246.037	341.175	419
AHR	0	0	0	0	0.744934	0	0	0	0	0	0	0	0	0	0.818584	0	0	0	0.939173	0	1.82041	0	0	0.898512	0	0	0	0	0	0	0	0.680174	0	0	0	0	0	0	0	0	0.738987	0	0	0	0.91955	0	0	0	0
AHRR	6.32945	2.59263	2.6644	6.74774	9.68415	3.45153	5.45019	3.01506	10.4581	12.2924	4.05773	6.90311	7.56695	8.91888	10.6416	8.96746	9.28557	11.6169	9.39173	11.2278	10.0123	13.1011	8.40371	14.3762	11.9901	6.89011	6.30405	11.405	13.4456	4.34613	5.4708	6.80174	7.92083	14.8243	5.56637	3.43273	6.60916	3.87704	6.37756	7.23057	2.21696	8.76148	7.68227	5.35858	5.5173	7.80406	6.64965	2.57977	4.62473
AHSA1	668.109	668.252	690.745	639.195	388.856	593.088	607.998	545.726	666.098	641.661	649.236	537.752	1957.57	1507.29	1616.7	1559.22	1730.6	1551.89	1617.26	1664.53	1535.52	1621.27	1603.82	1646.97	1560.13	1070.26	1007.25	1459.84	1644.85	1750.25	1514.8	1369.19	1399.35	1056.09	1512.03	1315.31	1483.76	763.777	978.956	1064.44	988.764	1149.51	1102.75	984.448	527.821	976.708	895.487	1131.23	786.204
AHSP	0.703272	0	0	0	0	0	0	0	0	0	0	0	0.756695	0	1.63717	0	0	0.683349	0	0	0.910205	0	0	0	0	0	0.70045	0.600264	0	0	0	0	0	0.592973	0	0	0	0	0	0	0	0	0	0	0	0	0	0	0
AIF1	0	0	0.666099	1.22686	3.72467	0.575255	1.21115	2.2613	0	0	0	1.38062	1.51339	0	2.45575	1.6814	0	2.05005	2.81752	2.80696	0	0.655057	0	1.79702	2.11591	0	0.70045	1.20053	0	0	0	0	0	1.18595	0	0	0	0.646173	0	0	0	0.584099	0	0	0.91955	0	0	0	0
AIFM1	132.918	99.8164	136.55	129.434	26.8176	116.202	107.793	103.266	88.4913	128.66	107.936	102.166	40.8615	78.3587	36.8363	71.7397	60.3562	50.5678	37.5669	73.6826	49.1511	65.5057	56.2402	53.9107	79.6991	33.3022	17.5113	62.4275	67.7884	101.203	83.8856	74.8191	87.6572	42.6941	86.0258	66.3661	122.27	40.7089	49.9576	107.426	41.3833	111.563	111.742	89.5649	45.0579	100.852	43.5922	111.575	104.519
AIFM2	7.03272	12.315	9.32539	8.58804	14.8987	12.6556	10.9004	7.53765	17.6983	11.4729	4.86927	4.83218	526.659	363.126	469.867	319.466	373.164	376.525	471.465	309.467	456.013	362.246	329.684	416.91	312.449	401.923	273.176	325.343	287.961	244.004	221.871	231.939	215.975	225.923	202.414	219.123	158.62	114.373	201.956	104.327	159.621	111.563	92.1872	98.751	80.0008	67.235	116	88.3572	55.4967
AK3	35.1636	36.2969	33.9711	36.1924	10.4291	33.9401	34.5178	18.0904	36.201	31.1406	39.7657	31.7543	16.6473	43.9573	9.00443	22.4187	35.9816	22.5505	9.39173	26.6661	9.10205	24.8922	28.4433	8.08661	19.0432	5.74176	4.2027	13.2058	17.9275	27.9394	26.7461	19.725	41.7164	2.96487	26.3138	24.6012	25.7757	6.46173	11.6922	30.9882	12.5628	22.7798	27.9355	26.7929	5.5173	31.8165	27.3375	29.6674	27.7484
AKAP8	242.629	187.318	269.77	233.104	297.974	176.603	275.537	229.145	292.826	245.028	216.683	189.835	407.858	256.099	329.071	256.694	255.353	265.823	392.575	269.468	464.205	306.567	249.526	590.322	273.657	396.181	317.304	340.35	315.972	278.152	243.147	291.114	220.727	364.678	309.693	221.983	260.401	335.364	302.934	240.675	311.852	208.523	255.61	296.253	274.026	250.33	397.502	230.89	204.413
AKAP8L	52.0422	66.7603	61.2811	40.4865	23.093	54.074	40.5736	40.7033	41.8323	67.1982	68.1698	37.9671	52.2119	44.5944	51.5708	59.9699	48.1689	34.1675	37.5669	44.2096	39.1388	51.7495	48.483	40.433	62.0666	29.8572	23.8153	33.6148	54.903	54.0162	48.0215	36.0492	62.3106	23.7189	60.7241	51.4909	50.8906	26.4931	44.643	54.7458	48.7731	45.5597	39.8081	59.7099	25.7474	37.2194	45.0699	47.0809	33.298
AKR1B1	16.8785	14.2595	11.3237	12.8821	5.95948	16.6824	16.3506	10.5527	10.4581	13.1118	12.1732	17.2578	0.756695	9.55594	4.91151	6.7256	5.80348	4.78344	7.51339	10.5261	6.37144	5.89551	8.40371	7.1881	13.4007	1.14835	7.0045	7.80344	4.48188	10.5549	7.2944	11.563	11.0892	3.55784	6.57844	9.15395	9.25283	3.23087	6.37756	15.4941	9.60683	12.8502	9.07904	9.95165	4.59775	9.60499	5.9108	21.9281	23.1236
AKR1B10	2.81309	3.88895	5.99489	5.52088	16.3886	5.1773	4.23903	4.52259	8.84913	4.09745	7.30391	6.2128	9.83703	3.18531	8.18584	6.7256	5.80348	6.83349	4.69587	4.91217	9.10205	2.62023	6.4644	7.1881	2.11591	25.2637	16.8108	5.40238	4.48188	6.20875	13.9809	8.84226	2.11222	5.33676	5.06034	7.43758	2.64367	14.862	15.9439	8.77998	16.9967	6.42508	5.5871	3.82756	19.3105	3.60187	7.3885	2.57977	3.69978
AKR1C2	2.81309	0	0.666099	0	0	0.575255	0	0	0	0	2.43464	0.690311	0.756695	1.27413	2.45575	2.80233	0.580348	1.3667	0.939173	1.40348	1.82041	0.655057	1.93932	1.79702	2.11591	0	0	2.40106	0	2.4835	0	0.680174	0.528056	0.592973	1.01207	0	0	0	3.18878	1.03294	0.738987	0.584099	0	0.765512	0	1.20062	0	0	0.924945
AKR1C3	9.84581	3.24079	10.6576	7.9746	3.72467	10.3546	3.02788	3.76883	6.43573	4.09745	9.73854	5.52249	6.81025	9.55594	4.09292	8.407	4.06244	5.46679	0.939173	6.31565	2.73062	3.27528	6.4644	4.49256	2.82121	3.44506	4.2027	6.60291	4.48188	4.34613	3.03933	3.40087	5.80861	1.77892	5.06034	10.2982	5.94825	2.58469	1.06293	5.16469	0.738987	13.4343	11.8726	6.12409	5.5173	7.80406	4.4331	8.38426	5.54967
AKR7A2	176.521	168.521	159.864	175.441	1098.03	173.727	273.72	180.904	300.87	181.107	176.105	200.88	416.939	133.783	442.036	132.27	109.686	146.92	328.711	145.962	572.519	170.97	160.963	455.546	208.064	728.055	792.91	246.108	161.348	128.521	158.653	404.023	147.856	738.845	163.449	212.829	164.568	1130.8	723.854	172.501	604.491	169.389	155.042	199.033	1129.21	145.876	605.857	145.757	191.464
AKT1	1715.28	1638.55	1410.13	1954.39	4121.72	1948.97	2411.4	1436.68	3270.96	1993.82	1836.53	2004.66	2855.01	1337.83	3038.59	1245.92	1223.95	1461	2932.1	1414.71	3793.74	1562.97	1316.8	3444.9	1711.06	3950.33	2854.34	1600.3	1169.21	1173.45	1522.1	3010.45	1572.02	3061.52	1368.82	1639.7	1413.04	3429.89	4691.76	1692.47	4269.13	1781.5	1618.16	1989.56	3515.44	1514.59	4221.79	1537.54	2104.25
ALAS1	627.319	564.546	644.118	659.438	575.089	642.56	658.867	582.661	710.344	626.91	587.559	557.771	789.989	710.325	591.837	680.406	773.604	666.265	824.594	755.773	644.425	860.745	786.717	780.807	743.388	561.544	586.277	754.532	815.702	759.952	802.384	766.556	770.433	668.874	798.016	740.898	836.059	479.461	583.547	679.674	553.501	717.273	585.249	768.574	428.51	716.773	629.501	733.3	674.285
ALAS2	0.703272	0	0	0	0	0	0	0	0	0	0	0	0	0	0	0	0	0	0	0	0	0	0	0	0	0	0	0	0	0	0	0	0	0	0	0.572122	0	0	0	0	0	0	0	0	0	0	0	0	0
ALB	1.40654	0	0	0.613431	0	0	0	0	0	0	0	0	0	1.27413	0	0	0	0.683349	0	0	0	0	0	0	0	0	0	0.600264	0.560235	0.620875	0	0	0	0	0	0	0	0	1.06293	0	0	0	0	0	0	0	0	0	0.924945
ALDH1L1	0	0	0	0	0	0	0	0	0	0	0	0	0.756695	0	0	0.560466	0	0	0	0	0	0	0	0	0	0	0	0	0	0	0	0	0	1.18595	0	0	0	0	0	0	1.47797	0	0	0	0	0	0	0	0
ALDH2	410.711	407.044	391	498.719	1136.03	472.86	566.819	327.134	696.668	487.597	422.815	415.567	2545.52	1030.77	2228.19	968.486	1353.95	1012.72	1851.11	1158.57	2475.76	1199.41	1171.99	2454.74	1038.2	1646.74	2210.62	1048.06	895.255	834.457	753.147	1161.06	853.338	1744.53	875.945	647.642	622.583	1424.17	1183.04	553.139	1137.3	636.667	546.838	637.671	1243.23	516.268	1080.94	548.202	448.598
ALDH3A1	0	0	0	1.22686	0	0	0	0	0.804466	0	0.811545	0	0	0	0	0	0	0.683349	0.939173	0	1.82041	0	0	0	0	0	1.4009	0.600264	0	0	0.607867	0	0	0	0	0	0	0	0	0	0	0	0	0	0.91955	0	0	0	0
ALDH3A2	56.9651	75.8346	95.2522	72.9983	20.8582	65.0039	35.729	46.7334	40.2233	65.5592	74.6622	44.8702	17.404	43.3203	11.4602	48.2001	42.9458	30.0674	26.2969	40.7009	20.0245	36.0281	37.4935	25.1583	28.9174	9.18682	17.5113	25.8114	43.6983	57.1205	24.3147	33.3285	39.0761	14.2314	47.5672	34.3273	50.8906	16.1543	12.7551	48.0317	16.2577	43.2233	43.9984	45.9307	11.0346	54.0281	39.1591	76.7482	33.298
ALDH7A1	49.9323	54.4453	60.615	61.3431	32.7771	40.8431	77.5137	33.1657	75.6198	63.9202	60.8659	49.0121	39.3481	34.4014	27.8319	33.0675	20.3122	23.9172	28.1752	28.7713	27.3062	36.0281	18.7467	56.6063	42.3181	22.967	18.9122	27.6122	17.9275	22.3515	28.5697	34.0087	26.4028	32.6135	26.8198	37.1879	37.0113	25.8469	41.4542	44.9328	40.6443	38.5505	33.5226	53.5858	14.7128	34.8181	78.3181	43.2112	50.872
ALDH8A1	16.8785	23.3337	25.9779	17.7895	19.3683	13.8061	19.984	26.3818	24.9385	9.83388	14.6078	10.3547	27.9977	22.9343	47.4779	17.9349	19.7318	17.0837	26.2969	16.8417	29.1266	22.2719	15.5145	26.9554	20.4538	16.0769	21.0135	19.8087	16.807	18.6263	18.8439	21.7656	13.2014	24.3119	20.2414	15.4473	17.8447	20.0314	27.6361	21.1752	30.2985	14.6025	9.77743	21.4343	31.2647	19.8103	33.2483	19.3483	12.0243
ALDH9A1	124.479	132.873	119.232	158.879	274.136	164.523	152.605	131.909	192.267	156.523	133.905	134.611	239.116	114.034	221.018	105.368	114.329	125.736	230.098	125.611	286.715	122.496	121.531	250.685	134.713	299.72	247.959	140.462	105.324	119.829	116.71	202.012	131.486	209.32	113.352	107.559	118.965	237.792	260.417	139.447	202.482	141.936	144.566	146.213	240.922	136.871	204.662	109.64	114.693
ALDOA	1486.01	1357.89	1127.71	1317.65	869.338	1279.37	1992.95	1104.27	1646.74	1372.65	1513.53	1575.29	2951.87	2441.86	2709.51	2368.53	2206.48	2655.49	2918.95	2418.19	2667.81	2842.95	2307.14	2742.26	3321.97	1684.63	1194.27	1955.66	2055.5	1675.74	1947	2226.21	2012.42	1459.9	1780.23	2034.46	2002.58	1316.9	1897.33	1587.11	2060.3	1864.44	1855.62	1964.3	811.962	1260.66	2226.9	1527.23	1728.72
ALDOC	29.5374	31.7598	14.6542	21.4701	11.174	16.1072	30.2788	18.0904	30.5697	27.0432	31.6503	28.9931	15.1339	10.193	10.6416	13.4512	11.607	20.5005	15.9659	8.42087	12.7429	22.927	9.69659	5.39107	19.0432	11.4835	2.8018	15.0066	6.16258	9.93401	18.236	10.2026	19.5381	17.7892	17.7112	20.5964	27.7585	9.04643	11.6922	17.0435	17.7357	28.0367	27.2371	26.7929	12.8737	13.2069	22.9044	18.7034	28.6733
ALG8	59.7782	94.6312	63.2794	81.5863	7.44934	76.509	46.0238	60.3012	46.6591	69.6567	64.9236	84.9082	13.6205	43.3203	23.739	59.9699	48.1689	53.3012	28.1752	71.5774	13.6531	45.854	53.008	21.5643	47.2552	16.0769	7.70495	36.0159	44.2585	54.0162	54.708	26.5268	78.1522	13.6384	45.037	45.1976	48.9078	14.2158	12.7551	55.2622	19.2137	73.5964	65.6485	38.2756	6.43685	75.6393	28.8152	58.6898	82.3201
ALPP	0	0	0	0	0	0	0	0	0	0	0	0	0	0	0	0	0	0	0	0	0	0	0	0	0	0	0	0	0	0	0	0	0	0	0	0	0	0	0	0	0	0	0	0	0	0	0	0	0
AMACR	0	0	0.666099	0	0.744934	0	0	0.753765	0	0	0	0	0	0	0	1.12093	0	0	0	0	0	0	1.29288	0	0	0	1.4009	0	0	0	0.607867	0	0	0.592973	0	0	0	0	0	0	0	0	0.698388	0	0	0	0	0.644943	0
AMDHD2	66.8109	53.7972	51.9557	64.4103	207.092	42.5689	85.3862	62.5625	82.0556	50.8084	43.8234	74.5536	150.582	64.3433	153.894	52.1234	58.0348	71.7516	177.504	61.753	213.898	77.2967	61.4118	170.717	116.375	144.692	176.513	85.2375	47.0597	44.0822	72.3362	119.711	50.1653	170.183	59.712	69.7988	53.5342	196.437	164.754	56.2952	193.615	62.4985	49.5855	71.1926	187.588	36.0187	161.069	45.791	68.446
AMER1	59.0749	62.2232	48.6252	62.57	557.211	78.2347	118.087	42.2109	130.324	72.1151	41.3888	46.9411	251.979	60.521	200.553	45.3978	35.9816	43.051	176.565	42.8061	274.882	75.9866	53.6545	317.175	64.8878	323.835	472.804	90.0396	52.6621	42.2195	51.6687	208.133	52.8056	410.93	62.2422	55.4958	77.9881	628.081	381.591	57.8446	314.808	68.3395	63.5533	85.7373	582.075	64.2334	292.585	75.4584	61.0464
AMH	0.703272	0	0	0	0	0	0.605576	0.753765	1.60893	2.45847	1.62309	0	0	0	0	0	1.74104	0	0	0	1.82041	0	0.64644	0	0	0	1.4009	0	0.560235	0.620875	0	1.36035	0	1.77892	0.506034	0.572122	0	3.23087	0	0.516469	0	1.1682	0	1.53102	4.59775	0	3.69425	0	0.924945
AMHR2	4.21963	1.94448	1.3322	2.45372	2.97974	1.72577	2.4223	0	0	0.81949	1.62309	1.38062	0	0.637063	0	0.560466	0	0	2.81752	0	1.82041	1.31011	0.64644	4.49256	2.82121	0	2.10135	1.20053	0	1.86263	0	0	0	0.592973	0.506034	0.572122	0	0.646173	6.37756	1.03294	2.95595	0	0	1.53102	2.75865	0	0.73885	0	0
AMIGO1	17.5818	28.519	21.9813	17.7895	8.93921	12.0804	20.5896	15.8291	20.1117	16.3898	16.2309	19.3287	9.83703	17.2007	8.18584	6.16513	11.607	13.667	16.9051	12.6313	13.6531	11.136	9.69659	11.6807	14.106	14.9286	7.70495	13.2058	13.4456	13.0384	7.2944	9.52244	10.0331	8.30162	9.61465	9.15395	18.5057	10.3388	15.9439	12.9117	9.60683	13.4343	9.77743	15.3102	6.43685	14.4075	16.2547	16.7685	12.0243
AMIGO2	0.703272	0	0.666099	0	0	0	0	0.753765	0	0	0.811545	0	0	0	0.818584	1.12093	0.580348	1.3667	0	0	0	0	0	0	0	0	0.70045	0	0	0	0	0	0	0.592973	0	0	0	0.646173	0	0.516469	0	0	0	0	0	1.20062	0	0	0.924945
AMPD3	0.703272	5.18527	1.9983	3.06716	5.95948	1.72577	2.4223	0.753765	2.4134	7.37541	0	0	8.32364	5.73357	5.73009	3.3628	5.80348	2.7334	5.63504	0.701739	5.46123	5.24046	3.87864	6.28959	4.93712	0	2.8018	4.20185	3.36141	1.24175	2.43147	6.80174	3.69639	1.18595	2.53017	2.86061	1.32183	1.93852	6.37756	1.54941	5.17291	4.67279	2.79355	3.06205	1.8391	3.60187	2.9554	1.28989	3.69978
AMY1A	5.62618	5.18527	7.32709	6.13431	2.97974	8.05358	6.05576	1.50753	4.8268	4.09745	4.86927	2.76124	6.05356	2.54825	4.91151	3.92327	3.48209	2.05005	1.87835	6.31565	2.73062	1.96517	1.29288	5.39107	1.4106	0	0.70045	0	2.24094	3.10438	2.43147	2.04052	2.11222	0	1.01207	2.28849	5.94825	1.93852	2.12585	6.19763	10.3458	7.00918	1.39678	3.82756	1.8391	5.40281	0.73885	5.15955	1.84989
AMY2A	52.7454	37.5932	41.2981	32.5118	11.919	39.1174	35.729	36.9345	33.7876	45.8914	47.8812	29.6834	12.1071	24.8454	14.7345	30.8257	20.3122	21.8672	21.601	33.6835	14.5633	20.9618	21.3325	12.5792	29.6227	11.4835	9.8063	24.6108	16.807	31.0438	28.5697	25.1664	31.1553	13.0454	25.3017	26.8897	43.6205	12.2773	13.8181	27.8893	19.2137	46.7279	31.4275	35.2135	12.8737	34.2178	26.5986	31.6022	26.8234
AMY2B	29.5374	25.9263	35.9694	36.8059	6.70441	28.7628	39.968	28.6431	32.1787	40.155	38.9542	28.9931	18.1607	24.8454	8.18584	33.0675	19.7318	15.717	20.6618	25.2626	7.28164	21.6169	21.3325	23.3613	28.2121	11.4835	6.30405	14.4063	18.4877	31.6646	21.2753	12.2431	24.2906	8.8946	33.3982	18.3079	29.0803	15.5082	35.0766	28.4058	16.2577	38.5505	29.3323	27.5584	4.59775	33.0172	23.6432	41.9213	14.7991
AMZ2	142.764	190.559	137.883	125.14	8.93921	139.787	69.0357	92.7131	106.994	143.411	176.917	126.327	32.5379	72.6252	40.1106	90.7956	69.0614	76.5351	33.8102	90.5243	20.0245	62.8855	76.2799	30.5494	66.2984	8.03847	5.6036	36.6161	64.9872	67.6754	85.1014	40.1303	99.8025	12.4524	75.3991	61.217	101.781	11.6311	17.0068	68.174	15.5187	99.2967	93.584	58.9444	11.0346	69.6362	33.9871	109.64	101.744
ANGPTL2	17.5818	11.0187	17.3186	15.9492	19.3683	10.9299	16.3506	18.8441	14.4804	13.9313	12.1732	15.1868	9.83703	7.00769	9.00443	11.7698	9.28557	8.88354	7.51339	8.42087	9.10205	11.136	9.69659	16.1732	14.8113	11.4835	9.8063	12.0053	19.048	11.7966	17.0203	14.9638	14.7856	10.0805	10.6267	16.5915	14.5402	12.9235	13.8181	12.9117	8.12886	12.2661	13.2694	15.3102	11.9541	12.6066	12.5605	10.964	8.32451
ANGPTL4	0	0	0	0	0.744934	0	0	0.753765	0	0	0.811545	0	0	0	0.818584	0	0	0	0	0	0	0	0	0.898512	0	0	2.10135	0	0	0	0	0.680174	0	0.592973	0	0	0	0	0	0	0	0	0	0	1.8391	0	0	0	2.77484
ANK1	0	2.59263	0.666099	2.45372	3.72467	0.575255	1.81673	3.01506	2.4134	3.27796	2.43464	2.07093	0	0	0.818584	1.12093	1.1607	0.683349	1.87835	0	0.910205	0	2.58576	5.39107	2.11591	1.14835	0	1.20053	1.6807	1.24175	0.607867	0.680174	1.05611	1.77892	1.01207	0.572122	1.98275	4.52321	5.31464	1.54941	2.95595	0	0	0.765512	1.8391	0	0.73885	0.644943	0.924945
ANKRD10	1145.63	1152.43	1226.29	1236.06	1069.73	1262.11	1225.69	875.875	1340.24	1226.78	1084.22	883.598	1072.99	821.811	828.408	855.832	807.264	779.018	1002.1	1009.8	1067.67	974.07	894.672	1201.31	1002.23	829.11	837.038	888.991	877.328	981.604	954.351	1064.47	1077.76	1085.73	1196.26	853.606	1200.88	1050.03	1035.29	1051.53	950.337	1094.6	1150.24	1289.12	945.297	1194.62	1103.1	1195.08	1035.94
ANKRD20A13P	88.6123	59.6306	77.2675	76.6789	356.079	62.7028	123.538	64.07	156.871	94.2414	77.9084	78.0051	124.098	61.7951	123.606	49.8815	42.9458	58.768	150.268	60.3496	229.372	55.6798	56.2402	246.192	89.5734	249.192	188.421	120.053	63.8668	69.5381	86.3171	129.233	60.7264	243.712	77.4232	77.2364	89.8846	275.27	235.97	69.7234	181.791	63.6667	77.5211	81.9097	274.945	80.4418	166.98	73.5235	55.4967
ANKRD26	18.2851	18.7966	11.9898	14.1089	3.72467	9.77934	15.745	13.5678	19.3072	16.3898	12.1732	15.8771	9.08034	15.9266	1.63717	11.7698	12.1873	18.4504	4.69587	11.2278	15.4735	14.4113	7.75727	23.3613	11.2848	10.3352	4.90315	7.80344	7.84329	16.1428	10.3337	6.80174	13.2014	7.70865	11.1327	12.0146	13.8792	7.75408	20.1956	10.8459	10.3458	14.0184	20.9516	11.4827	6.43685	13.8072	7.3885	15.4786	12.0243
ANKRD30A	0	0	0	0	0	0	0	0	0	0	0	0	0	0	0	0	0	0	0	0	0	0	0	0	0	0	0	0	0	0	0	0	0	0	0	0	0	0	0	0	0	0	0	0	0	0	0	0.644943	0
ANKRD36B	31.6473	34.3524	27.9762	39.873	20.8582	30.4885	36.3346	15.8291	40.2233	30.3211	25.9695	15.8771	9.08034	11.4671	4.09292	16.814	13.348	15.0337	12.2093	12.6313	16.3837	17.6865	18.1003	30.5494	17.6326	18.3736	9.10585	21.0092	19.6082	14.2801	14.5888	19.725	14.7856	11.8595	18.7233	18.3079	23.793	13.5696	15.9439	15.4941	14.7797	21.0275	16.0629	21.4343	17.4714	27.6144	23.6432	19.3483	24.9735
ANKRD36BP2	0	0	0	0	4.46961	0	0.605576	0	0	0	0	0	0	0	0.818584	0	0	0	0	0	0	0	0	0.898512	0	0	1.4009	0	0	0	0.607867	0	0	0	0.506034	0	0	2.58469	6.37756	0	0	0	0	0	1.8391	0	0.73885	0	0
ANLN	116.04	116.02	157.865	128.207	23.093	143.814	89.6253	122.864	128.715	128.66	118.486	102.856	57.5088	118.494	68.7611	112.654	74.8649	77.2184	62.9246	95.4365	37.3184	83.8473	84.0371	43.1286	81.1098	27.5605	23.8153	54.624	94.1194	115.483	86.3171	53.7337	98.2183	36.7643	104.243	88.1067	107.068	38.7704	66.9644	108.975	48.7731	102.217	130.599	114.827	27.5865	135.07	78.3181	122.539	103.594
ANO10	81.5796	66.7603	78.5997	85.8804	165.375	98.3687	127.777	101.758	149.631	86.866	73.0391	98.0241	155.122	79.6328	134.248	75.1025	63.8383	88.152	119.275	69.4722	185.682	104.809	69.8155	186.891	109.322	175.698	112.773	90.0396	75.0715	82.5764	96.6508	136.035	92.4097	133.419	88.0499	91.5395	85.2582	133.758	181.761	74.8881	172.184	83.5261	92.1872	117.123	90.1159	83.4434	164.025	80.6179	100.819
ANP32E	1620.34	1530.3	2311.36	1457.51	950.536	1294.32	1571.47	3115.31	1166.48	1381.66	1289.55	1179.74	1279.57	2661.01	1209.05	2677.91	1973.18	2470.99	1661.4	2334.69	1262.46	2442.71	2624.54	1663.15	1562.24	1529.61	1335.06	2709.59	2848.23	2660.45	2148.2	1580.72	1712.48	1241.69	2042.86	2198.09	2087.83	1092.03	1046.98	2119.59	1008.72	1642.48	1732	1991.86	1075.87	2282.39	1038.82	2009	1474.36
ANXA1	0	1.94448	0.666099	0.613431	0.744934	0	1.21115	0	0	0	0.811545	0.690311	1.51339	2.54825	0	0.560466	1.1607	4.10009	0.939173	0	0	3.27528	1.29288	0	0	0	1.4009	1.80079	1.12047	0.620875	0	1.36035	0	1.18595	0.506034	0	1.98275	0	0	1.03294	0.738987	0	0	0	0	0	0	0	0
ANXA2	338.274	318.894	383.007	367.445	239.869	338.25	355.473	318.089	321.787	378.604	403.338	322.375	724.157	840.923	708.894	838.458	1004.58	807.035	624.55	774.018	571.609	761.176	782.192	566.063	548.725	392.736	416.768	560.647	614.017	697.243	531.884	474.081	578.221	342.146	556.131	446.827	485.113	266.223	319.941	417.307	353.975	455.597	391.796	448.59	217.933	443.631	343.565	465.004	392.177
ANXA2P2	185.664	192.503	184.509	147.223	52.8903	141.513	175.012	151.507	173.765	168.815	226.421	190.526	235.332	342.103	265.221	439.966	344.727	309.557	220.706	327.712	183.862	282.33	364.592	185.992	268.015	114.835	87.5563	174.077	287.4	272.564	198.772	157.12	220.727	68.1919	284.391	187.084	200.919	71.0791	169.005	150.293	127.845	192.168	176.692	153.102	70.8053	166.887	124.127	197.353	143.367
ANXA5	295.374	358.432	318.395	320.824	58.8498	342.277	274.932	235.929	265.474	343.366	341.661	284.408	123.341	277.759	130.974	287.519	318.031	209.105	157.781	279.994	64.6246	275.124	247.586	97.0393	236.982	60.8627	44.1284	171.075	203.365	319.751	252.873	157.12	287.79	55.7395	207.474	197.954	237.93	56.2171	121.174	283.025	112.326	293.802	312.179	270.991	42.2993	291.752	184.713	337.305	288.583
ANXA7	80.1731	92.6867	79.2658	82.8132	28.3075	96.6429	73.2747	64.07	78.0332	83.588	90.0815	78.6954	152.096	144.613	123.606	163.656	136.962	158.537	176.565	175.435	132.89	167.695	155.792	155.443	209.475	114.835	53.2342	100.244	149.583	116.725	111.848	106.787	128.318	56.3324	117.906	123.006	112.356	52.9862	108.419	97.6127	75.3767	131.422	104.06	118.654	22.0692	90.6471	138.904	96.0965	98.0442
ANXA8	0	0.648159	0	0	0	0	0	0	0	0	0	0	0	0	1.63717	0	0	0	0	0	0	0	0	0	0	0	1.4009	0	0	0	0	0.680174	0.528056	0	0	0	0	0	0	0.516469	0	0	0	0	0	0	0.73885	0	0
ANXA8L1	2.10982	1.29632	5.32879	3.68059	5.95948	5.75255	3.02788	1.50753	8.04466	4.91694	3.24618	3.45155	0	0.637063	6.54868	1.6814	0.580348	4.78344	0	0.701739	1.82041	0	0	0	0.705302	6.89011	2.8018	0.600264	1.6807	0.620875	2.43147	0.680174	3.16833	4.15081	1.5181	0	1.98275	4.52321	1.06293	1.03294	6.65088	2.33639	0.698388	3.06205	8.27595	0.600312	9.60505	7.09438	1.84989
AOAH	0	0	0	0	0.744934	0	0	0	0	0	0	0	0	0	0	0	0	0.683349	0	0	0.910205	0	0	0	0.705302	0	0	0	0	0	0	0	0	0	0	0	0.660916	0.646173	0	0	0	0	0	0	0	0	0	0	0
AP1M2	0	0	0	0	0	0	0	0	0.804466	0	0	0	0	0	0	0	0	0	0	0	0	0	0	0	0	0	0.70045	0	0	0	0	0	0	0	0	0	0	0	0	0	0	0.584099	0	0	0	0	0	0	0
AP2B1	25.3178	23.9819	25.3118	16.5626	3.72467	21.8597	26.6454	16.5828	26.5474	30.3211	24.3464	25.5415	15.1339	17.8378	28.6505	28.0233	20.3122	19.8171	7.51339	25.9643	9.10205	24.8922	23.9183	8.98512	25.3909	10.3352	10.5068	7.80344	19.048	18.0054	8.51014	19.725	29.0431	7.70865	21.2534	17.1636	17.1838	7.10791	20.1956	22.2082	11.0848	24.5321	25.8404	19.9033	11.0346	22.8119	17.7324	25.1528	18.4989
AP2M1	13.3622	12.9632	16.6525	20.2432	24.5828	15.5319	23.0119	17.3366	22.5251	13.1118	8.11545	17.9481	60.5356	15.9266	39.2921	16.814	12.1873	19.1338	24.4185	16.14	43.6899	17.6865	18.1003	44.9256	20.4538	25.2637	30.8198	22.2098	19.6082	14.901	16.4124	36.0492	20.5942	45.6589	13.6629	16.0194	13.8792	23.9084	36.1395	12.9117	40.6443	16.3548	21.65	18.3723	31.2647	19.21	35.4648	10.3191	12.0243
AP3M1	1144.93	1267.15	1190.99	1432.36	1103.25	1352.43	1256.57	1000.25	1624.22	1437.39	1195.41	1172.15	2017.35	1465.24	1889.29	1464.5	1655.73	1510.88	2224.9	1743.12	1877.75	1613.41	1587.66	2122.29	1627.13	1709.9	1187.96	1342.19	1325.52	1365.93	1398.09	1739.2	1471.16	1314.62	1444.22	1330.18	1262.35	993.169	1524.24	1309.25	1661.24	1360.37	1475	1380.22	982.998	1267.86	1755.51	1393.72	1367.07
APBA1	317.879	271.578	300.411	308.556	234.654	294.531	322.772	229.145	324.2	326.157	292.968	264.389	247.439	223.609	207.102	197.845	211.827	209.105	247.942	247.012	245.755	215.514	217.204	334.247	253.203	250.341	151.998	225.699	226.895	253.938	244.362	250.984	244.49	272.768	264.656	235.142	262.384	212.591	260.417	253.07	238.693	304.315	251.42	304.674	182.071	267.139	323.616	302.478	249.735
APBB2	72.4371	93.983	81.9302	65.0237	27.5626	69.6059	54.5019	70.8539	57.1171	85.227	68.9814	69.0311	39.3481	57.9727	62.2124	62.2118	71.3828	58.768	48.837	45.613	48.2409	66.1607	74.3406	52.1137	74.0567	33.3022	13.3086	40.2177	62.1861	69.5381	46.1979	48.9725	76.5681	17.1962	80.9654	68.0825	78.649	26.4931	59.5239	59.9105	49.5121	71.8441	64.9501	55.8823	20.2301	57.63	50.9807	72.2336	68.446
APEX1	585.826	584.639	527.551	536.139	179.529	518.305	408.158	477.133	502.791	510.542	595.674	354.129	269.383	356.755	279.956	451.176	380.128	279.49	277.056	404.202	270.331	326.218	362.653	209.353	373.105	188.33	123.279	268.918	410.092	433.992	403.016	397.222	511.686	171.962	465.045	338.124	464.624	157.666	276.361	451.911	349.541	470.783	480.491	444.762	145.289	517.469	353.17	520.469	479.122
APLN	0	0	0	0	0	0	0	0	0	0	0	0	0	0	0	0	0	0	0	0	0	0	0	0	0	0	0	0.600264	0	0	0	1.36035	0	0.592973	0	0	0	0	0	0	0	0	0	0	0.91955	0	0	0	0
APLP1	2628.13	2219.94	2710.36	2406.49	8820.02	2192.87	3585.01	3873.6	2861.49	2576.48	2066.19	2118.56	2550.06	1749.37	2712.79	1928	1670.24	2068.5	2947.13	1846.98	3602.59	2884.87	2175.27	3930.09	2020.69	3299.22	6299.15	3854.9	2850.47	2498.4	2097.14	2894.14	2077.37	6521.52	2629.35	3170.13	2420.94	7542.78	3301.45	2505.91	3224.94	2321.21	1854.22	3503.75	7303.06	2473.29	3108.34	2439.82	2240.22
APOA1	0.703272	0	0.666099	0.613431	0.744934	0.575255	0	0.753765	0	0	0.811545	0	1.51339	1.91119	0	0	0	0.683349	0.939173	0	0	0	0	1.79702	0	0	0	1.20053	0	0	0	0	0.528056	0.592973	1.5181	0	0.660916	0	0	0	0	0	0	0	1.8391	0.600312	1.4777	0	0
APOBEC3G	0	0	0	0	0	0	0	1.50753	0	0	0	0	0	0	0	0	0	0	0	0	0	0	0	0	0	0	0	0	0	0	0	0	0	0	0	0	0	0	0	0	0	0	0	0	0	0	0	0	0
APOC1	9.14254	9.72238	5.99489	7.9746	0	9.77934	6.66134	18.8441	4.8268	9.01439	8.11545	10.3547	0.756695	7.64475	4.91151	4.48373	8.12487	12.3003	8.45256	7.01739	1.82041	7.20563	12.2824	0	5.64242	1.14835	0	6.60291	7.28305	4.967	13.9809	2.04052	8.44889	1.77892	8.60258	14.8752	7.931	1.29235	2.12585	10.8459	8.12886	6.42508	9.77743	6.12409	0.91955	6.00312	5.9108	9.67415	5.54967
APOE	2.81309	5.18527	0.666099	1.22686	1.48987	2.30102	1.21115	3.01506	2.4134	1.63898	1.62309	0	0	0	0.818584	1.6814	0	2.7334	2.81752	0.701739	0	3.27528	1.29288	0.898512	0	0	1.4009	0	1.12047	0.620875	1.21573	1.36035	1.58417	0.592973	0	1.71636	1.98275	0	9.56635	0.516469	4.43392	1.1682	1.39678	2.29653	2.75865	1.80094	0	0	0
APOL3	0	0	0	0	1.48987	0	0.605576	0.753765	0	0	0	0	0	0	0	0	0	0	0	0	1.82041	0	0	0	0	0	0	0	0.560235	0	0	0	0	0.592973	0	0	0	1.93852	0	0	0	0	0	0	0	0	0	0	0
APP	1809.52	1501.14	1795.8	1623.75	835.072	1831.61	1850.64	1590.44	1772.24	1718.47	1640.94	1368.2	1083.59	1393.26	930.731	1373.14	1394	1331.16	1124.19	1364.18	873.797	1580	1354.94	1018.01	1413.43	687.863	629.004	1351.19	1504.23	1645.94	1593.22	1263.08	1512.35	922.666	1531.76	1556.74	1871.05	672.667	872.663	1764.26	934.818	1759.89	1452.65	1743.07	624.374	1895.79	1120.84	1824.54	1444.76
APPBP2	535.19	488.712	579.506	506.694	187.723	452.726	539.568	424.37	505.205	507.264	501.535	467.34	386.671	493.724	359.359	460.143	471.823	453.744	369.095	504.55	283.984	486.052	490.001	369.288	524.745	260.676	188.421	454.4	518.217	534.574	480.215	424.429	485.283	232.445	474.66	462.274	487.095	181.575	308.249	445.713	342.89	483.049	432.302	445.528	133.335	494.057	342.827	458.555	378.303
APTX	154.017	227.504	172.52	193.844	37.2467	187.533	150.788	131.909	186.636	217.984	211.002	200.19	244.412	263.107	245.575	281.354	259.416	262.406	213.192	279.994	172.939	227.96	249.526	202.165	291.995	130.912	56.7365	166.273	202.245	229.724	204.851	183.647	239.209	62.2622	194.823	167.632	185.057	66.5559	156.25	211.752	186.225	219.621	246.531	174.537	42.2993	164.486	176.585	256.687	234.011
AQP1	0.703272	0.648159	1.3322	0	5.21454	0.575255	1.81673	0.753765	1.60893	0	0	0	1.51339	0.637063	0	0.560466	0	0.683349	0.939173	1.40348	0.910205	1.31011	2.58576	1.79702	1.4106	2.2967	4.2027	3.00132	0.560235	0	0	0	1.05611	2.96487	1.01207	1.14424	0	1.93852	3.18878	1.03294	0	1.7523	0.698388	0	1.8391	1.20062	0	0	1.84989
AQP3	0	0	0	0	0	0	0	0	0	0	0	0	0	0	0	0.560466	0	0	0	0	0	0.655057	0.64644	0	0	0	0	0	0	0	0	0	1.05611	0	0	0	0	0	0	0	0	0	0	0	0	0	0	0	0.924945
AQP4	1.40654	0	0	0	0	0	0	0	0	0	0	0	0	0	0	0	0	0	0	0	0.910205	0	0	0	0	2.2967	0	0.600264	0	0	0	0	0	0	0	0	0	0	0	0	0	0	0	0	1.8391	0	0	0	0
AQP9	0	0	0	0.613431	0	0	0	0	0	0	0	0	0	0	0	0	0	0	0	0	0	0	0	0	0	0	0	0	0	0	0	0	0	0	0	0	0	0	0	0	0	0	0	0	0	0	0	0	0
AR	7.736	2.59263	1.9983	4.29402	23.8379	4.60204	7.26691	4.52259	10.4581	4.09745	5.68082	2.07093	31.0245	3.82238	36.8363	7.28606	4.06244	4.78344	18.7835	5.61391	39.1388	11.791	7.11084	26.0569	11.9901	26.4121	23.8153	9.60423	8.96376	10.5549	6.07867	12.2431	5.28056	20.1611	6.57844	10.2982	10.5747	22.6161	19.1327	4.13176	31.0374	7.00918	6.98388	6.8896	24.8278	3.00156	25.8598	7.73932	0.924945
AREG	0	0	0	0	0.744934	0.575255	0	0.753765	0	0	0	0	0	0	0	0	0	0	0	0	1.82041	0	0	0	0	0	0.70045	0	0	0	0	0	0	0	0	0	0	0.646173	0	0	0.738987	0	0	0.765512	0.91955	0	0	0	0
ARF4	376.954	453.711	448.285	305.489	27.5626	343.428	204.685	263.064	226.86	385.16	379.803	341.014	96.8569	329.999	126.881	413.064	365.619	266.506	92.039	362.097	46.4205	266.608	321.28	79.9676	241.919	49.3791	51.8333	163.272	295.804	384.943	261.383	166.643	328.979	67.006	362.32	231.709	354.912	71.0791	72.2791	298.003	98.2853	377.328	309.386	233.481	40.4602	318.165	119.694	317.312	244.186
ARFIP2	127.996	121.854	95.2522	114.712	30.5423	121.954	109.609	76.1303	101.363	101.617	142.832	130.469	60.5356	117.857	63.031	112.093	120.132	127.103	84.5256	116.489	22.7551	131.011	120.238	72.7795	122.723	20.6703	27.3176	103.245	112.607	105.549	114.887	76.8597	124.093	30.2416	100.701	113.28	106.408	25.2008	70.1532	110.524	55.424	126.749	103.361	121.716	13.7932	108.657	68.7131	120.604	123.943
ARHGAP1	15.472	22.0374	8.65929	7.9746	2.97974	10.9299	14.5338	16.5828	12.067	19.6678	10.5501	13.8062	6.05356	15.2895	3.27434	16.2535	10.4463	9.56689	9.39173	13.333	3.64082	11.791	12.2824	2.69554	14.106	1.14835	0.70045	5.40238	5.04211	13.6593	7.90227	8.16209	11.6172	1.77892	9.61465	6.86546	11.2356	3.87704	3.18878	9.81292	4.43392	10.5138	13.9678	11.4827	0.91955	1.80094	5.9108	7.09438	12.9492
ARHGAP15	0	0	0	0	0	0	0	0	0	0	0	1.38062	0	0	0	0	0	0	0	0	0	0	0	0	0	0	0	0	0	0	0	0	0	0	0	0	0	0	0	0	0.738987	0	0	0	0	0	0	0	0
ARHGAP45	0	0	0	0.613431	0	0.575255	0	0	0	0	0.811545	0	0	1.27413	0	0.560466	0	0	0	0	0	0.655057	0.64644	0	1.4106	0	0	0	1.6807	0	0	0	0	0	0	0	0	0	0	1.54941	0.738987	0	0	0	0	0.600312	0	0	0
ARHGAP8	13.3622	5.83343	7.32709	7.36117	30.5423	8.62883	11.5059	7.53765	9.6536	7.37541	12.9847	7.59342	42.3749	8.91888	30.2876	8.407	5.22313	6.15014	30.0536	8.42087	40.049	11.136	4.52508	53.0122	18.3379	33.3022	27.3176	10.2045	5.04211	11.7966	9.118	19.0449	13.7294	19.5681	8.09654	11.4424	7.931	37.4781	17.0068	6.7141	16.9967	10.5138	6.98388	6.8896	40.4602	8.40437	11.0828	7.09438	12.0243
ARHGAP9	6.32945	5.18527	8.65929	9.20147	2.97974	4.60204	9.68922	5.27636	9.6536	4.09745	8.927	2.76124	23.4575	16.5636	23.739	11.7698	26.696	18.4504	14.0876	21.7539	13.6531	23.582	29.0898	26.0569	30.328	13.7802	15.4099	16.8074	21.2889	19.2471	15.1967	14.2837	16.3697	7.70865	20.2414	12.0146	24.4539	7.10791	11.6922	8.77998	16.2577	2.33639	7.68227	4.59307	6.43685	10.8056	11.8216	9.02921	8.32451
ARHGEF12	846.037	711.03	935.869	797.46	799.315	784.649	1008.28	739.444	924.332	825.227	730.391	644.75	830.094	681.657	642.589	590.732	644.767	646.448	895.972	678.582	724.524	800.48	688.458	973.089	706.007	694.753	574.369	920.805	881.249	837.561	795.09	855.659	697.561	835.499	944.259	747.191	896.202	582.202	720.665	794.33	637.746	756.992	714.451	940.814	559.086	916.677	801.653	837.781	675.21
ARHGEF2	254.585	275.467	213.818	285.859	136.323	259.44	270.693	183.165	316.96	232.735	253.202	247.131	559.954	287.315	482.146	319.466	530.438	367.642	429.202	355.08	431.437	450.679	460.265	331.551	357.588	189.478	133.086	222.098	340.062	245.246	243.147	264.588	285.678	149.429	274.776	241.435	258.418	126.004	234.907	215.884	209.133	280.367	227.674	233.481	85.5181	193.301	231.999	230.89	271.009
ARHGEF9	416.337	322.135	355.697	364.378	144.517	348.605	309.449	346.732	408.669	390.897	418.757	303.737	232.305	288.589	195.642	280.794	256.514	230.289	289.265	315.081	194.784	282.33	257.283	254.279	320.912	187.181	107.869	289.327	332.219	361.97	322.777	317.641	332.675	176.706	339.043	304.941	383.331	146.035	255.103	363.594	271.947	338.777	305.196	355.197	87.3572	363.189	263.031	359.878	307.082
ARID4B	298.891	266.393	363.69	299.354	105.781	265.193	310.055	244.974	256.625	271.251	330.299	276.815	214.901	334.458	203.828	303.212	291.915	293.157	242.307	329.817	176.58	296.086	304.473	204.861	251.793	146.989	107.869	270.119	359.671	355.762	329.464	227.178	295.711	126.303	381.044	268.325	368.13	116.957	209.397	285.608	171.445	309.572	307.989	314.625	97.4723	375.795	237.171	344.4	296.907
ARID5B	7.736	8.42606	5.99489	7.36117	1.48987	4.02679	7.26691	4.52259	5.63126	4.09745	6.49236	1.38062	0	1.27413	0	3.3628	3.48209	0	2.81752	0.701739	1.82041	1.31011	0.64644	1.79702	1.4106	0	0.70045	0.600264	6.16258	2.4835	1.8236	0.680174	2.64028	0	3.54224	1.14424	2.64367	0	0	2.06588	1.47797	2.92049	4.19033	1.53102	0	3.00156	0	1.93483	7.39956
ARIH1	114.633	134.817	110.572	125.14	43.9511	130.583	110.215	97.2357	97.3404	125.382	131.47	95.2629	82.4797	107.664	66.3053	93.5979	118.971	121.636	92.9782	119.997	66.445	136.907	110.541	65.5914	154.461	40.1923	39.2252	82.2362	108.686	115.483	128.868	91.8235	153.664	42.1011	116.894	100.693	107.068	20.6776	34.0137	115.173	64.2919	125.581	118.028	91.8614	22.9887	109.857	78.3181	128.344	90.6446
ARIH2	631.539	606.677	618.14	633.061	294.994	659.818	574.692	484.671	637.137	597.408	571.328	522.565	903.493	879.784	854.602	859.756	1053.91	873.32	1043.42	971.909	801.891	952.453	1038.18	726.896	1028.33	638.484	386.649	807.956	968.646	936.901	882.015	713.503	827.463	426.941	966.525	748.907	818.875	310.809	617.561	693.618	571.237	687.484	710.261	713.457	263.911	662.745	684.914	720.402	599.365
ARL1	110.414	135.465	128.557	122.073	13.4088	113.325	92.0476	104.02	86.0779	124.562	151.759	144.965	43.1316	121.679	47.4779	133.391	117.811	118.219	77.9514	135.436	20.9347	108.739	118.298	34.1435	102.269	29.8572	15.4099	54.624	103.083	114.241	108.2	61.8958	91.3536	14.8243	89.062	86.3904	111.034	21.9699	35.0766	96.0633	38.4273	110.395	98.4727	69.6616	14.7128	93.6487	62.8023	125.119	108.219
ARL14	0	0	0	0	0.744934	0	0	0	0	0	0	0	0	0	0	0	0	0	0	0	0	0	0	0	0	0	0	0	0	0	0	0	0	0	0	0	0	0	0	0	0	0	0	0	0	0	0	0.644943	0
ARL4C	0	0	0	0	0.744934	1.15051	0.605576	0	0.804466	0	0	0	0	0	2.45575	0.560466	0	0.683349	0	0.701739	0.910205	0	0	0.898512	0	1.14835	0.70045	0.600264	0	0	0	0	0.528056	1.18595	0.506034	0	0.660916	0.646173	0	0.516469	5.9119	0	0	0	0.91955	1.80094	0	0.644943	0
ARL4D	11.9556	5.18527	12.6559	9.20147	78.9631	13.8061	9.68922	15.8291	39.4189	13.1118	7.30391	6.2128	96.8569	19.7489	150.62	11.2093	25.5353	30.0674	70.438	23.1574	112.865	34.718	23.9183	77.272	26.0962	118.28	179.315	51.0225	49.8609	20.4889	19.4517	53.7337	22.7064	91.3179	25.3017	28.6061	19.1666	80.7717	133.929	9.81292	153.709	11.0979	9.77743	15.3102	95.6332	9.60499	48.7641	5.15955	4.62473
ARNT	321.396	341.58	316.397	315.304	135.578	314.665	324.589	255.526	345.116	353.2	324.618	294.763	138.475	159.266	131.792	192.8	129.418	174.937	152.146	188.768	114.686	208.308	144.156	166.225	193.253	110.242	67.9437	192.085	185.998	205.51	218.832	211.534	222.839	134.605	244.414	197.382	240.574	100.803	163.691	238.609	190.659	266.933	250.023	272.522	79.0813	268.34	215.744	251.528	243.261
ARNT2	35.8669	32.4079	42.6303	39.2596	9.68415	37.3916	42.3903	24.1205	31.3742	45.072	38.1426	32.4446	21.9441	19.7489	20.4646	25.221	33.0798	28.0173	14.0876	28.7713	9.10205	34.718	29.7362	20.6658	39.4969	8.03847	6.30405	19.8087	26.331	18.6263	27.9619	21.7656	25.8747	13.6384	31.3741	32.6109	28.4194	12.2773	19.1327	23.2411	12.5628	35.63	24.4436	39.0411	9.1955	28.2147	20.6878	30.3123	32.3731
ARPC3	1204.71	1133.63	1154.35	1088.23	252.533	943.419	713.369	1062.81	866.41	1207.93	1268.45	1016.83	457.044	879.147	471.505	1008.28	817.13	852.82	510.91	829.456	319.482	662.918	727.245	337.841	795.581	370.918	206.633	623.074	763.04	1014.51	816.365	535.297	905.087	231.26	676.567	637.344	964.277	270.101	400.724	855.273	485.514	890.75	1294.81	822.159	251.037	1010.93	508.329	1104.79	846.325
ARPP19	372.734	442.692	410.317	376.033	41.7163	393.475	226.485	287.938	246.167	373.687	424.438	408.664	102.154	361.215	164.535	404.096	380.128	410.009	153.085	336.133	73.7266	324.908	345.199	113.213	302.575	81.533	44.1284	180.68	302.527	342.102	312.444	214.935	336.371	55.1465	281.861	310.662	287.499	54.9247	122.237	331.057	137.452	389.594	376.431	260.274	53.3339	309.161	183.974	401.8	364.428
ARR3	0	0	0	0	0	0	0	0	0	0	0	0	0	0	0	0	0	0	0	0	0	0	0	0	0	0	0	0	0	0	0	0	0	0	0	0	0	0	0	0	0	0	0	0	0	0	0	0	0
ARRDC4	104.788	138.058	152.537	116.552	115.465	135.76	125.96	88.9443	156.066	154.064	120.109	104.927	257.276	174.555	227.566	179.91	214.729	160.587	230.098	214.732	255.768	218.134	235.95	238.106	171.388	148.137	127.482	175.277	194.401	156.461	145.888	176.165	173.202	140.535	177.618	120.146	117.643	99.5107	172.194	146.677	155.926	132.59	120.821	138.558	82.7595	161.484	158.853	124.474	97.1193
ARSE	0	0	0	0	0.744934	0	0	0	0	0	0	0	0	0	0	0.560466	0	0	0	0	0	0	0	0	0	0	0	0	0	0	0	0	0	0	0	0	0	0	0	0	0	0	0	0	0	0	1.4777	0	0
ARSG	53.4487	73.2419	67.276	84.0401	114.72	81.6863	92.0476	71.6077	77.2288	84.4075	58.4313	69.0311	171.013	77.7217	164.535	65.5746	95.7574	84.0519	147.45	89.1209	225.731	102.189	96.9659	200.368	102.974	149.286	111.372	92.4407	64.427	56.4997	62.0024	108.828	78.6803	84.7952	52.6275	61.7891	85.2582	122.773	159.439	52.6799	147.797	68.9236	76.1243	82.6752	107.587	70.8368	123.388	67.719	73.9956
ASAH1	53.4487	59.6306	71.9387	57.0491	20.8582	72.4822	61.1632	39.9496	47.4635	57.3643	55.1851	58.6764	52.2119	47.1426	37.6549	43.7164	53.392	52.6179	22.5402	69.4722	20.9347	49.1293	44.6043	29.6509	66.2984	31.0055	13.3086	23.4103	39.7767	52.7744	38.2956	42.1708	55.9739	14.2314	47.0612	28.034	60.1434	15.5082	46.7688	39.7681	39.1663	46.1438	53.0775	55.8823	27.5865	47.4247	34.726	52.2404	50.872
ASB3	79.4698	96.5756	71.9387	80.3595	20.1132	89.7399	59.952	64.8238	69.9886	82.7685	98.197	95.9532	40.1048	60.521	30.2876	65.0141	63.2579	69.7016	42.2628	80.7	30.0368	64.1956	69.8155	26.9554	81.1098	26.4121	16.1104	40.2177	56.0235	66.4337	64.4339	52.3734	71.8156	20.1611	56.1698	56.0679	60.8043	10.3388	41.4542	75.4045	53.946	80.0215	89.3937	66.5995	13.7932	67.235	50.9807	63.2044	65.6711
ASB5	0	0	0	0	0.744934	0	0	0	1.60893	0.81949	0	0	0	0	0	0	0	0	0	0	0	0	0	0	0	0	0.70045	0	0	0	0	0	0	0	0	0	0	0	0	0	0	0	0	0	0	0	0	0	0
ASCC3	165.972	159.447	159.864	156.425	113.23	139.787	146.549	112.311	222.033	180.288	152.571	143.585	214.145	126.138	249.668	125.544	133.48	121.636	222.584	123.506	226.641	129.046	126.056	243.497	157.282	133.209	137.288	110.449	119.89	115.483	127.652	169.363	140.463	89.5389	152.316	135.021	165.229	128.589	243.41	153.908	218.001	140.184	146.661	148.509	107.587	133.87	169.936	152.852	147.991
ASCL1	2.81309	1.29632	1.9983	4.90745	0	6.32781	0.605576	3.76883	3.21787	4.09745	4.05773	4.14186	14.3772	7.64475	3.27434	5.0442	12.1873	7.51684	6.57421	5.61391	10.9225	6.55057	7.75727	3.59405	8.46363	9.18682	4.2027	1.20053	3.92164	6.82963	3.03933	4.76122	7.92083	1.18595	5.06034	2.86061	1.98275	1.29235	1.06293	3.09882	0.738987	0.584099	2.09516	2.29653	0	1.80094	0	2.57977	3.69978
ASF1A	407.898	452.415	512.896	507.307	130.364	470.559	333.672	409.295	416.714	475.304	482.869	426.612	626.543	896.347	593.474	875.449	851.371	833.002	596.375	868.753	446.911	711.392	841.018	540.904	792.054	461.638	236.752	524.631	689.649	802.171	667.438	579.508	673.799	227.702	675.049	539.511	664.221	227.453	448.555	622.346	488.47	642.508	787.083	538.92	179.312	675.351	416.712	681.06	583.64
ASF1B	199.729	181.484	169.855	234.944	613.826	207.092	273.72	212.562	316.155	196.678	189.09	220.899	298.138	123.59	318.429	132.27	117.23	114.803	274.239	122.804	452.372	140.182	148.681	250.685	141.06	490.346	285.784	219.096	117.649	86.9226	111.848	239.421	143.103	385.433	126.508	152.756	157.298	465.891	426.234	187.995	370.971	129.086	160.629	202.861	394.487	157.282	360.559	138.018	199.788
ASGR1	8.43927	5.83343	6.66099	6.74774	5.95948	8.62883	14.5338	6.03012	13.6759	18.8483	3.24618	8.28373	3.78347	2.54825	3.27434	5.60466	5.22313	5.46679	1.87835	0.701739	2.73062	3.93034	6.4644	7.1881	7.05302	0	0.70045	3.60159	3.92164	1.86263	1.21573	6.12157	5.80861	4.74379	10.6267	3.43273	8.59191	12.2773	3.18878	4.64822	0	9.34558	2.79355	3.06205	3.6782	3.60187	2.9554	4.5146	6.47462
ASNS	786.962	896.403	927.876	679.068	206.347	728.273	605.576	642.208	674.143	730.985	826.965	748.987	2153.55	2662.92	2313.32	2619.06	3298.12	2572.81	1998.56	3272.21	1489.1	2410.61	3012.41	1716.16	2479.14	1347.02	697.649	1597.3	2969.24	2497.16	2185.89	1406.6	1948.53	594.752	2229.59	1349.63	1921.28	451.029	1015.1	1085.1	1060.45	1122.64	1285.03	841.297	240.002	1086.57	853.372	1073.19	809.327
ASPM	2.81309	2.59263	1.9983	1.22686	2.2348	6.90307	2.4223	3.01506	0	4.09745	1.62309	9.66435	1.51339	1.27413	0	1.12093	1.1607	0	0	0.701739	0.910205	3.27528	0	0.898512	2.11591	0	2.8018	0.600264	0	1.86263	0	0	0	0	1.01207	0	0	1.93852	0	1.54941	0.738987	1.1682	0.698388	0	0.91955	2.40125	0	5.15955	2.77484
ASPN	0	0	0	0	0.744934	0.575255	0	0	0	0	0	0	0	0	0	0	0	0	0	0	0	0	0	0	1.4106	0	0	0	0	0	0.607867	0	0	0	0	0	0	0	0	0	0	0	0	0	1.8391	0	0	0	0.924945
ASS1	29.5374	25.2782	11.3237	20.2432	12.6639	30.4885	23.6175	24.1205	16.8938	17.2093	25.9695	31.7543	20.4308	27.3937	30.2876	27.4629	42.9458	36.2175	33.8102	32.28	26.396	28.8225	38.7864	27.8539	29.6227	28.7088	8.4054	6.60291	29.1322	18.6263	22.4911	27.8871	31.1553	4.74379	23.7836	24.6012	17.8447	12.2773	30.8249	24.2741	19.2137	23.948	39.1097	20.6688	5.5173	9.00468	17.7324	36.7618	34.223
ASTN2	1.40654	6.48159	1.3322	3.68059	0	3.45153	4.84461	2.2613	0.804466	3.27796	1.62309	3.45155	4.54017	0.637063	1.63717	1.6814	4.64278	3.41675	1.87835	2.80696	2.73062	0.655057	5.17152	0	6.34772	1.14835	0	4.20185	1.12047	2.4835	1.8236	0.680174	2.64028	0.592973	2.02414	1.71636	1.98275	0	0	3.09882	4.43392	0.584099	2.79355	8.42063	0.91955	1.80094	0.73885	3.86966	0
ATAD2	20.3949	18.7966	29.9745	21.4701	12.6639	23.0102	16.9561	26.3818	17.6983	20.4873	34.0849	22.7803	7.56695	20.386	6.54868	8.96746	20.8925	17.0837	6.57421	16.8417	4.55103	12.4461	9.69659	17.0717	14.8113	13.7802	5.6036	13.8061	17.3673	13.0384	18.236	13.6035	24.8186	5.92973	26.8198	14.303	22.4712	14.2158	6.37756	18.0764	5.17291	18.6912	18.1581	13.7792	10.115	20.4106	8.8662	16.7685	24.9735
ATAD5	12.6589	12.315	14.6542	13.4955	2.2348	12.6556	9.08364	15.0753	12.8715	14.7508	14.6078	9.66435	4.54017	14.6524	9.00443	14.5721	11.607	20.5005	10.3309	20.3504	6.37144	16.3764	8.40371	6.28959	11.9901	3.44506	4.2027	9.00396	14.0059	14.2801	9.72587	6.12157	13.2014	2.37189	11.1327	14.303	10.5747	3.87704	2.12585	11.8788	6.65088	12.2661	14.6661	13.7792	0.91955	13.2069	2.9554	18.7034	4.62473
ATF1	9.14254	4.53711	3.99659	12.2686	8.19428	5.1773	16.3506	8.29142	9.6536	13.1118	12.9847	8.97404	7.56695	3.82238	2.45575	6.7256	9.86592	12.9836	9.39173	9.12261	6.37144	5.24046	6.4644	10.7821	10.5795	6.89011	3.50225	11.405	5.04211	5.58788	11.5495	8.84226	7.39278	5.33676	2.02414	4.00485	11.8965	5.81556	9.56635	6.19763	11.8238	9.34558	8.38065	6.12409	5.5173	3.60187	8.8662	7.09438	2.77484
ATF3	0	0.648159	0	0	0.744934	1.15051	0	0	0	0	0	1.38062	3.02678	5.73357	4.91151	6.7256	6.96418	4.78344	2.81752	6.31565	2.73062	7.86068	8.40371	6.28959	8.46363	6.89011	0.70045	3.00132	5.04211	1.86263	6.07867	4.08104	4.7525	1.77892	9.61465	2.28849	2.64367	1.29235	1.06293	3.09882	1.47797	5.25689	0.698388	0	2.75865	1.20062	0	1.28989	0.924945
ATF4	1377.71	1482.34	1675.24	1518.86	911.8	1453.1	1402.51	1417.08	1608.13	1668.48	1570.34	1431.01	3467.93	3329.29	3104.89	3214.84	3613.25	3187.82	2994.09	3734.66	3037.36	3008.02	3371.18	3009.12	3191.49	2804.28	2141.28	2850.65	3384.38	3932.63	3772.42	3479.77	3784.05	2307.26	3849.4	2930.98	3710.38	2009.6	3116.5	2844.71	3125.18	2956.12	3598.09	2799.48	1742.55	2703.81	2877.08	2796.47	2477.93
ATF5	275.683	275.467	269.104	269.91	1168.06	255.413	424.509	311.305	401.429	312.226	254.014	309.259	4215.55	1553.16	3745.84	1243.11	1823.45	1832.74	3603.61	1644.88	5008.86	2147.28	2038.22	4003.77	1959.33	3224.57	5440.4	2336.23	1793.87	1210.09	1246.13	1733.76	998.025	2855.76	1216	1053.85	752.784	2520.72	1546.56	446.23	1363.43	443.331	474.904	479.21	1543	340.977	947.945	345.045	320.031
ATF6	141.358	187.966	192.503	161.946	36.5018	155.894	113.243	103.266	137.564	172.912	164.744	153.939	116.531	162.451	104.779	164.217	210.086	160.587	89.2215	188.066	75.5471	139.527	155.145	88.9527	160.809	59.7143	35.0225	76.2336	127.734	144.664	146.496	95.2244	155.776	41.5081	145.738	94.9722	124.252	29.724	30.8249	126.019	81.2886	131.422	127.107	110.999	24.8278	142.274	95.3117	132.858	146.141
ATF6B	20.3949	15.5558	27.9762	22.6969	32.0322	14.9566	23.0119	26.3818	26.5474	18.8483	18.6655	18.6384	43.1316	16.5636	35.1991	21.2977	22.0532	25.2839	33.8102	20.3504	34.5878	20.9618	23.2718	42.2301	23.9803	34.4506	29.4189	28.8127	28.572	27.3185	31.6091	30.6078	17.4258	26.6838	28.8439	24.0291	25.7757	34.2472	49.9576	22.2082	51.7291	14.0184	14.6661	22.9653	27.5865	18.0094	29.554	16.7685	19.4239
ATG12	35.1636	41.4822	26.644	32.5118	17.1335	39.6926	27.2509	27.1355	35.3965	27.0432	33.2734	43.4896	46.9151	40.772	53.208	43.1559	39.4637	36.9008	27.236	41.4026	35.498	30.1326	32.9684	34.1435	47.2552	27.5605	11.2072	31.814	34.1743	34.769	32.2169	31.9682	43.8286	14.2314	31.3741	36.0437	31.0631	17.4467	42.5171	33.054	39.1663	46.7279	30.0307	37.5101	22.0692	25.2131	46.5476	33.537	31.4481
ATG3	160.346	197.04	193.169	145.997	32.7771	154.744	112.637	172.612	147.217	165.537	201.263	148.417	60.5356	137.606	70.3983	161.414	136.382	145.553	66.6813	133.33	40.9592	128.391	142.217	56.6063	125.544	59.7143	35.0225	75.6333	137.258	163.911	117.318	102.026	145.215	36.7643	143.714	119.573	158.62	40.7089	60.5869	143.579	53.2071	141.936	131.297	110.234	19.3105	146.476	93.0951	167.04	136.892
ATG4C	75.2502	81.668	77.9336	71.158	23.093	73.6327	73.2747	80.6529	54.7037	64.7397	68.1698	66.2698	31.7812	69.4398	28.6505	52.6838	58.0348	53.3012	52.5937	58.2443	30.947	56.9899	56.8867	38.636	71.9408	37.8956	21.0135	57.0251	47.62	61.4667	76.5912	48.9725	70.7594	18.9751	47.0612	53.2073	54.1951	23.2622	32.9508	54.2293	44.3392	60.1621	71.934	50.5238	18.391	67.235	42.8533	60.6247	56.4217
ATIC	278.496	264.449	258.446	212.861	175.06	209.393	322.772	246.481	249.385	251.583	276.737	220.899	198.254	182.837	224.292	164.217	170.042	164.687	235.733	185.961	165.657	201.102	201.043	208.455	247.561	132.06	108.57	190.284	219.612	195.576	200.596	194.53	192.212	154.173	248.969	226.56	223.39	203.545	186.012	215.368	166.272	181.655	167.613	191.378	162.76	205.307	240.126	171.555	180.364
ATM	130.809	135.465	121.23	137.409	104.291	119.653	157.45	112.311	156.066	126.201	122.543	101.476	120.314	106.389	93.3186	89.6746	69.6418	86.7853	110.822	106.664	139.261	79.9169	60.7653	131.183	104.385	127.467	63.0405	99.0436	87.3966	79.4721	109.416	136.715	85.545	100.805	109.809	84.674	111.034	105.326	125.425	103.81	143.363	124.997	148.058	152.337	96.5527	141.073	164.025	134.793	132.267
ATMIN	195.51	246.948	240.462	233.104	141.538	263.467	284.015	142.462	352.356	291.738	284.852	222.97	404.832	296.871	381.46	297.608	319.191	293.157	346.555	363.501	364.992	328.183	318.048	369.288	375.221	244.599	205.232	227.5	268.913	264.493	235.244	319.682	311.553	213.47	273.764	233.426	281.55	206.776	280.613	256.685	314.069	263.428	282.149	297.018	171.956	241.926	337.655	261.202	230.311
ATP11B	78.7665	72.5938	74.6031	86.4938	107.271	93.7666	108.398	63.3163	139.173	112.27	80.343	72.4826	128.638	82.1811	139.978	65.0141	85.3112	90.8854	129.606	103.857	163.837	79.2619	91.7944	172.514	92.3946	126.319	85.4549	89.4394	86.2762	77.6094	57.1395	103.386	82.3767	93.6898	87.0378	69.7988	80.6318	85.2949	143.495	70.7563	130.801	76.5169	96.3775	88.0338	87.3572	94.8493	130.038	80.6179	71.2208
ATP11C	451.501	482.878	461.607	599.322	362.038	614.948	549.258	374.621	682.188	615.437	542.112	466.65	326.892	349.747	345.443	356.457	355.173	274.706	385.061	421.745	381.376	351.766	338.088	407.026	332.197	395.033	208.034	299.532	347.346	335.273	351.955	499.248	460.464	305.381	396.225	346.134	399.854	261.7	543.156	477.734	513.596	527.441	562.901	435.576	288.739	456.838	552.66	472.743	479.122
ATP12A	0	0	0	0	0	0	0	0	0	0	0	0	0	0	0	0	0	0	0	0	0	0	0	0	0	0	0	0	0	0	0	0	0	0	0	0	0	0	0	0	0	0	0	0	0	0	0	0	0
ATP1A1	377.657	399.914	364.356	444.124	135.578	456.178	375.457	296.23	386.144	414.662	409.83	347.226	214.145	340.829	189.093	316.103	318.031	228.922	261.09	322.098	182.041	326.218	265.04	176.108	318.091	130.912	96.6621	232.903	270.033	334.652	290.56	283.633	356.966	160.696	298.054	319.244	323.188	125.358	217.9	381.671	208.394	349.875	343.607	375.101	114.024	414.816	277.808	437.272	395.877
ATP1A2	18.2851	12.9632	11.3237	6.13431	19.3683	13.2309	19.3784	11.3065	28.9608	10.6534	15.4194	8.97404	21.1875	10.8301	26.1947	8.96746	15.6694	15.0337	19.7226	9.12261	21.8449	14.4113	21.3325	16.1732	15.5166	28.7088	29.4189	26.4116	21.2889	14.2801	16.4124	17.0044	13.2014	20.7541	20.2414	14.303	16.5229	14.862	29.762	20.6588	29.5595	7.59328	18.1581	19.1378	23.9083	19.8103	37.6814	7.09438	16.649
ATP1B1	501.433	458.896	550.864	493.812	456.645	474.011	427.537	497.485	517.272	475.304	473.942	493.572	578.115	653.626	543.54	634.448	589.053	681.299	632.064	574.724	557.046	591.516	645.793	618.176	493.712	672.934	538.646	738.925	654.914	645.09	562.277	601.274	504.821	559.174	619.892	639.06	590.859	433.582	545.282	563.985	579.366	526.857	486.776	547.341	420.234	559.491	510.546	530.143	478.197
ATP2C1	504.246	534.083	426.303	529.391	461.859	543.041	638.883	424.37	771.483	589.213	542.112	528.778	1281.08	703.317	1130.47	710.111	749.81	824.802	1151.43	814.719	1152.32	809.65	747.284	1262.41	928.883	909.495	538.646	626.676	628.583	601.007	632.789	931.158	706.01	611.948	632.036	660.228	629.853	474.938	891.796	591.874	874.96	697.998	701.88	633.844	409.2	539.681	891.054	588.188	675.21
ATP5B	4311.76	4054.88	4167.12	4483.57	7693.68	4440.97	5083.21	3925.61	6212.89	4987.42	4395.33	3824.32	6576.43	3424.21	6456.18	3453.03	3291.15	3064.82	5635.04	3773.95	7926.98	3780.99	3320.76	7074.88	3560.37	7853.58	6364.99	4733.08	3614.07	3686.76	3811.93	6221.55	4254.02	8045.46	4476.38	3651.28	4293.31	7646.82	8484.29	4430.79	8479.14	4549.54	4412.41	5301.17	7466.74	4736.46	8311.33	4591.35	4166.88
ATP5C1	4500.24	4358.22	4217.07	4426.52	13940	4645.19	3933.82	4478.87	5003.78	4360.51	4479.73	4987.5	5698.67	4597.05	5590.11	4168.75	4013.11	5097.78	5634.1	4052.54	6203.05	3919.21	3939.4	6415.38	4409.55	8838.87	10139.7	5749.33	3988.87	3858.74	4752.91	6026.34	3934.54	10212.2	3777.54	4762.34	4166.42	11123.9	6652.86	4283.08	6808.29	4554.22	4484.35	4373.37	11735.3	4439.31	6520.35	4201.16	4775.49
ATP5J	11.2524	28.519	19.983	14.7223	3.72467	21.2845	8.47807	17.3366	12.067	7.37541	22.7233	24.8512	2.27008	10.193	0.818584	7.84653	9.86592	10.2502	2.81752	9.12261	0.910205	9.82585	8.40371	0	8.46363	4.59341	3.50225	7.20317	3.92164	6.20875	6.07867	4.08104	13.2014	1.18595	8.60258	8.58182	6.60916	2.58469	3.18878	7.74704	3.69493	7.59328	13.9678	9.18614	2.75865	11.4059	5.17195	10.3191	18.4989
ATP5S	39.3833	46.0193	41.9642	30.0581	11.919	23.0102	32.0955	38.442	28.9608	53.2669	40.5773	49.7024	10.5937	32.4902	11.4602	28.5838	19.7318	23.2339	20.6618	30.1748	15.4735	22.2719	27.1505	6.28959	28.9174	8.03847	6.30405	15.6069	21.8492	27.3185	24.9225	25.8466	23.7625	11.2665	26.8198	34.8994	24.4539	5.81556	24.4473	29.9552	11.8238	35.0459	34.9194	31.386	18.391	20.4106	24.3821	29.0224	47.1722
ATP6AP1	259.508	273.523	235.133	185.256	102.801	210.544	296.127	186.934	235.709	226.999	215.871	209.854	181.607	173.918	157.168	205.131	139.284	174.254	179.382	162.102	123.788	212.893	168.721	133.878	248.266	95.3132	72.1464	186.682	224.654	146.527	169.595	129.233	164.753	119.188	193.305	211.113	245.861	118.25	119.048	148.227	149.275	189.248	125.011	166.882	68.0467	154.881	195.056	158.011	186.839
ATP6V0A4	0	0	0	0	0	0	0	0	0	0	0	0	0	0	0	0	0	0	0	0	2.73062	0	0	0	0	0	0.70045	0	0	0	0	0.680174	0	0	0	0	0	0	0	0	0	0	0	0	0	0	0	0	0
ATP6V0B	68.2174	61.5751	57.9506	54.5954	29.7974	52.9235	101.131	76.8841	63.5528	67.1982	64.1121	102.166	68.8592	86.6405	99.0487	95.8398	68.4811	132.57	77.0122	79.9983	55.5225	79.2619	93.0873	78.1706	117.785	50.5275	44.1284	76.8338	84.0352	57.1205	89.3564	46.932	61.7825	31.4276	69.8327	103.554	39.655	46.5245	49.9576	63.5257	79.8106	67.1713	61.4581	76.5512	42.2993	55.2287	77.5793	62.5595	67.521
ATP6V0E1	1745.52	1594.47	1754.51	1678.96	2692.94	1602.66	1581.76	1889.69	1501.94	1490.65	1642.57	1761.67	3327.19	4239.65	3618.14	3694.6	3685.21	4216.26	3730.4	3539.57	3586.21	3364.37	4009.22	3649.76	3323.38	4612.93	4918.56	4722.88	3698.11	3459.52	3682.46	3734.16	3014.67	4874.83	3012.42	4107.26	3225.93	4676.36	3488.53	3148.91	3379.39	3145.95	3002.37	2838.52	4269.47	2819.67	2778.08	2816.47	2988.5
ATP6V1B1	1.40654	0	0.666099	1.22686	0.744934	1.15051	1.21115	1.50753	4.8268	3.27796	0.811545	3.45155	0	1.91119	3.27434	0	0	0.683349	0.939173	2.10522	0	2.62023	0.64644	0	2.82121	1.14835	4.2027	0	0	0	0.607867	0.680174	1.05611	1.77892	2.02414	1.71636	1.32183	0.646173	2.12585	0	0	1.7523	0	0.765512	3.6782	1.20062	1.4777	0.644943	0.924945
ATP6V1B2	486.665	484.823	527.551	474.796	2327.18	432.592	681.879	633.917	666.903	495.792	512.085	511.52	1420.32	546.6	1182.85	573.357	521.153	643.715	1057.51	525.603	1722.11	669.468	606.36	1564.31	539.556	1561.76	2346.51	931.01	612.337	620.255	623.064	874.024	535.448	2041.61	639.627	662.517	543.934	2138.19	1209.61	546.425	1243.71	513.423	474.904	642.264	2270.37	584.704	1162.21	540.462	447.674
ATP6V1D	293.265	294.912	321.06	341.681	112.485	278.424	316.111	233.667	352.356	312.226	353.022	269.911	320.082	344.651	325.797	363.182	327.897	334.841	272.36	334.73	246.666	287.57	302.534	345.927	327.966	272.159	142.191	270.719	261.63	282.498	279.619	272.75	271.949	166.625	241.884	246.584	296.751	160.251	262.543	296.453	263.818	281.535	377.129	286.301	135.174	325.97	322.878	346.979	276.559
ATP6V1F	1750.45	1709.84	1430.11	1648.29	935.638	1656.74	1670.78	1779.64	1528.49	1499.67	1654.74	2039.18	951.922	1622.6	1176.31	1393.88	1255.29	2024.76	1362.74	1397.16	916.577	1359.24	1344.59	930.859	1785.12	962.319	778.901	1549.28	1257.17	1238.03	1667.99	1248.12	1400.4	964.174	1144.65	1922.9	1368.76	758.608	1309.53	1443.02	1263.67	1629.05	1488.96	1456.77	868.055	1332.69	1414.9	1441.45	1950.71
ATRAID	979.659	1169.28	1097.07	1144.05	394.815	1210.91	981.639	1080.9	1020.06	1085.82	1175.12	1316.42	389.698	814.166	410.929	714.034	703.382	932.771	658.361	796.474	338.596	677.984	796.414	387.259	850.594	531.687	226.946	751.531	732.787	663.716	753.755	618.958	655.317	321.984	578.397	886.216	795.743	294.009	532.527	841.845	526.159	936.894	944.919	865.028	270.348	815.224	647.972	877.768	1124.73
ATRX	196.916	230.745	226.474	208.567	61.8296	205.366	197.418	172.612	184.223	238.472	249.144	163.604	118.801	182.837	149.801	181.031	196.158	176.987	143.694	223.153	128.339	179.486	178.417	121.299	182.673	117.132	60.2387	111.649	192.721	178.812	176.889	145.557	214.391	62.2622	187.233	157.906	215.459	62.6788	107.356	184.38	124.889	202.098	193.453	190.612	57.9316	227.518	124.866	211.541	160.94
AURKA	25.3178	41.4822	30.6406	24.5372	15.6436	29.338	28.4621	21.8592	20.1117	29.5016	25.1579	36.5865	18.1607	18.4748	20.4646	15.1326	24.3746	15.717	7.51339	21.7539	16.3837	14.4113	23.2718	11.6807	17.6326	13.7802	14.009	15.6069	12.8854	13.6593	17.6281	31.288	22.7064	13.0454	15.6871	20.0243	20.4884	21.9699	19.1327	18.5929	14.0408	14.6025	24.4436	26.7929	8.27595	28.2147	34.726	23.8629	27.7484
AURKB	161.753	172.41	143.877	137.409	47.6758	158.195	136.86	175.627	121.474	149.967	132.282	140.133	48.4285	87.2776	42.5664	91.9165	82.4094	63.5515	63.8638	89.8226	53.7021	100.224	78.2192	45.8241	98.037	58.566	22.4144	64.2283	97.4808	76.9886	108.2	70.7381	116.172	49.2168	89.568	108.703	110.373	54.9247	95.6635	137.381	77.5936	105.722	118.028	118.654	34.9429	120.062	88.662	121.249	153.541
AVP	0	0	0	0	0.744934	0	0	0	0	0	0	0.690311	0.756695	0	0	0	0	0	1.87835	0	0	0	0	0	0	0	0	0	0	0	0	0	0	0.592973	0	0	0	0.646173	0	0	0	0	0	0	0	0	0	0	0
AXIN1	1.40654	2.59263	3.3305	2.45372	0	2.87628	0.605576	0	1.60893	2.45847	0.811545	0.690311	3.78347	0.637063	0.818584	0.560466	0.580348	2.05005	2.81752	2.80696	1.82041	5.89551	4.52508	3.59405	7.05302	0	0	0.600264	1.6807	0.620875	3.6472	2.04052	2.11222	0.592973	1.5181	2.28849	3.30458	2.58469	2.12585	0	1.47797	2.92049	0.698388	1.53102	4.59775	0.600312	1.4777	2.57977	2.77484
AXL	4.21963	0.648159	3.3305	1.84029	4.46961	1.15051	4.23903	3.76883	2.4134	0.81949	3.24618	0	0	0.637063	0.818584	2.24187	2.90174	2.7334	0.939173	0	2.73062	1.96517	1.29288	0.898512	2.82121	0	0.70045	4.20185	2.24094	1.24175	0.607867	5.44139	0	1.77892	3.0362	0.572122	0	3.23087	0	2.06588	2.95595	1.1682	1.39678	0.765512	4.59775	1.20062	5.17195	1.28989	1.84989
B2M	642.088	815.384	680.087	736.731	61.8296	688.581	382.724	562.309	410.278	658.051	889.454	818.018	106.694	500.094	178.451	540.85	478.787	440.76	167.173	399.991	99.2124	343.905	349.724	91.6482	331.492	109.093	39.2252	226.3	276.756	398.602	412.134	211.534	427.725	70.5638	322.85	366.73	446.779	70.4329	200.893	500.975	169.228	560.15	606.899	441.7	48.7361	499.46	223.133	570.775	700.184
B3GALT6	106.897	90.0941	103.911	96.3087	709.923	86.8636	175.617	178.642	121.474	99.1583	69.7929	82.8373	163.446	84.7294	161.261	85.7514	84.1505	92.9355	138.998	84.9104	217.539	131.011	98.2588	199.47	87.4575	233.115	571.567	172.276	127.173	109.274	95.4351	176.165	78.6803	394.327	115.882	136.165	105.747	580.264	178.572	116.722	208.394	93.4558	64.9501	146.213	740.237	90.6471	129.299	88.3572	120.243
B3GAT1	189.18	217.133	193.169	228.81	73.0036	186.958	199.235	143.969	222.837	251.583	239.406	187.074	107.451	117.857	104.779	143.479	108.525	153.754	142.754	120.699	96.4818	150.663	122.177	136.574	191.842	96.4616	53.9347	109.248	106.445	106.791	133.731	124.472	130.43	68.7849	125.496	141.314	143.419	76.2485	144.558	145.644	131.54	169.389	155.741	186.019	45.9775	160.283	203.184	183.164	199.788
B3GNT2	0.703272	0	0	0	0	0.575255	0	0	0	0	0	0	0	1.27413	0.818584	0	0.580348	0	0	0.701739	0	0.655057	0.64644	0	0	1.14835	0.70045	0	0.560235	0	0	0	0.528056	0	0.506034	0	0.660916	0.646173	0	1.03294	0.738987	0	0	0	0	0	0	0	1.84989
B4GALT1	0.703272	0	0	0	1.48987	0	0.605576	0	0	0	0	0	0	0	0.818584	0	0	0	0	0	0	0	0.64644	0	1.4106	0	1.4009	0	0	0	0.607867	0.680174	0	0	0	0	0	0	0	0	0	0	0	0	1.8391	0	0	0.644943	0
B4GALT2	0.703272	3.88895	0.666099	2.45372	4.46961	1.15051	5.45019	1.50753	0.804466	4.09745	0.811545	0.690311	3.78347	5.0965	6.54868	0.560466	1.1607	0.683349	0.939173	0.701739	3.64082	1.31011	0.64644	0.898512	3.52651	4.59341	3.50225	2.40106	1.12047	0	0.607867	1.36035	7.39278	1.18595	0	0.572122	1.98275	0.646173	2.12585	1.03294	5.9119	1.1682	0.698388	1.53102	0	0.600312	2.9554	0	1.84989
B4GALT5	20.3949	17.5003	18.6508	11.6552	7.44934	23.5855	13.9283	11.3065	13.6759	25.4042	24.3464	16.5675	10.5937	7.64475	8.18584	17.9349	9.86592	9.56689	7.51339	12.6313	15.4735	15.7214	14.8681	7.1881	18.3379	6.89011	5.6036	9.00396	17.3673	9.31313	16.4124	10.8828	10.0331	5.92973	15.181	12.5867	17.8447	3.87704	8.50342	9.81292	7.38987	15.1866	9.07904	9.95165	9.1955	15.0078	12.5605	15.4786	10.1744
B4GAT1	3.51636	3.24079	0	0	4.46961	1.72577	1.21115	2.2613	0.804466	1.63898	0	4.83218	0.756695	1.27413	3.27434	0.560466	0	0	0	2.10522	3.64082	0.655057	1.29288	0.898512	2.11591	1.14835	2.10135	0.600264	0.560235	0	1.21573	0	0	0.592973	1.5181	0	0.660916	1.93852	0	0.516469	2.21696	1.1682	2.09516	1.53102	3.6782	1.20062	0	0	0.924945
BAAT	14.7687	18.1484	9.32539	9.8149	13.4088	8.62883	11.5059	15.8291	12.8715	8.1949	9.73854	9.66435	7.56695	13.3783	16.3717	12.3303	6.96418	10.9336	14.0876	14.7365	15.4735	9.1708	9.05015	23.3613	13.4007	6.89011	8.4054	12.0053	6.16258	12.4175	10.3337	4.76122	15.8417	16.0103	13.1569	12.0146	15.862	8.40026	12.7551	8.77998	20.6916	16.9389	18.1581	14.5447	11.9541	11.4059	9.60505	11.609	10.1744
BACE2	0	1.29632	0	0	0	0	0	0	0.804466	0	0	0	0	0	0	0	0	0	1.87835	0	0	0	0	0.898512	0	0	0	0.600264	0	0	0	0	0	0	0	0	0	0	0	0	0	0	0	0	0	0	0	0	0
BAD	10.5491	15.5558	9.32539	17.7895	5.95948	8.05358	13.3227	19.5979	15.2849	13.1118	18.6655	22.7803	20.4308	10.193	17.1903	12.3303	22.6336	17.0837	16.9051	16.14	20.0245	17.6865	21.9789	6.28959	17.6326	13.7802	8.4054	22.2098	12.3252	12.4175	12.1573	12.9233	16.8978	9.48757	14.675	21.1685	10.5747	10.9849	15.9439	15.4941	16.9967	10.5138	9.77743	10.7172	11.9541	12.6066	14.0382	9.02921	14.7991
BAG3	75.9534	94.6312	91.9217	70.5446	32.7771	85.1378	82.9639	74.6228	84.469	88.5049	100.632	76.6245	201.281	138.88	175.996	197.284	191.515	150.337	156.842	183.154	168.388	201.102	236.597	186.891	203.832	76.9396	58.8378	110.449	194.401	176.95	131.299	125.152	162.641	72.9357	200.389	127.011	191.005	67.202	114.796	132.733	92.3734	126.749	113.837	128.606	34.0233	103.854	107.872	119.959	111.918
BAK1	2.10982	0.648159	0	0.613431	0.744934	0	1.81673	0.753765	3.21787	3.27796	0.811545	0	1.51339	1.91119	5.73009	2.24187	1.1607	2.05005	1.87835	2.10522	3.64082	1.31011	1.93932	0.898512	1.4106	2.2967	1.4009	0	0.560235	3.10438	0.607867	2.04052	2.11222	1.18595	1.01207	0.572122	0.660916	2.58469	1.06293	1.03294	0.738987	0	1.39678	0	0.91955	0.600312	2.9554	2.57977	3.69978
BAMBI	0	0	0.666099	0	0	1.15051	0	1.50753	0	0	0.811545	0.690311	2.27008	0.637063	0	0	0	0	0	0	0.910205	0	0	0	0	0	0.70045	0	1.12047	0	0	0	0.528056	0.592973	0	0	0	0.646173	0	1.03294	0	0	0.698388	0	0	0	0	0	0
BANF1	244.739	326.024	258.446	299.354	33.5221	283.601	211.952	263.818	213.988	276.168	297.026	386.574	102.154	253.551	174.358	273.508	302.361	293.84	117.397	268.766	75.5471	226.65	255.99	54.8092	277.889	65.4561	36.4234	133.259	168.631	190.609	244.97	163.922	223.896	29.0557	152.822	193.949	182.413	52.9862	125.425	227.763	125.628	254.083	303.799	190.612	29.4256	220.915	138.165	244.433	263.609
BAX	1487.42	1423.36	1630.61	1432.36	1296.93	1386.37	1464.28	2118.08	1235.66	1295.61	1296.85	1639.49	1091.91	1327	1010.95	1462.26	1344.67	1534.8	1225.62	1147.34	974.83	1394.62	1574.73	1101.58	1150.35	935.907	1047.17	1633.92	1642.05	1497.55	1448.55	1309.33	1339.15	1301.58	1342	1963.52	1481.11	1154.07	1077.81	1436.3	1030.89	1407.68	1242.43	1529.49	949.895	1413.74	1191.77	1363.41	1347.65
BBC3	123.073	133.521	146.542	114.098	170.59	109.874	154.422	210.301	96.536	132.757	68.1698	113.211	178.58	159.903	131.792	186.635	247.809	210.472	216.01	182.452	123.788	278.399	255.344	178.804	169.273	98.7583	198.928	196.286	284.599	203.026	171.418	136.715	203.829	154.766	243.908	238.575	171.838	184.159	89.2859	157.523	75.3767	100.465	81.7114	156.93	137.932	108.657	83.4901	121.249	89.7197
BBOX1	0	0	0	0	0	0	0	0	0	0	0	0	0.756695	0	0	0	0	0	0	0	0	0	0	0	0	0	0	0	0	0	0.607867	0	0	0	0	0	0	0	0	0	0	0	0	0	1.8391	0	1.4777	0	0
BBS10	45.7127	39.5377	43.2964	30.0581	4.46961	36.2411	33.3067	39.1958	26.5474	40.9745	45.4465	22.7803	10.5937	21.0231	5.73009	30.2652	20.8925	30.0674	13.1484	19.6487	1.82041	22.927	23.2718	8.08661	26.8015	1.14835	1.4009	13.2058	17.3673	21.1098	18.236	10.2026	16.3697	3.55784	15.6871	25.1734	33.0458	5.81556	9.56635	19.1094	8.12886	19.8593	19.5549	18.3723	4.59775	28.815	16.9936	27.7326	34.223
BCAS2	389.613	433.618	436.961	385.235	125.149	415.91	370.007	431.907	398.211	444.983	439.046	456.295	379.861	563.164	435.487	590.732	578.027	612.964	418.871	538.936	253.037	522.735	560.463	308.19	575.527	288.236	152.698	455.601	540.627	590.453	573.826	391.78	487.923	167.218	504.516	517.198	471.894	157.02	301.871	477.218	334.761	447.419	470.015	461.603	129.656	518.67	325.833	513.375	397.726
BCAT1	1256.04	1255.48	1522.04	1254.47	279.35	1144.18	1079.14	1337.18	1066.72	1313.64	1304.96	1092.07	765.775	1504.11	916.815	1407.33	1402.7	1236.18	716.589	1456.11	627.132	1242.64	1544.99	592.12	1159.52	569.583	301.894	879.987	1434.2	1638.49	1285.64	1015.5	1252.02	363.493	1428.03	1036.68	1330.42	343.118	667.518	1262.25	750.811	1124.97	1407.25	1156.69	251.037	1501.98	653.144	1376.31	1126.58
BCAT2	4.92291	5.83343	9.99149	4.90745	8.19428	5.75255	9.08364	6.03012	6.43573	5.73643	4.86927	3.45155	1.51339	3.18531	5.73009	5.60466	2.32139	4.78344	3.75669	6.31565	5.46123	2.62023	3.87864	5.39107	4.93712	2.2967	2.10135	1.80079	5.60235	5.58788	4.25507	3.40087	3.69639	5.33676	3.54224	5.72122	3.30458	3.23087	1.06293	5.68116	2.21696	3.50459	2.09516	2.29653	1.8391	2.40125	5.17195	7.73932	10.1744
BCL2	4.92291	5.18527	6.66099	6.13431	22.348	5.75255	8.47807	10.5527	10.4581	5.73643	1.62309	4.83218	24.9709	3.18531	17.1903	7.28606	8.12487	8.88354	3.75669	2.10522	17.2939	6.55057	10.343	17.0717	2.11591	10.3352	18.9122	13.8061	8.40352	4.967	4.25507	8.16209	6.86472	10.6735	3.54224	4.57697	11.2356	14.862	17.0068	5.68116	11.8238	3.50459	0.698388	9.95165	17.4714	7.20375	7.3885	3.86966	5.54967
BCL2A1	0	0	0	0	0.744934	0	0	0	0	0.81949	0	0	0	0	0	0	0	0	0	0	0	0	0	0	0	4.59341	0	0	0	0	0	0	0	0	0	0	0	0	2.12585	0	0	0	0	0	1.8391	0	0	0	0
BCL2L1	1268.7	1017.61	1222.29	1189.44	1553.19	1176.97	1351.65	1223.36	1351.5	1219.4	1067.18	1016.83	1282.6	1099.57	1141.93	1021.73	1044.05	972.406	1260.37	1018.22	1353.48	1198.1	1147.43	1477.15	1005.76	1383.76	1273.42	1477.25	1269.49	1084.67	1199.32	1341.98	1027.6	1554.78	1318.22	1192.3	1279.53	1316.9	1350.98	1145.01	1197.9	1125.56	1074.12	1280.7	1230.36	1199.42	1360.96	1177.02	1135.83
BCL2L11	224.344	208.059	226.474	207.953	311.383	195.587	244.047	176.381	260.647	254.861	164.744	170.507	422.992	185.385	314.336	183.273	215.309	205.005	329.65	225.258	321.303	246.956	255.344	366.593	233.455	250.341	281.581	240.106	251.545	220.411	243.147	272.75	209.11	303.009	283.379	188.228	239.252	304.348	284.865	196.258	274.903	169.389	192.755	216.64	264.83	197.503	274.852	200.577	172.04
BCL2L13	366.405	393.432	369.019	423.881	360.548	373.916	329.433	301.506	386.948	382.702	404.15	340.323	480.501	351.659	401.106	368.226	424.815	380.625	374.73	436.482	463.295	370.762	358.128	359.405	428.824	401.923	402.759	284.525	314.852	348.932	345.876	342.808	373.335	293.522	326.898	275.191	317.901	418.074	353.955	296.97	382.795	358.636	344.305	293.956	437.706	286.349	353.17	334.726	366.278
BCL2L2	41.4931	46.6674	35.3033	46.6208	46.1859	36.2411	49.0517	52.0098	54.7037	32.7796	34.8965	41.4186	78.6962	52.2391	94.1372	29.1443	44.6868	57.4013	77.0122	35.087	79.1879	54.3697	37.4935	49.4182	43.7287	65.4561	44.8288	49.8219	44.2585	37.2525	51.0608	74.8191	41.1883	42.1011	48.5793	55.4958	44.2814	64.6173	115.859	40.8011	104.936	36.7982	29.3323	64.303	36.782	30.0156	100.484	47.0809	41.6225
BCL3	6.32945	1.94448	3.99659	3.68059	37.2467	5.1773	2.4223	7.53765	7.2402	3.27796	4.05773	7.59342	12.8638	8.28182	5.73009	3.3628	7.54452	4.78344	14.0876	1.40348	14.5633	3.93034	7.75727	12.5792	6.34772	10.3352	32.9212	11.405	6.16258	1.86263	4.86294	8.84226	4.7525	18.3822	4.04827	2.28849	5.94825	21.9699	8.50342	3.09882	8.86784	0.584099	2.09516	2.29653	18.391	3.60187	2.21655	1.93483	0.924945
BCL7B	26.7244	29.1671	31.9728	43.5536	89.3921	29.338	58.7409	27.8893	62.7484	32.7796	25.9695	29.6834	115.774	46.5056	149.801	30.2652	46.4278	41.6843	120.214	49.1217	173.849	45.1989	39.4328	116.807	51.4871	146.989	94.5608	64.8285	34.1743	33.5273	43.1585	88.4226	40.1322	100.805	40.4827	49.2025	34.3676	93.6952	133.929	42.3505	172.923	36.7982	37.0146	35.979	103.909	34.2178	126.343	41.9213	45.3223
BDH1	8.43927	7.12975	7.32709	4.90745	0	6.90307	3.02788	9.79895	4.8268	3.27796	6.49236	8.97404	2.27008	7.64475	18.8274	10.0884	6.38383	4.78344	0.939173	14.0348	0.910205	5.89551	6.4644	3.59405	4.93712	3.44506	2.8018	9.00396	8.40352	6.82963	8.51014	2.04052	7.92083	1.77892	7.59051	5.72122	3.30458	4.52321	13.8181	6.19763	8.86784	7.00918	4.19033	3.82756	1.8391	7.80406	1.4777	4.5146	4.62473
BDNF	9.14254	19.4448	10.6576	7.9746	3.72467	13.8061	7.87249	12.0602	18.5027	15.5703	10.5501	6.2128	16.6473	17.2007	19.646	14.0117	11.607	23.2339	14.0876	21.0522	9.10205	26.2023	16.8074	14.3762	9.87423	6.89011	4.2027	13.2058	10.0842	19.2471	18.8439	12.9233	10.0331	11.8595	15.6871	14.303	15.2011	3.23087	14.881	11.3623	7.38987	3.50459	9.77743	9.18614	4.59775	5.40281	5.9108	11.609	12.0243
BECN1	90.0189	84.9088	87.259	73.6117	21.6031	73.0574	96.2866	82.9142	74.8154	109.812	90.0815	98.0241	65.8324	59.2468	53.208	85.1909	87.0522	81.3185	71.3772	101.05	48.2409	82.5372	97.6124	65.5914	96.6264	31.0055	26.6171	68.4301	85.7159	93.1313	80.2384	61.8958	85.017	32.0206	99.1827	90.9673	74.6835	30.3702	43.58	61.4599	23.6476	88.783	90.7904	75.7856	22.9887	61.8322	52.4584	92.8718	60.1214
BEX3	3346.87	3330.24	3628.24	3107.64	1684.3	3193.24	3078.14	3606.77	3020.77	3191.91	3438.52	3425.32	1399.13	2144.99	1494.74	2207.68	1887.29	1890.83	1518.64	1922.77	1354.39	1812.54	1757.02	1439.42	1823.91	1528.46	1118.62	1782.78	1928.89	2333.87	2325.09	2329.6	2124.37	1434.4	2202.77	2356	2643.67	1467.46	2058.89	2702.68	1981.22	2844.56	2809.61	2856.89	1533.81	2978.75	2279.35	3075.09	2974.62
BHLHE40	3.51636	2.59263	3.99659	4.29402	2.97974	1.72577	6.66134	3.01506	5.63126	1.63898	4.86927	2.76124	9.08034	7.00769	9.00443	7.28606	9.86592	6.15014	7.51339	3.5087	17.2939	12.4461	9.05015	8.98512	11.2848	1.14835	9.10585	8.4037	9.52399	5.58788	6.07867	6.12157	14.7856	3.55784	9.61465	10.8703	7.27008	3.87704	5.31464	2.06588	14.0408	8.17738	6.28549	2.29653	4.59775	4.20219	8.12735	6.44943	0.924945
BID	286.935	285.19	271.102	316.53	220.501	304.31	331.856	275.878	316.155	329.435	309.199	264.389	267.87	275.848	268.496	255.573	265.799	269.24	247.942	304.555	296.727	250.232	259.869	268.655	268.72	215.89	193.324	271.319	241.461	249.592	303.933	285.673	307.328	229.481	286.921	305.513	302.7	237.792	257.228	309.365	300.768	311.325	296.116	340.653	177.473	314.564	291.107	277.326	298.757
BIN2	0	0	0	0	0	0	0	0	0	0	0	0	0	0	0	0	0	0	0	0	0	0	0	0	0	0	0	0	0	0	0	0	0	0.592973	0	0	0	0	0	0	0	0	0	0	0.91955	0	0	0	0
BIRC2	36.5702	37.5932	24.6457	39.2596	23.093	25.3112	52.0795	36.9345	31.3742	22.9457	30.0272	25.5415	31.0245	33.1273	20.4646	24.6605	35.9816	38.2675	29.1144	38.5957	26.396	37.9933	41.3721	31.4479	43.0234	13.7802	23.1149	25.2111	31.3731	36.0108	28.5697	34.0087	35.3797	21.94	31.8801	25.1734	37.6722	27.7855	23.3844	36.1529	25.1256	31.5413	27.9355	29.855	13.7932	25.2131	26.5986	38.6966	27.7484
BIRC3	0	0	0	0	0	0	0	0	0	0	1.62309	1.38062	0	0	0	0	0	0	0	0	0	0	0	0	0	0	0	0	0	0	0	0	0	0	0	0	0	0	0	0.516469	0	0	0	0	0	0	0	0	0
BIRC5	12.6589	25.9263	16.6525	26.991	5.21454	23.0102	18.1673	15.8291	20.1117	19.6678	30.0272	23.4706	6.05356	10.193	15.5531	14.0117	8.12487	10.9336	12.2093	14.7365	6.37144	8.51574	9.69659	4.49256	14.8113	1.14835	2.10135	12.0053	16.2468	6.20875	15.1967	12.9233	11.0892	7.11568	14.675	14.303	17.8447	6.46173	10.6293	22.2082	16.2577	7.59328	18.8565	16.8413	3.6782	17.4091	8.12735	16.7685	23.1236
BIRC6	134.325	187.318	163.194	149.064	105.036	131.734	166.533	136.432	178.592	195.039	184.221	138.062	181.607	128.05	213.651	158.052	125.355	161.27	193.47	157.891	148.363	177.52	174.539	197.673	202.422	142.396	88.9572	142.263	169.751	150.252	166.556	133.314	140.991	110.293	228.727	141.314	166.551	112.434	138.181	122.92	110.848	122.661	122.218	156.93	82.7595	126.666	171.413	137.373	123.018
BLCAP	0.703272	3.24079	2.6644	0	2.97974	4.60204	0.605576	8.29142	4.8268	2.45847	1.62309	2.07093	3.78347	0	6.54868	1.12093	1.1607	0	0.939173	0	1.82041	2.62023	3.87864	0.898512	4.23181	4.59341	6.30405	5.40238	2.24094	1.86263	3.03933	5.44139	1.58417	5.92973	1.5181	1.14424	1.98275	3.87704	5.31464	2.58235	4.43392	3.50459	0.698388	5.35858	6.43685	1.80094	3.69425	1.93483	0.924945
BLMH	52.0422	48.6119	50.6235	38.6462	15.6436	36.8164	29.6732	35.427	22.5251	43.433	41.3888	39.3477	32.5379	49.0538	32.7434	67.256	48.7492	51.2512	34.7494	43.5078	17.2939	47.8192	45.2508	24.2598	34.5598	19.522	8.4054	24.6108	48.7404	58.9832	42.5507	29.2475	42.7725	15.4173	58.6999	50.3467	58.8215	17.4467	40.3912	44.4164	37.6883	53.153	37.7129	36.7446	5.5173	39.0203	33.9871	59.3348	28.6733
BLNK	0	0	0	1.22686	0	0	0	0	0	0	0	0	0	0	0.818584	0	0	0	0	0	0	0.655057	0	0	0	0	0	0	0	0	0	1.36035	0	0	0	0.572122	0	0	0	0	1.47797	0	0	0	0.91955	0	0	0	0
BLOC1S2	230.673	335.746	283.092	256.414	54.3802	236.43	197.418	215.577	189.854	245.847	337.603	270.602	227.765	598.839	297.146	650.702	578.027	561.713	243.246	518.585	164.747	453.954	501.637	156.341	502.175	148.137	90.3581	286.326	424.658	533.953	452.253	281.592	476.834	101.398	445.816	395.908	413.073	109.203	197.705	367.726	181.791	407.701	395.288	251.853	79.0813	343.979	206.139	420.503	320.956
BLVRA	52.0422	77.779	53.2879	61.9565	25.3278	52.9235	44.8126	39.1958	46.6591	72.9346	87.6469	59.3667	35.5646	36.9496	29.469	58.849	55.7134	41.0009	20.6618	52.6304	24.5755	37.3382	37.4935	19.7673	36.6757	13.7802	14.7095	32.4143	31.9334	50.2909	32.8248	33.3285	49.6372	13.0454	42.5069	40.0485	34.3676	21.9699	35.0766	56.8116	21.4306	50.8166	55.871	39.8066	16.5519	45.6237	27.3375	56.1101	41.6225
BLVRB	0	0.648159	0.666099	1.22686	3.72467	1.72577	0.605576	3.76883	2.4134	0	0.811545	4.14186	2.27008	9.55594	4.09292	6.16513	9.28557	8.20019	10.3309	13.333	4.55103	6.55057	5.81796	8.08661	4.93712	2.2967	5.6036	3.00132	11.2047	3.72525	3.03933	2.04052	0.528056	1.77892	7.08448	5.14909	1.32183	3.87704	5.31464	2.58235	0.738987	3.50459	2.09516	0	6.43685	2.40125	1.4777	1.93483	0
BMF	148.39	151.021	129.223	152.131	108.015	122.529	141.099	119.095	152.849	124.562	133.093	132.54	79.4529	69.4398	82.677	62.7722	55.7134	73.1183	71.3772	55.4374	60.9838	88.4327	73.6941	65.5914	90.2787	83.8297	63.0405	96.6425	73.951	75.1259	106.377	91.1433	93.9939	101.398	97.6646	98.977	140.775	84.0026	136.055	119.821	110.848	105.138	115.234	156.93	63.4489	121.863	122.649	127.699	118.393
BMP15	0	0	0	0	0	0	0	0	0	0	0	0	0	0	0	0	0	0	0	0	0	0	0	0	0.705302	0	0	0	0	0	0	0	0	0	0	0	0	0	0	0	0	0	0	0	0	0	1.4777	0	0
BMP4	1.40654	0.648159	3.3305	0.613431	2.2348	4.60204	1.81673	0	0.804466	3.27796	1.62309	0	5.29686	0	0	0	0.580348	0	0.939173	1.40348	1.82041	0	0	2.69554	0	0	0.70045	3.60159	0	0	0	0	0.528056	1.18595	1.01207	0	1.32183	3.23087	0	0.516469	2.21696	4.67279	1.39678	0	2.75865	1.80094	0.73885	0	2.77484
BMP5	9.14254	8.42606	7.99319	4.90745	3.72467	8.05358	4.84461	4.52259	4.8268	7.37541	5.68082	5.52249	5.29686	5.0965	2.45575	0.560466	0	3.41675	0.939173	1.40348	0	3.93034	0.64644	0	3.52651	1.14835	0.70045	2.40106	5.60235	1.24175	3.6472	4.76122	2.64028	1.77892	5.06034	5.14909	0.660916	1.29235	7.44049	3.61529	2.21696	6.42508	2.79355	3.82756	0	4.8025	2.9554	6.44943	5.54967
BMP6	0	0.648159	0.666099	0.613431	0	0.575255	0	0.753765	0.804466	0	0	0	0.756695	0	0.818584	0	1.1607	1.3667	0.939173	0	0	0	0.64644	0	0.705302	3.44506	0	0.600264	1.12047	0	0.607867	0.680174	1.05611	0.592973	1.01207	0.572122	0.660916	0	1.06293	0	0	0	0	0	0	0	0	0	0
BNC2	3.51636	4.53711	3.3305	3.68059	2.2348	2.30102	1.81673	3.76883	0	6.55592	0.811545	3.45155	2.27008	1.27413	0	1.6814	1.74104	1.3667	1.87835	1.40348	0.910205	0	1.93932	4.49256	0	0	1.4009	1.20053	1.6807	0.620875	0.607867	0.680174	0.528056	0.592973	0.506034	0.572122	0	3.23087	1.06293	2.58235	4.43392	1.7523	0.698388	2.29653	1.8391	0.600312	1.4777	1.93483	2.77484
BNIP3	0	1.29632	1.3322	1.22686	2.97974	1.72577	1.21115	0	1.60893	0	0.811545	0.690311	2.27008	0.637063	4.91151	2.80233	1.74104	3.41675	0	0.701739	1.82041	0.655057	2.58576	1.79702	0.705302	1.14835	2.10135	2.40106	1.6807	1.24175	1.21573	2.04052	2.64028	1.18595	3.0362	2.86061	1.98275	2.58469	2.12585	0.516469	6.65088	3.50459	0	0	4.59775	1.80094	1.4777	0.644943	0.924945
BNIP3L	208.169	244.356	292.418	193.231	50.6555	180.63	145.338	192.964	161.698	201.595	236.16	179.481	46.1584	103.204	89.2257	145.721	110.266	93.6188	56.3504	94.033	46.4205	94.9832	111.834	53.0122	105.09	34.4506	30.1194	67.8299	147.342	153.977	95.4351	68.6976	117.756	36.1714	161.931	100.121	169.195	61.3865	66.9644	131.183	57.641	116.236	159.232	143.151	46.897	169.288	100.484	151.562	118.393
BOD1	2.81309	3.88895	0	4.29402	2.2348	1.72577	4.84461	0	4.8268	1.63898	4.05773	1.38062	1.51339	3.82238	3.27434	1.6814	2.90174	1.3667	2.81752	6.31565	1.82041	2.62023	3.2322	1.79702	2.82121	5.74176	2.10135	1.20053	3.36141	1.86263	1.21573	1.36035	2.11222	0	4.55431	1.71636	0.660916	0	0	5.16469	0	0.584099	1.39678	3.06205	0	0.600312	0.73885	1.93483	5.54967
BOLA2	3.51636	1.29632	2.6644	3.06716	2.97974	1.15051	3.02788	3.76883	0.804466	2.45847	0.811545	2.76124	3.02678	4.45944	5.73009	2.24187	3.48209	2.7334	0	5.61391	7.28164	4.5854	3.2322	2.69554	3.52651	1.14835	1.4009	3.60159	3.36141	4.34613	3.03933	1.36035	2.64028	1.77892	2.53017	2.28849	0.660916	2.58469	6.37756	3.09882	2.95595	1.1682	1.39678	3.06205	1.8391	3.60187	2.9554	1.28989	0.924945
BPHL	1123.13	1130.39	1169	1160.61	709.923	1118.87	1030.69	1070.35	1186.59	1187.44	1077.73	1061.7	602.329	823.085	694.16	774.004	737.622	809.085	653.665	771.913	586.172	727.768	775.727	646.929	751.852	643.077	470.002	752.731	757.437	798.446	866.818	788.322	754.063	587.636	726.665	851.889	886.289	515.646	802.51	988.006	849.096	983.038	963.077	969.138	523.224	1064.35	976.021	1041.58	1109.01
BPIFA1	0	0	0	0	0.744934	0	0	0	0	0	0	0	0	0	0	0	0	0	0	0	0	0	0	0	0	2.2967	0	0	0	0	0	1.36035	0	0	0	0	0	0	0	0	0	0	0	0	0	0	0	0	0
BPIFA2	0	0	0	0	0	0	0	0	0	0	0	0	0	0	0	0	0	0	0	0	0	0	0	0	0	0	0	0	0	0	0	0	0	0	0	0	0	0	0	0	0	0	0	0	0	0	0	0	0
BPIFB1	0	0	0	0	0	0	0	0	0	0	0	0	0	0	0	0	0	0	0	0	0	0	0	0	0	0	0	0	0	0	0	0.680174	0	0	0	0	0	0	1.06293	0	0	0	0	0	0.91955	0	0	0	0
BRCA1	4.21963	6.48159	7.99319	5.52088	3.72467	6.90307	5.45019	7.53765	2.4134	7.37541	0.811545	6.90311	1.51339	4.45944	5.73009	2.24187	5.22313	3.41675	0.939173	7.71913	9.10205	3.93034	3.87864	2.69554	8.46363	1.14835	0	2.40106	3.92164	5.58788	3.03933	0.680174	1.58417	2.96487	2.53017	3.43273	1.98275	1.29235	0	2.06588	0.738987	4.08869	3.49194	3.82756	1.8391	4.20219	1.4777	5.15955	1.84989
BRD2	212.388	274.819	248.455	303.648	41.7163	257.714	216.796	154.522	183.418	317.143	271.056	213.996	142.259	312.798	139.978	365.424	391.155	266.506	154.024	384.553	136.531	273.814	278.615	134.777	285.647	104.5	57.4369	163.272	259.949	352.657	291.776	218.336	369.639	81.8303	268.198	203.675	291.464	71.7253	140.306	322.793	152.231	296.722	447.667	272.522	44.1384	306.76	161.808	390.191	301.532
BRD3	1031	803.717	1088.41	910.332	1144.96	839.298	1050.67	979.895	1069.14	912.912	852.934	697.904	957.219	786.135	820.222	752.706	687.132	766.034	965.47	770.51	1013.06	814.236	824.857	1057.55	839.31	943.945	928.097	974.229	991.055	944.972	904.506	916.194	782.578	1053.12	1063.18	886.216	1049.54	943.413	990.648	859.922	929.645	774.515	791.274	1088.56	950.814	919.678	981.932	928.073	785.279
BRE-AS1	0	0	0	0	0	0	0.605576	0	0.804466	0	0	2.07093	0.756695	0	3.27434	1.6814	1.1607	0.683349	0.939173	0	0	0.655057	0	0	0	0	1.4009	0	1.12047	0	1.8236	0	0.528056	0	0	0.572122	0	0.646173	0	1.03294	0	0	0.698388	0	0	0.600312	1.4777	0	0
BRIP1	38.68	41.4822	43.9625	41.0999	9.68415	46.0204	36.9401	27.1355	30.5697	49.9889	46.2581	28.3027	6.81025	14.0154	9.82301	19.6163	14.5087	19.8171	15.9659	27.3678	12.7429	19.6517	21.3325	4.49256	26.0962	14.9286	4.90315	18.0079	19.048	19.868	18.236	24.4863	21.6503	8.30162	19.7353	25.1734	23.793	2.58469	13.8181	26.3399	15.5187	27.4526	33.5226	34.448	7.3564	36.0187	19.2101	36.7618	25.8985
BRMS1L	317.176	224.263	323.724	282.178	646.603	230.677	352.445	426.631	356.379	272.071	241.029	260.247	355.646	270.752	284.867	208.494	194.997	237.122	325.893	199.996	390.478	238.441	248.233	440.271	213.707	477.715	476.306	377.566	312.051	271.943	281.442	350.29	172.146	530.118	300.584	294.071	297.412	475.584	342.263	239.125	328.849	268.101	229.071	307.736	507.591	304.358	365.731	258.622	230.311
BRPF3	19.6916	29.1671	32.6389	20.2432	20.1132	23.0102	39.3624	30.1506	32.1787	31.1406	27.5925	15.8771	24.9709	19.7489	49.1151	23.5396	18.5711	8.88354	33.8102	18.2452	25.4858	31.4427	31.0291	40.433	33.1492	18.3736	14.009	24.6108	29.6924	26.0768	19.4517	26.5268	22.1783	18.9751	32.8922	20.0243	38.9941	25.2008	43.58	26.3399	49.5121	19.8593	13.2694	18.3723	18.391	25.2131	28.0763	12.2539	22.1987
BSCL2	6030.56	5784.82	5665.84	6400.54	6423.57	6360.02	7118.55	4929.62	7120.33	6594.44	6222.12	6272.16	16007.1	13563.7	14163.1	12271.4	13617.3	12904.4	15952.8	13182.2	14537.8	14240.9	13769.2	13514.5	12234.9	11605.2	10209.8	12422.5	11252.3	10446.9	10787.2	10631.8	10227.4	11600.3	10268.9	10620.3	9080.99	7286.25	9940.5	8422.07	9725.81	9141.14	8032.86	8736.02	6698.92	7538.12	10268.5	8109.52	7909.21
BTG2	186.367	171.762	201.828	158.879	178.039	118.503	131.41	189.195	233.295	136.855	144.455	144.275	281.49	88.5517	402.744	122.182	94.5967	140.087	194.409	127.015	293.086	99.5686	97.6124	212.947	143.176	274.456	107.169	120.653	106.445	107.411	127.652	227.178	120.397	99.0265	121.954	116.141	159.942	147.974	445.367	123.953	512.857	117.404	124.313	144.682	139.772	133.269	256.381	134.793	125.793
BTG3	158.236	202.874	184.509	169.307	84.1776	170.851	158.055	162.813	167.329	178.649	177.728	173.268	189.174	256.736	198.097	202.889	237.943	199.538	147.45	239.995	130.159	170.97	239.829	157.24	259.551	130.912	91.759	150.066	187.118	227.861	212.753	178.886	200.133	92.5038	181.666	143.03	177.126	91.7566	132.866	177.149	184.008	175.23	212.31	166.882	70.8053	198.103	145.554	188.968	177.59
BTK	0	0	0	0	1.48987	0	0	3.01506	0	0	0	0.690311	0	0	0	0	0	2.05005	0	0	0.910205	1.31011	0	0	0	0	2.8018	1.80079	0	0.620875	1.21573	0.680174	0	0.592973	1.01207	1.14424	1.32183	1.29235	3.18878	0.516469	0.738987	1.1682	0.698388	0	1.8391	0.600312	1.4777	0	0
BTN3A2	8.43927	9.07422	8.65929	13.4955	5.95948	6.90307	7.87249	11.3065	8.04466	9.83388	7.30391	8.97404	7.56695	8.28182	7.36726	6.16513	4.06244	4.10009	2.81752	1.40348	4.55103	6.55057	5.17152	5.39107	2.82121	12.6319	4.2027	4.80211	7.28305	9.93401	10.9416	12.2431	9.505	4.74379	9.10861	5.72122	9.25283	3.87704	4.25171	10.8459	2.21696	8.76148	12.571	12.2482	5.5173	16.8087	8.8662	9.67415	4.62473
BTN3A3	0.703272	0	0	0	0	0	1.21115	0	0	0	0	0	0	0	0	0	0	0	0	0	0	0	0.64644	0	0	0	0	0.600264	0	0.620875	0	0	0	0	0	0	0	0	0	0	0	0	1.39678	0	0	0	0	0	0
BUB1	13.3622	23.3337	13.9881	22.0835	4.46961	25.8865	19.984	12.0602	22.5251	18.8483	25.9695	20.7093	12.1071	15.2895	9.82301	12.3303	17.9908	10.9336	8.45256	11.9296	7.28164	9.82585	10.343	7.1881	16.222	9.18682	2.10135	12.0053	9.52399	14.901	9.72587	10.2026	12.1453	5.33676	19.7353	9.72607	18.5057	3.87704	3.18878	13.9447	10.3458	16.3548	13.2694	22.9653	6.43685	21.6112	14.0382	15.4786	27.7484
BUB1B	17.5818	21.3892	16.6525	17.1761	2.97974	20.1339	12.7171	14.3215	16.8938	18.0288	23.5348	15.1868	4.54017	14.0154	4.09292	15.6931	17.4104	8.88354	4.69587	17.5435	2.73062	14.4113	10.9895	4.49256	7.05302	2.2967	2.10135	6.60291	10.0842	11.1758	12.7652	10.8828	13.2014	4.15081	11.6388	11.4424	7.931	2.58469	2.12585	18.5929	5.17291	14.0184	11.8726	10.7172	5.5173	11.4059	11.0828	19.3483	21.2737
BZW1	2794.1	3168.85	2838.25	3615.56	2689.96	3487.77	3671.61	2893.7	4482.49	3636.9	3328.15	3527.49	5784.93	3530.6	6410.34	3553.36	3729.9	3465.95	4718.41	3578.17	5716.09	3258.25	3426.78	5202.39	3866.47	4788.63	2568.55	2986.31	2722.18	2978.34	3121.4	4784.34	3511.04	3050.25	2717.4	3062.57	2869.04	2858.03	5654.77	3238.26	6727	3456.69	3579.94	3533.6	2650.14	3276.5	5562.8	3369.83	3471.32
BZW2	145.577	131.576	123.894	168.694	35.7569	158.771	187.123	119.849	164.916	158.981	162.309	154.63	94.5868	94.2853	77.7655	111.533	132.319	105.236	73.2555	121.401	67.3552	93.0181	103.43	68.2869	109.322	64.3077	30.1194	78.0344	98.6013	101.824	96.043	103.386	148.912	48.6238	120.436	138.453	148.045	36.8319	66.9644	134.282	110.848	145.441	126.408	120.185	24.8278	105.055	140.382	126.409	160.94
C15orf48	0	0.648159	0	0.613431	0.744934	0	0.605576	0	0	0	1.62309	0.690311	2.27008	0	4.91151	0	0	0	0	0.701739	1.82041	1.31011	0.64644	0	1.4106	2.2967	1.4009	0	0	0	0	1.36035	0	0	0	1.71636	0	0.646173	0	0	0	0	0	0	0.91955	0	2.9554	0.644943	0.924945
C16orf72	454.314	474.452	616.142	473.569	94.6067	437.194	441.465	422.109	460.155	581.838	519.389	385.884	448.72	582.275	427.301	633.888	624.454	531.646	438.594	614.723	245.755	637.37	686.519	327.058	593.864	230.819	105.068	405.779	678.444	709.04	523.981	378.857	520.663	133.419	617.361	417.649	569.71	121.481	279.55	467.921	310.374	453.845	447.667	474.617	82.7595	503.662	310.317	512.73	421.775
C1D	22.5047	30.4635	23.9796	17.7895	6.70441	31.0638	36.9401	21.8592	32.9831	25.4042	25.9695	33.8252	14.3772	23.5713	15.5531	19.6163	24.3746	33.4841	16.9051	19.6487	11.8327	18.3416	18.7467	11.6807	24.6856	13.7802	7.0045	25.2111	29.6924	18.6263	24.9225	16.3242	19.01	8.8946	18.7233	20.5964	19.1666	8.40026	7.44049	14.9776	28.8205	25.1162	24.4436	26.0274	7.3564	21.0109	17.7324	24.5078	16.649
C1orf112	89.3156	104.354	100.581	117.165	105.036	98.3687	113.848	70.8539	120.67	122.104	99.8201	82.147	118.044	80.2699	102.323	73.9816	78.347	73.8017	100.492	86.3139	136.531	81.2271	68.5226	125.792	101.564	80.3847	98.7635	91.8404	75.6317	91.2687	100.298	101.346	98.2183	89.5389	96.1465	70.9431	101.781	95.6337	80.7825	95.5468	102.719	109.226	113.837	109.468	116.783	95.4496	123.388	99.9662	102.669
C1orf131	160.346	158.799	163.86	161.946	52.8903	126.556	147.761	146.23	129.519	144.23	151.759	137.372	121.071	136.331	110.509	121.061	134.641	146.237	119.275	144.558	93.7512	123.151	135.106	125.792	170.683	90.7198	50.4324	131.458	140.619	152.735	138.594	132.634	121.453	50.9957	129.039	151.612	161.924	47.8168	125.425	122.403	116.021	136.679	145.963	146.213	37.7015	157.882	122.649	135.438	133.192
C1orf162	2.10982	3.88895	3.99659	4.29402	2.2348	1.72577	4.84461	3.76883	0.804466	2.45847	2.43464	3.45155	1.51339	3.18531	0	2.80233	3.48209	3.41675	0	0.701739	1.82041	6.55057	3.2322	1.79702	3.52651	0	1.4009	1.20053	1.6807	5.58788	4.25507	0.680174	0.528056	4.15081	4.04827	0.572122	0	2.58469	2.12585	4.64822	3.69493	1.7523	4.88872	1.53102	4.59775	4.8025	8.12735	1.93483	4.62473
C1orf194	2.10982	0	0.666099	1.84029	1.48987	0	0	1.50753	0	0	0	2.07093	0	0.637063	1.63717	0	0	0	0	0	0	1.31011	1.93932	0	2.11591	0	0.70045	0	0.560235	1.24175	0	2.04052	0	1.18595	0.506034	2.28849	1.32183	1.93852	0	0.516469	1.47797	1.1682	0	0.765512	0.91955	0	0	0.644943	0
C1QA	0	0	0	0	0	0	0	0	0	0	0	0	0	0	0	0	0	0	0	0	0	0	0	0	0	0	0	0	0	0	0	0	0	0	0	0	0	0	0	0	0	0	0	0	0.91955	0	0	0	0
C1QB	0	0	0	0	5.21454	0	0	0	0	0	0	0	0	0.637063	0	0	0	0	0	0	1.82041	0	0	0	0	1.14835	1.4009	0	0	0	0	0.680174	0	1.18595	0	1.14424	0	2.58469	3.18878	0.516469	1.47797	1.1682	1.39678	0.765512	0.91955	0	0.73885	0	0
C1QBP	940.979	871.125	878.585	875.366	921.484	912.93	1038.56	1035.67	1054.66	830.143	894.323	1000.95	911.06	865.131	979.846	800.907	712.667	915.688	914.755	744.545	879.259	736.939	887.562	823.037	913.366	850.929	738.275	944.216	870.605	715.249	851.014	1003.94	767.793	795.177	729.195	938.852	832.094	827.102	1026.79	826.351	1039.75	876.148	786.385	827.518	814.721	860.247	1089.8	754.584	884.248
C1QC	0	0	0	0	0.744934	0	0	0	0	0	0	0	0	0	0	0	0	0	0	0	2.73062	0	0	0	0.705302	0	0	0	0	0	0	0	0	1.18595	0.506034	0	0	0	0	0	0	0	0	0	0	0	0	0	0
C1R	2.10982	2.59263	3.99659	0.613431	4.46961	1.15051	0.605576	2.2613	0.804466	0.81949	2.43464	4.14186	0.756695	1.91119	0	1.12093	1.74104	1.3667	0	3.5087	0	1.31011	1.29288	0.898512	2.11591	0	2.10135	1.20053	2.80117	1.24175	1.8236	2.04052	2.64028	2.37189	0.506034	2.28849	0	1.93852	0	1.03294	0	1.7523	0.698388	3.06205	0	1.20062	0	5.15955	3.69978
C1RL	2.10982	0.648159	3.99659	0.613431	0.744934	1.72577	3.02788	1.50753	1.60893	0.81949	3.24618	1.38062	0.756695	0	0.818584	0	0.580348	0	2.81752	0	0	0.655057	0	0	0	3.44506	0	1.20053	0.560235	0	0	3.40087	2.11222	1.18595	0	0	0	3.87704	2.12585	0.516469	0	0.584099	0	2.29653	0.91955	0.600312	0	0	0.924945
C1S	7.03272	3.88895	6.66099	4.90745	14.1538	2.87628	4.84461	5.27636	10.4581	3.27796	4.86927	5.52249	32.5379	17.8378	30.2876	11.7698	11.0266	15.0337	17.8443	16.8417	30.947	10.4809	25.8576	38.636	10.5795	29.8572	14.7095	10.2045	6.72282	9.31313	9.72587	9.52244	7.92083	25.4978	18.2172	4.57697	7.931	10.3388	7.44049	4.64822	16.9967	11.0979	6.28549	5.35858	13.7932	5.40281	10.3439	4.5146	12.0243
C20orf85	0	0	0	0	0	0	0	0	0	0	0	0	0	0	0	0	0	0	0	0	0	0	0	0	0	0	0	0	0	0	0	0	0	0	0	0	0.660916	0	0	0	0	0	0	0	0	0	0	0	0
C2CD2	1.40654	1.29632	0.666099	3.68059	0.744934	1.72577	0	2.2613	0.804466	1.63898	3.24618	2.76124	12.8638	1.27413	3.27434	1.6814	2.90174	0	10.3309	1.40348	4.55103	0	3.2322	1.79702	2.11591	1.14835	0.70045	1.20053	1.12047	1.86263	0.607867	2.04052	3.69639	1.18595	1.01207	0	0.660916	1.93852	10.6293	2.06588	2.21696	1.1682	0	3.82756	2.75865	0	5.9108	0.644943	0.924945
C2CD2L	0.703272	1.29632	1.3322	0.613431	4.46961	0.575255	1.81673	3.01506	1.60893	1.63898	0.811545	2.07093	3.78347	1.27413	6.54868	1.6814	2.32139	0.683349	0.939173	4.91217	4.55103	6.55057	1.29288	0	2.11591	1.14835	0	1.20053	4.48188	1.86263	1.21573	4.08104	1.58417	3.55784	1.5181	0	1.98275	4.52321	2.12585	3.09882	0	4.67279	0.698388	1.53102	0.91955	0.600312	2.21655	1.93483	0
C2CD5	625.209	537.324	696.74	615.271	773.987	495.295	779.982	642.208	701.495	570.365	545.358	519.804	452.503	394.342	410.929	341.885	274.505	368.325	422.628	349.466	516.087	403.515	424.064	541.803	392.148	506.423	484.712	545.64	426.339	452.618	498.451	498.568	368.583	593.566	513.624	455.981	532.038	513.708	563.352	467.405	573.454	460.27	444.175	587.147	625.294	637.532	602.163	501.766	427.325
C3	0	0	0	0	0	0	0	0	0	0	0	0	0	0	0	0	0	0	0	0	0	0	0	0	0	0	0	0	0	0	0	0.680174	0	0	0	0	0	0	0	0	0	0	0	0	0	0	0	0	0
C3AR1	0	0	0	0	0	0	0	0	0	0	0	0	0	0	0	0	0	0.683349	0	0	0	0	0	0	0	0	0	0.600264	0	0	0	0	0	0.592973	0	0	0	0	0	0	0	0	0	0	0.91955	0	0	0	0
C5	7.03272	7.12975	3.99659	4.29402	3.72467	6.32781	10.9004	3.76883	6.43573	6.55592	4.05773	6.2128	5.29686	3.82238	3.27434	1.6814	4.06244	0.683349	5.63504	6.31565	1.82041	3.93034	3.2322	8.98512	4.93712	1.14835	2.10135	3.60159	3.36141	5.58788	4.86294	10.2026	4.7525	3.55784	6.07241	4.00485	5.94825	6.46173	9.56635	6.7141	5.9119	9.34558	8.38065	6.8896	5.5173	4.20219	7.3885	3.86966	6.47462
C5AR1	0	0	0.666099	0	0	0	0	0	0	0	0	0	0	0	0	0	0	0	0	0	0	0	0	3.59405	0	0	0.70045	0	0	0	0	0	0	0.592973	0	0	0	0.646173	0	0.516469	0	0	0	0	0	0	0	0	0
C5orf49	0	0	0	0	0	0	0	0	0	0	0	0	0	0	0	0	0	0	0	0	0	0	0	0	0	0	0	0	0	0	0	0	0	0.592973	0	0	0	0	2.12585	0	0	0	0	0	0	0	0	0	0
C6orf62	1467.03	1739.01	1418.79	1719.45	505.066	1634.88	1408.57	1217.33	1505.16	1667.66	1682.33	1595.31	1492.96	2583.29	1615.89	2640.36	2684.69	2370.54	1823.87	2597.84	1223.32	2347.72	2461	1381.91	2391.68	1318.31	720.063	1659.73	2143.46	2329.52	2200.48	1946.66	2636.05	900.133	2130.4	2124.86	2037.6	730.176	1449.83	2062.78	1531.18	2378.45	2240.43	1917.61	593.109	1869.37	1582.62	2329.54	2090.38
C9orf116	27.4276	39.5377	31.9728	36.8059	11.919	34.5153	26.6454	26.3818	24.134	31.9601	28.4041	44.1799	8.32364	26.1196	9.00443	22.4187	26.1157	23.2339	11.2701	33.6835	7.28164	17.6865	23.9183	10.7821	20.4538	4.59341	5.6036	12.0053	13.4456	15.5219	35.2563	16.3242	24.8186	8.8946	15.6871	25.7455	27.7585	9.04643	13.8181	23.7576	11.8238	25.7003	29.3323	30.6205	4.59775	20.4106	14.0382	34.182	33.298
C9orf24	11.2524	7.7779	11.3237	11.0418	25.3278	10.3546	13.3227	6.78389	26.5474	18.8483	8.927	11.045	177.067	36.9496	134.248	30.8257	44.1064	35.5342	139.937	49.1217	138.351	47.8192	45.2508	175.21	81.1098	64.3077	83.3536	48.0211	44.8188	29.802	37.0799	60.5355	42.2444	79.4584	46.5551	40.0485	44.2814	80.1255	49.9576	27.8893	70.9427	37.9664	22.3484	26.7929	46.897	27.6144	98.2671	26.4427	27.7484
C9orf3	61.888	57.6861	45.2947	43.5536	35.0119	58.1008	60.5576	40.7033	66.7707	54.0863	48.6927	49.0121	88.5333	46.5056	76.9469	36.9908	49.3296	66.2849	82.6473	54.0339	106.494	55.6798	52.3616	103.329	81.8151	62.011	33.6216	40.2177	49.3007	44.703	49.2372	76.1795	43.8286	48.6238	52.6275	58.3564	45.6032	48.463	87.16	45.4493	96.0683	45.5597	57.2678	75.0201	50.5752	50.4262	70.1908	65.7842	60.1214
CA1	0	0	0	0	0	0	0	0	0	0	0.811545	0	0	0	0	0	0.580348	0	0	0	0	0	0	0	0	0	0	0	0	0	0	0	0	0	0	0	0	0	2.12585	0	0	0	0	0	0	0	0	0	0
CA2	0	0	0	0.613431	1.48987	1.15051	0	0	0.804466	0	0.811545	0	0	0	0	0	0	0	0	0	0	0	0	0	0	0	0.70045	0.600264	0	0	0	0	0	0	0	0	0	0	0	0	0	0	0	0	1.8391	0	0	0	0
CA7	1.40654	0	0.666099	1.22686	0.744934	0	0	0.753765	0	0	0	0.690311	0	0	0	0	0.580348	0.683349	0	0	0	0	0.64644	0	0	0	0	1.20053	0	0	0	0	0.528056	0	0	0	0	0.646173	0	1.03294	2.21696	0	0	0	0.91955	0	0	0	0.924945
CA9	0	0	0	0	0	0	0	0	0	0	0	0	0	0	0	0	0	0	0	0	0	0	0	0	0	0	0	0	0	0	0	0.680174	0	0	0	0	0	0	0	0	0	0	0	0	0	0	0	0	0
CAB39	402.975	499.73	431.632	398.117	64.0644	410.732	299.155	297.737	368.446	440.886	508.027	407.283	290.571	420.461	292.235	447.252	455.573	453.744	263.908	497.533	202.976	446.749	446.043	203.962	483.837	197.517	79.8513	276.722	405.05	449.514	399.369	280.912	434.59	97.8406	394.2	374.168	423.647	78.187	183.886	416.274	216.523	428.144	395.288	351.37	75.4031	382.999	236.432	428.887	360.729
CACNA1A	54.152	35.0006	46.6269	36.8059	97.5864	39.1174	78.7249	68.5926	62.7484	43.433	38.1426	33.8252	65.8324	30.579	85.1328	29.1443	20.3122	25.9673	45.0803	34.3852	77.3675	49.7843	41.3721	80.8661	34.5598	62.011	57.4369	54.624	54.903	34.769	41.3349	78.9002	30.0992	52.7746	49.5913	44.6255	56.8388	81.4179	99.9152	37.7023	112.326	24.5321	25.142	72.7236	66.2076	34.2178	84.9678	29.0224	34.223
CACNA1B	15.472	8.42606	2.6644	7.36117	12.6639	4.60204	7.87249	9.79895	7.2402	4.09745	4.86927	7.59342	12.8638	7.00769	4.91151	5.60466	8.70522	6.15014	5.63504	8.42087	6.37144	13.1011	5.81796	20.6658	10.5795	5.74176	11.2072	4.80211	6.72282	5.58788	6.68654	7.48191	9.505	4.74379	6.57844	7.43758	8.59191	5.16939	8.50342	6.7141	9.60683	6.42508	9.77743	6.8896	6.43685	6.00312	5.9108	3.86966	0.924945
CACNA2D4	0.703272	0	0.666099	0	2.2348	0	1.21115	3.01506	3.21787	1.63898	0	0	0	0	0	0.560466	1.1607	1.3667	0	0	0	0	0	0	0	1.14835	0.70045	0.600264	0	0	0.607867	0.680174	0	0	2.02414	0	0.660916	4.52321	0	0.516469	0	0	0.698388	0.765512	2.75865	0.600312	2.21655	0.644943	0
CALCOCO1	56.2618	44.0748	47.9591	46.0073	114.72	35.6658	89.6253	49.7485	58.726	54.9058	43.0119	30.3737	91.5601	36.9496	63.031	49.8815	31.9191	38.9509	70.438	35.087	86.4695	47.1641	36.8471	82.6631	45.8446	111.39	84.7545	57.0251	38.6562	44.0822	46.1979	76.8597	32.2114	114.444	39.9767	50.3467	56.8388	105.972	109.482	45.4493	87.2005	44.9756	36.3162	56.6479	133.335	42.6222	85.7066	47.0809	34.223
CALM1	628.726	582.695	665.433	498.106	437.277	518.88	495.361	818.589	480.266	452.359	482.869	454.915	324.622	323.628	457.589	398.492	333.12	378.575	289.265	277.187	273.062	307.877	321.28	283.031	325.85	298.572	278.779	297.131	405.61	423.437	378.701	416.266	379.672	254.978	391.67	465.135	440.17	363.15	502.765	467.405	507.684	475.456	324.052	415.673	367.82	471.845	381.986	437.916	381.077
CALM3	44.3062	40.1858	37.3016	25.7641	36.5018	27.037	30.8844	37.6883	48.268	22.1262	22.7233	38.6574	34.0513	27.3937	58.9381	19.6163	13.9284	23.2339	36.6278	11.2278	40.9592	16.3764	11.6359	35.042	23.275	33.3022	18.9122	22.81	18.4877	29.1811	13.3731	42.1708	29.0431	18.3822	24.2896	23.457	22.4712	32.9548	66.9644	30.4717	88.6784	29.789	21.65	26.7929	30.3451	23.4122	33.2483	29.6674	33.298
CALR	745.469	313.709	634.792	276.044	813.468	278.999	766.054	1103.51	288.803	491.694	296.214	329.278	302.678	319.806	229.204	384.48	253.032	325.274	588.862	542.444	542.482	839.128	670.358	785.3	275.068	397.33	644.414	723.919	555.753	476.832	446.174	463.879	450.431	856.253	650.254	630.478	553.848	781.224	252.977	573.798	407.921	423.471	438.588	564.948	824.836	563.093	441.833	510.15	623.413
CALU	30.944	42.7785	46.6269	49.0745	42.4613	49.472	57.5297	41.4571	58.726	44.2525	44.635	60.7473	57.5088	63.0692	73.6726	43.1559	47.5885	39.6342	58.2288	53.3322	81.0083	45.854	47.1901	82.6631	51.4871	55.1209	39.9257	54.624	39.7767	39.736	54.708	67.3372	52.2775	46.8449	44.025	47.4861	35.0286	34.8934	82.9083	55.7787	67.2478	58.4099	48.8872	55.1168	50.5752	49.8259	90.8786	40.6314	45.3223
CAMK2B	325.615	230.745	282.426	285.859	353.099	263.467	385.752	288.692	345.116	300.753	263.752	236.086	108.207	100.656	84.3142	89.1142	62.6776	84.0519	115.518	94.7348	150.184	121.186	90.5015	117.705	145.292	124.022	121.178	132.058	136.137	96.8566	134.946	195.21	151.024	160.103	167.497	164.771	198.936	233.915	227.466	176.633	236.476	198.009	185.073	222.764	197.703	228.119	323.616	180.584	210.888
CAMP	0	0	0	0	0	0	0	0	0	0	0	0	0	0	0	0	0	0	0	0	0	0	0	0	0	0	0	0	0	0	0	0	0	0	0	0	0	0	0	0	0	0	0	0	0	0	0	0	0
CAMSAP2	142.061	143.891	160.53	147.837	43.2062	157.045	130.199	131.909	131.932	158.981	160.686	118.733	109.721	121.679	92.5	116.017	142.185	123.003	82.6473	142.453	63.7144	120.53	126.056	85.3587	120.607	53.9726	56.7365	99.6439	122.691	131.005	134.946	102.026	125.677	76.4935	132.075	99.5492	114.999	55.5709	112.67	146.161	79.8106	143.104	155.042	118.654	43.2188	145.876	118.955	157.366	107.294
CANT1	61.1847	49.2601	54.6201	57.0491	32.0322	49.472	61.7688	45.2259	54.7037	49.9889	57.6197	52.4636	54.482	49.0538	30.2876	52.1234	47.0082	34.1675	55.4112	49.1217	50.0613	66.8158	45.2508	56.6063	64.8878	48.2308	28.7185	45.0198	45.379	49.67	57.7474	43.5311	57.03	34.9854	58.1939	29.7503	66.7525	20.6776	29.762	53.1964	45.0782	53.153	46.792	57.4134	22.9887	61.8322	56.8915	56.1101	56.4217
CANX	97.0516	151.669	97.2505	119.006	16.3886	115.051	78.7249	79.1454	75.6198	119.646	134.717	150.488	58.2655	130.598	50.7522	166.459	140.444	140.77	54.4721	131.225	19.1143	100.224	125.409	27.8539	119.901	22.967	12.6081	65.4288	81.234	106.791	115.495	80.9407	130.958	20.7541	127.521	107.559	117.643	16.8005	51.0205	131.183	50.2511	125.581	114.536	89.5649	7.3564	99.0515	58.3692	101.901	145.216
CAPN1	58.3716	55.7416	53.2879	46.6208	27.5626	51.1977	79.3305	70.1002	41.8323	31.9601	60.8659	55.9152	26.4843	35.0385	20.4646	38.1117	29.5977	34.1675	22.5402	34.3852	14.5633	42.5787	37.4935	23.3613	31.7386	20.6703	14.7095	31.2137	38.096	36.6317	39.5113	37.4096	42.7725	20.7541	44.025	48.0582	50.8906	25.2008	19.1327	36.1529	21.4306	53.153	37.7129	54.3513	15.6323	40.8212	36.9425	39.9865	47.1722
CAPS	14.7687	9.07422	17.3186	11.6552	157.181	10.3546	28.4621	18.8441	26.5474	15.5703	10.5501	13.1159	52.2119	7.64475	47.4779	3.3628	6.38383	17.0837	27.236	7.71913	67.3552	12.4461	10.9895	46.7226	11.9901	73.4945	100.164	21.6095	12.8854	6.82963	14.5888	22.4457	11.6172	81.2373	15.6871	18.3079	14.5402	134.404	64.8386	17.56	67.2478	7.00918	6.28549	13.0137	150.806	6.00312	52.4584	5.15955	10.1744
CARD16	0	0	0	0	0.744934	0	0	0	0	0	0	0	0	0	0	0	0	0	0	0	0	0	0	0	0	0	0	0	0	0	0	0	0	0	0	0	0	0	0	0	0	0	0	0	1.8391	0	0	0	0
CARD8	2.10982	1.94448	2.6644	0.613431	2.97974	1.72577	2.4223	1.50753	3.21787	0.81949	2.43464	3.45155	11.3504	2.54825	5.73009	2.24187	3.48209	4.78344	6.57421	4.91217	8.19185	5.24046	2.58576	10.7821	1.4106	9.18682	2.10135	1.80079	1.6807	3.10438	1.21573	3.40087	2.64028	2.37189	1.5181	1.14424	0.660916	3.23087	6.37756	2.06588	6.65088	2.92049	0.698388	2.29653	1.8391	2.40125	2.9554	1.93483	2.77484
CARMIL1	9.14254	11.0187	9.99149	14.1089	7.44934	14.9566	15.1394	9.79895	29.7653	13.1118	18.6655	11.7353	12.1071	12.1042	5.73009	5.0442	15.6694	4.10009	23.4793	7.71913	15.4735	7.86068	4.52508	17.0717	7.75832	12.6319	6.30405	3.60159	13.4456	3.10438	7.90227	12.9233	14.7856	8.30162	10.1207	6.86546	8.59191	7.10791	18.0698	14.4611	35.4714	12.8502	12.571	10.7172	9.1955	12.0062	25.1209	9.02921	13.8742
CARS	189.884	202.226	205.159	234.944	185.489	177.179	209.529	162.06	274.323	230.277	203.698	158.081	865.659	516.021	878.341	519.552	655.213	543.946	729.738	682.09	863.785	698.946	645.793	823.037	592.454	617.813	451.79	474.209	567.518	556.304	444.351	492.446	518.551	332.065	559.674	346.706	387.297	304.348	498.513	305.75	505.467	291.465	301.704	323.811	285.98	276.144	464.737	290.869	216.437
CASC3	54.152	52.5009	47.293	49.6879	6.70441	40.8431	36.9401	32.4119	37.8099	55.7253	54.3735	40.038	21.1875	45.8685	21.2832	49.3211	42.9458	51.2512	22.5402	51.9287	14.5633	48.4742	48.483	13.4777	47.9605	10.3352	0.70045	20.409	30.2527	29.802	32.8248	25.8466	41.1883	4.74379	37.9525	34.8994	41.6377	7.10791	14.881	54.2293	32.5154	44.9756	42.6017	32.1515	4.59775	25.8134	23.6432	49.6606	53.6468
CASK	61.888	82.9643	69.2743	47.2342	15.6436	56.9503	49.6572	45.9797	56.3126	74.5736	67.3583	49.7024	44.645	36.9496	40.9292	53.2443	35.4012	43.7343	32.8711	44.2096	32.7674	47.1641	51.0687	48.5197	64.8878	18.3736	17.5113	30.0132	58.8246	50.9118	46.1979	45.5717	49.6372	15.4173	63.2542	45.1976	46.2641	23.9084	38.2654	37.1858	28.8205	42.6392	38.4113	39.8066	10.115	40.2209	42.8533	43.2112	38.8477
CASP1	0	0	0	0	0	0	0	0	0	0	0	0	0	0	0	0	0	0	0.939173	0	0.910205	0	0	0	0	0	1.4009	1.80079	0	0	0	0	0	0	0	0	0	0	0	0	0	0	0	0	0	0	0	0	0
CASP10	0	0.648159	0	0	0	0	0	0.753765	0	0	0	0	0	0.637063	0	0	0.580348	0	0	0.701739	0	0.655057	0	0	0	2.2967	2.8018	0	0	1.24175	1.8236	0	0	0	0.506034	1.14424	0	0.646173	1.06293	0	1.47797	0	0.698388	0	0.91955	0	0.73885	0	0
CASP2	141.358	149.077	121.896	156.425	43.9511	150.717	177.434	93.4669	190.659	150.786	129.847	149.797	154.366	107.027	160.443	120.5	109.686	112.069	113.64	127.015	120.147	117.255	111.188	127.589	172.094	83.8297	46.9302	70.2309	103.643	114.862	120.358	142.837	136.766	52.7746	127.015	136.737	128.218	52.3401	203.019	142.029	196.571	164.716	134.09	175.302	46.897	117.661	202.445	149.627	154.466
CASP3	729.997	776.494	933.205	641.649	122.169	678.801	552.891	681.404	538.188	685.094	779.084	579.171	370.78	614.129	302.058	702.825	793.916	593.83	385.061	794.369	160.196	612.478	822.271	277.64	610.792	157.324	148.495	422.586	805.618	1018.86	638.26	339.407	640.531	142.907	738.304	539.511	726.347	135.05	258.291	619.247	234.998	615.64	627.152	542.748	112.185	649.538	237.91	748.134	507.795
CASP4	0	0	0	0	0	0	0	0	0	0	0	0	0	0	0	0	0	0	0	0	0	0	0	0	0	0	0	0	0	0	0	0	0	0	0	0	0	1.29235	0	0	0	0	0	0	0	0	0	0	0
CASP7	3.51636	1.29632	2.6644	0.613431	1.48987	0.575255	0.605576	1.50753	0.804466	0	0.811545	1.38062	5.29686	3.18531	1.63717	3.3628	5.80348	0	0.939173	3.5087	0.910205	2.62023	2.58576	2.69554	3.52651	1.14835	2.8018	1.80079	3.36141	2.4835	1.21573	4.76122	4.22444	0.592973	1.5181	0	1.32183	0.646173	0	0.516469	0	0	2.09516	0	2.75865	0.600312	2.9554	0.644943	0
CASP8	0.703272	1.29632	0	1.22686	0	0	0	0	0	0	0	0	0.756695	0	0	0	0.580348	1.3667	0	0	0	0	0	0	0	0	0	0	0	0	0	0	0.528056	0.592973	0	0.572122	0	0	0	0	0	0	0	0	0	0	0	0.644943	0.924945
CASP9	81.5796	88.7977	65.9438	79.746	21.6031	68.4554	60.5576	61.055	68.3796	70.4761	82.7776	90.4307	51.4552	64.3433	57.3009	68.3769	58.6152	66.2849	52.5937	61.753	41.8695	76.6417	84.0371	36.839	69.1196	39.044	15.4099	63.0277	57.7042	60.2249	75.9834	46.2518	62.8386	18.3822	55.1577	69.7988	59.4825	18.0929	41.4542	53.7128	46.5562	51.9848	56.5694	54.3513	18.391	49.2256	58.3692	70.2988	67.521
CASR	0.703272	0	0	0	0	0.575255	0	0.753765	0	0	0	0	0	0	0	0	0	0	0.939173	0	0	0	0	0	0	0	0.70045	0	0	0	0	0	0	0	0	0	0.660916	0	0	0	0	0	0	0	0	0	0	0	0
CAST	18.2851	19.4448	33.305	30.0581	16.3886	17.8329	27.8565	21.8592	25.7429	29.5016	18.6655	19.3287	27.241	22.9343	22.1018	17.9349	24.955	20.5005	27.236	29.473	24.5755	24.2371	21.9789	23.3613	21.1591	14.9286	14.009	18.0079	25.2106	21.7306	23.7068	29.9277	19.01	15.4173	22.7715	17.7358	22.4712	17.4467	12.7551	28.9223	11.0848	16.9389	18.8565	26.0274	12.8737	21.0109	19.949	21.2831	19.4239
CAT	168.785	153.614	179.847	163.173	82.6877	160.496	174.406	134.924	163.307	186.844	146.89	138.752	77.9396	105.752	60.5753	102.005	112.588	84.7353	93.9173	84.9104	79.1879	96.2934	97.6124	100.633	91.6893	81.533	55.3356	84.6373	99.1616	119.829	81.4542	93.1838	102.443	66.413	152.822	93.828	103.103	67.8482	73.342	113.623	45.0782	108.058	127.805	120.951	40.4602	132.669	89.4009	119.315	99.8941
CAV1	0	0.648159	0	0.613431	2.97974	0.575255	0	0	0	0.81949	0.811545	0	0.756695	0	0.818584	1.12093	0	0	0.939173	0	0	0	0	1.79702	0	0	0	0	0	0	0.607867	0.680174	0	0	1.01207	0	0	0.646173	0	0	1.47797	0	0	0	1.8391	0	0	0.644943	0
CAV2	0	0	0	0	0	0	0	0	0	0	0	0	2.27008	1.91119	3.27434	0	0	0	1.87835	0	0	0	0.64644	0	1.4106	1.14835	1.4009	0	0	0.620875	0	0	0	0	0	0	0	0	0	0	0	0	0	0	0	0	0	0	0
CB	26.0211	29.8153	25.3118	16.5626	27.5626	16.6824	23.6175	21.1054	25.7429	17.2093	18.6655	19.3287	29.5111	14.6524	56.4823	14.5721	19.7318	13.667	18.7835	11.2278	33.6776	12.4461	12.9288	12.5792	17.6326	47.0824	17.5113	15.0066	20.1685	18.6263	15.1967	21.7656	19.01	15.4173	15.6871	10.2982	15.2011	14.862	66.9644	14.9776	84.2445	15.1866	18.8565	12.2482	14.7128	18.0094	36.9425	16.7685	14.7991
CBLB	268.65	262.504	221.811	233.104	76.7282	229.527	201.657	174.12	229.273	271.251	205.321	187.074	103.667	172.644	90.8629	169.261	150.89	129.836	94.8565	194.382	83.7389	187.346	155.792	130.284	211.591	91.8682	65.8423	124.855	191.6	222.273	181.752	150.999	209.11	92.5038	216.076	170.492	232.643	96.2798	99.9152	161.138	108.631	234.808	191.358	191.378	55.173	202.906	135.21	210.896	160.016
CBR1	284.122	258.615	305.073	258.868	265.197	284.751	310.055	356.531	275.932	255.681	245.898	275.434	220.955	228.068	235.752	292.564	221.693	217.988	292.083	242.1	251.217	270.538	277.323	257.873	224.286	274.456	188.421	310.937	292.443	280.015	244.97	292.475	265.084	265.652	285.403	308.946	272.958	216.468	259.354	278.377	258.645	308.404	257.007	313.86	184.829	217.313	257.859	282.485	279.333
CBR3	0	0	0	0	0.744934	0.575255	0	0	0	0	0	0	0	1.27413	0	0.560466	1.74104	0	0	0.701739	0	3.27528	0.64644	0	0	0	0.70045	2.40106	0.560235	1.86263	0.607867	2.04052	0	0	1.01207	1.14424	0	0	0	1.03294	0	1.1682	0	0	0	0	0	0	0.924945
CBWD1	527.454	605.38	593.494	524.484	309.148	522.332	435.409	440.199	471.417	578.56	577.82	502.546	371.537	420.461	295.509	487.606	412.047	403.176	375.669	482.797	330.405	372.727	410.489	327.058	454.92	242.302	243.056	368.562	387.122	458.827	434.017	390.42	416.108	232.445	444.804	359.865	470.572	314.04	279.55	444.68	315.547	435.737	508.426	463.134	290.578	512.667	363.514	516.6	404.201
CBWD3	3.51636	7.7779	3.99659	3.68059	3.72467	2.30102	6.05576	3.01506	3.21787	7.37541	4.05773	3.45155	0	2.54825	1.63717	3.3628	5.80348	2.05005	2.81752	2.10522	1.82041	3.27528	5.17152	0.898512	3.52651	0	2.8018	3.00132	2.80117	3.72525	3.03933	0	2.64028	2.37189	2.02414	2.28849	4.62641	2.58469	0	1.54941	2.21696	6.42508	4.88872	2.29653	1.8391	4.20219	2.21655	1.28989	2.77484
CBWD5	29.5374	20.7411	23.3135	38.6462	57.36	19.5587	46.0238	20.3517	38.6144	31.1406	17.0425	32.4446	45.4017	16.5636	31.1062	12.3303	15.6694	28.7007	31.9319	26.6661	48.2409	24.8922	19.3932	44.0271	31.0333	37.8956	39.9257	17.4077	18.4877	18.6263	26.7461	38.0897	25.3467	37.3573	17.7112	21.1685	23.1321	43.9398	30.8249	18.0764	31.0374	18.1071	25.142	35.979	47.8166	21.0109	59.108	23.8629	34.223
CBWD6	148.39	123.798	118.566	128.207	139.303	113.325	136.86	106.281	135.15	116.368	102.255	122.185	162.689	128.05	126.062	100.884	106.784	104.552	169.99	111.577	105.584	107.429	106.016	150.95	119.901	112.539	101.565	119.453	104.204	129.763	126.436	125.152	98.7464	113.258	112.846	111.564	131.522	96.926	143.495	117.239	141.885	109.226	106.155	122.482	142.53	124.865	154.42	120.604	134.117
CBX4	713.822	576.861	782.667	636.128	504.321	643.711	759.392	710.801	641.16	671.162	621.644	561.913	2229.22	1800.34	1707.57	1741.93	2570.36	1882.63	2384.56	2153.64	1729.39	2705.38	2923.85	1908.44	2032.68	1282.71	1226.49	2208.37	2875.12	2361.19	1920.86	1314.1	1611.63	1062.01	2151.15	1699.2	1589.5	648.758	1057.61	869.735	838.75	865.634	916.983	923.207	400.004	793.012	769.143	793.28	751.056
CCDC80	0.703272	0.648159	0.666099	0	0.744934	0	0.605576	0	0	1.63898	0.811545	0	2.27008	2.54825	3.27434	3.3628	6.96418	8.88354	1.87835	8.42087	0	3.93034	5.81796	3.59405	2.82121	1.14835	0	2.40106	4.48188	4.34613	1.21573	1.36035	0	0	5.56637	2.28849	0.660916	1.29235	0	0	2.21696	2.33639	0	0	0.91955	2.40125	0.73885	0.644943	0
CCDC85B	199.026	186.022	175.184	193.231	287.545	174.878	298.549	338.441	182.614	171.273	155.005	188.455	118.044	127.413	144.889	154.128	106.784	138.72	163.416	105.963	124.698	179.486	125.409	142.863	181.263	126.319	180.716	223.899	174.233	150.252	161.085	148.278	161.057	182.636	160.919	251.161	146.723	203.545	161.565	197.291	198.787	168.22	136.884	208.219	160.002	169.888	123.388	141.243	176.665
CCDC86	4.92291	7.12975	7.32709	4.90745	4.46961	5.75255	5.45019	4.52259	6.43573	1.63898	3.24618	9.66435	8.32364	3.82238	4.91151	8.407	6.38383	4.10009	5.63504	6.31565	12.7429	5.89551	7.11084	7.1881	11.9901	3.44506	1.4009	6.00264	6.72282	3.72525	6.07867	6.80174	8.97695	4.74379	5.56637	5.14909	4.62641	4.52321	4.25171	4.13176	3.69493	5.84099	6.28549	2.29653	3.6782	3.00156	5.17195	6.44943	2.77484
CCDC92	256.694	209.355	249.787	172.988	368.743	168.55	317.927	318.843	284.781	241.75	155.817	164.294	354.133	152.258	316.792	187.756	159.015	167.421	301.475	170.523	327.674	255.472	233.365	333.348	158.693	283.643	292.788	277.922	295.804	222.273	206.067	250.984	175.314	255.571	349.163	252.306	284.855	348.288	329.508	182.314	334.022	156.538	138.281	205.157	260.233	163.285	219.439	145.757	137.817
CCL11	0	0	0	0	0.744934	0	0	0	0	0	0	0	0	0	0	0	0	0	0.939173	0	0	1.31011	0	0	0	0	0	0	0.560235	0	0	0	0	0	0	0	0	0.646173	1.06293	0	0	0	0	0	0	0	0	0	0
CCL14	0.703272	0	0	0	0	0	0	0	0	0	0	0	0	0	0	0	0	0	0	0	0	0	0	0	0	0	0	0	0	0.620875	0	0	0	0	0	0	0	0	0	0	0	0	0	0	0	0	0	0.644943	0
CCL15	0	0	0	0	0	0	0	0	0	0	0	0	0	0	0	0	0	0	0.939173	0	0	0	0	0	0	0	0	0	0	0	0	0	0	0	0	0	0	0	0	0	0	0	0	0	0	0	0	0	0
CCL2	1.40654	1.29632	0	0	0	0	0	0	1.60893	0	0	0	1.51339	0	0.818584	0	0	1.3667	0	0	2.73062	0	0.64644	1.79702	0	0	2.10135	0	0	0.620875	0	1.36035	0	0.592973	0	0	0	0	2.12585	1.03294	4.43392	0.584099	0.698388	0	0	0	0	0	0
CCL20	0	0.648159	0	0	0	0	0	0	0	0	0	0	0	0	0.818584	0	0	0	0	0	0	0	0.64644	0	0	0	1.4009	0	0	0	0	0.680174	0	0	0	0	0	0	0	0	0	0	0	0	1.8391	0	0.73885	0	0
CCL22	0	0	0	0	0	0	0	0	0	0	0	0	0	0	0	0	0	0	0	0	0	0	0	0	0	0	0	0	0.560235	0	0	0	0	0	0	0	0	0	0	0	0	0	0	0	0	0	0	0	0
CCL24	0	0	0	0	0	0	0	0	0	0	0	0	0	0	0	0	0	0	0	0	0	0	0	0	0	0	0.70045	0	0	0	0	0	0	0	0	0	0	0	0	0	0	0	0	0	0	0	0	0	0
CCL3	3.51636	3.24079	3.99659	2.45372	0	4.60204	4.23903	1.50753	2.4134	3.27796	0	4.14186	0	4.45944	0	0	1.1607	0.683349	0	1.40348	0.910205	1.96517	3.2322	3.59405	4.93712	2.2967	0	3.60159	1.12047	1.24175	1.8236	4.08104	1.05611	0.592973	3.0362	0.572122	1.98275	0	4.25171	2.58235	2.21696	1.1682	0.698388	1.53102	0.91955	3.60187	1.4777	1.28989	0.924945
CCL3L3	0	0	0	0	0	0	0	0	0	0	0	0	0	0	0	0	0	0	0.939173	0	0	0	0	0	0	2.2967	0	0	0	0	0	0	0	0	0	0	0	0	3.18878	0	0	0	0	0	0	0	0	0	0
CCL4	0.703272	0.648159	0	0	0.744934	0	0.605576	0	0	0.81949	0	0	0.756695	1.91119	1.63717	0	1.74104	0	0	0.701739	1.82041	0.655057	0.64644	0	0	0	0	1.20053	1.12047	0	0.607867	0	0	0	0.506034	0	0	0.646173	0	0.516469	0	0	0	0	0.91955	0.600312	0	0	1.84989
CCL5	0	0	0	0	0	0	0	0	0	0	0	0	0	0	1.63717	0	0	0	0	0	0	0	0	0	0	0	0	0	0	0	0	0	0	0	0	0	0	0	0	0	0	0	0	0	0.91955	0	0	0	0
CCL8	0	0	0	0	0.744934	0	0	0	0	0	0	0	0	0	0	0	0	0	0	0	0	0	0	0	0	0	0	0	0	0	0	0	0	0	0	0	0	0.646173	0	0	0	0	0	0	0.91955	0	0	0	0
CCNA1	0	0	1.3322	1.84029	0	0	0	0	0	0.81949	0	0.690311	0	0	0	0.560466	1.1607	0	0	0	2.73062	0	1.29288	0	0	0	0	0	0.560235	0	0	1.36035	0	0	0	0	1.98275	0	0	0	0.738987	0	0	0	0	0	0	0	0
CCNA2	93.5352	115.372	109.906	101.216	10.4291	88.5893	55.1074	92.7131	54.7037	99.9778	99.8201	80.076	15.1339	42.0461	9.82301	53.8048	55.7134	32.1174	18.7835	35.7887	10.9225	34.718	54.3009	13.4777	34.5598	8.03847	4.2027	21.6095	47.62	49.0492	42.5507	24.4863	52.2775	17.1962	65.2784	24.0291	69.3962	14.2158	10.6293	56.8116	28.0815	50.2325	58.6646	50.5238	7.3564	60.0312	18.4713	56.1101	80.4702
CCNB1	116.04	145.188	102.579	113.485	26.0727	104.697	94.4699	82.9142	94.927	125.382	128.224	122.875	43.1316	63.7063	38.4735	104.807	67.3204	48.5178	44.1412	75.0861	26.396	56.3349	69.169	22.4628	80.4044	11.4835	10.5068	42.6188	59.3849	52.7744	66.2575	57.1346	88.1853	14.8243	45.037	66.3661	52.2124	21.9699	57.3981	72.8222	45.8172	84.6943	81.7114	71.1926	12.8737	94.249	72.4073	99.3213	98.0442
CCNB2	82.9862	76.4827	93.2539	74.8386	26.0727	93.7666	75.697	86.683	65.1618	77.8516	81.9661	104.927	31.0245	59.8839	34.3805	73.4211	52.2313	38.9509	26.2969	56.8409	26.396	52.4046	66.5833	21.5643	37.381	22.967	14.7095	54.0238	68.9089	55.2579	49.8451	56.4544	57.5581	24.3119	72.8689	58.9285	68.0744	27.7855	28.699	65.0751	23.6476	54.9053	74.0291	49.7583	11.9541	63.0328	53.9361	63.2044	63.8212
CCNC	36.5702	43.4266	32.6389	39.873	2.97974	41.9937	24.8286	28.6431	28.1563	37.6965	43.0119	32.4446	24.9709	35.6755	12.2788	61.6513	44.1064	34.1675	22.5402	57.5426	11.8327	38.6484	37.4935	14.3762	47.9605	2.2967	4.90315	27.6122	32.4936	52.1535	40.7271	35.369	65.4789	9.48757	34.9163	32.0388	38.3331	7.75408	15.9439	42.3505	14.7797	42.0551	50.9823	39.0411	4.59775	43.8228	20.6878	47.0809	45.3223
CCND1	2.10982	1.94448	2.6644	6.13431	0.744934	5.1773	2.4223	3.76883	1.60893	1.63898	7.30391	4.14186	3.02678	1.27413	4.09292	1.12093	1.74104	3.41675	0	0.701739	2.73062	1.96517	1.29288	3.59405	3.52651	0	1.4009	2.40106	1.12047	0.620875	1.8236	2.7207	2.64028	4.74379	2.53017	4.57697	0	2.58469	3.18878	1.03294	3.69493	1.1682	3.49194	3.06205	1.8391	6.00312	2.21655	3.22472	0
CCND2	2.10982	3.24079	0.666099	0	1.48987	1.15051	2.4223	1.50753	2.4134	0	0	0	2.27008	7.00769	2.45575	5.60466	5.22313	5.46679	3.75669	4.91217	8.19185	7.86068	7.75727	5.39107	13.4007	3.44506	2.10135	0	8.40352	2.4835	6.07867	2.7207	4.7525	1.18595	5.06034	2.86061	2.64367	1.93852	1.06293	2.58235	0.738987	0	1.39678	0.765512	0.91955	2.40125	2.21655	0	0.924945
CCND3	19.6916	5.83343	3.3305	7.9746	11.174	4.02679	4.84461	15.8291	14.4804	4.91694	6.49236	6.2128	9.83703	3.82238	6.54868	7.28606	2.90174	11.6169	7.51339	7.71913	3.64082	9.82585	9.69659	2.69554	7.05302	5.74176	16.8108	5.40238	7.28305	4.967	1.8236	3.40087	6.33667	12.4524	10.1207	5.72122	5.94825	15.5082	8.50342	5.68116	5.17291	9.34558	8.38065	6.8896	14.7128	5.40281	7.3885	5.15955	5.54967
CCNE2	23.9113	23.9819	17.3186	29.4447	14.1538	27.6123	33.3067	40.7033	32.9831	32.7796	19.4771	18.6384	21.1875	17.2007	13.9159	12.3303	14.5087	11.6169	13.1484	9.82435	3.64082	11.136	17.4539	12.5792	13.4007	10.3352	15.4099	13.2058	10.0842	19.868	12.1573	12.9233	24.8186	11.2665	12.1448	12.0146	17.1838	13.5696	12.7551	22.7247	26.6035	12.8502	27.9355	22.9653	17.4714	19.21	16.2547	21.9281	17.574
CCNF	76.6567	90.7422	52.6218	68.0908	18.6234	70.7564	84.7807	44.4721	77.2288	63.1007	84.4007	60.7473	36.3213	38.8608	36.0177	38.6722	37.7226	34.1675	24.4185	43.5078	22.7551	36.6832	25.8576	32.3464	54.3083	22.967	14.009	17.4077	29.6924	35.3899	42.5507	42.1708	43.8286	12.4524	37.4465	29.1782	35.0286	21.9699	41.4542	46.4822	22.9086	57.2417	53.7759	58.9444	11.0346	44.4231	42.1145	41.2764	56.4217
CCNG1	404.382	504.267	429.634	537.366	150.477	540.74	452.365	358.038	567.953	572.824	608.659	486.669	448.72	498.183	478.053	516.75	620.972	422.993	338.102	568.409	328.584	391.724	450.568	386.36	464.089	372.066	162.504	310.337	341.743	467.519	418.82	465.239	510.63	210.505	387.116	378.745	429.596	168.005	387.969	483.415	501.033	516.927	672.548	436.342	172.875	493.457	421.145	563.68	492.071
CCNG2	72.4371	80.3717	66.6099	55.8222	13.4088	70.7564	43.6015	49.7485	53.0948	46.7109	71.416	71.7923	13.6205	50.965	20.4646	33.628	31.9191	38.9509	10.3309	37.1922	20.0245	24.8922	25.2111	17.0717	28.9174	10.3352	9.8063	17.4077	30.2527	36.6317	40.1192	35.369	46.9969	11.8595	33.3982	41.7649	64.7698	18.0929	18.0698	50.614	28.0815	51.9848	54.4743	43.6342	11.0346	52.2272	22.9044	52.2404	52.7219
CCNH	624.506	461.489	624.801	506.694	284.565	532.111	425.114	652.761	451.306	540.863	538.055	538.442	360.943	516.021	333.982	490.969	514.188	462.627	471.465	509.463	275.792	458.54	524.909	458.241	493.006	386.995	240.254	527.632	620.74	625.222	561.061	471.361	515.382	260.315	549.553	531.501	502.296	228.099	350.766	508.206	392.402	490.643	533.568	490.693	196.784	540.281	383.463	540.462	478.197
CCP110	192.697	203.522	243.792	239.852	73.7485	200.764	191.362	198.24	197.899	217.984	212.625	222.28	186.904	238.261	192.367	204.57	203.122	211.155	149.329	207.013	131.07	193.242	177.771	173.413	224.991	101.055	98.063	167.474	212.889	241.521	201.204	167.323	191.684	97.2476	192.799	182.507	235.286	67.8482	133.929	215.884	141.146	195.089	201.834	179.13	60.6903	250.33	138.165	219.926	164.64
CCR1	0	0	0	0	0	0	0	0	0	0	0	0	0	0	1.63717	0	0	0	0	0	0	0	0	0	0	0	0	0	0	0	0	0	0	0.592973	0	0.572122	0	0	0	0	1.47797	0	0	0	0.91955	0	0	0	0
CCR2	0	0	0	0	0	0	0	0	0	0	0	0	0	0	0	0	0	0	0	0	0	0	0	0	0	0	0	0	0	0	0	0	0	0	0	0	0	0	0	0	0	0	0	0	0	0	0	0	0
CCR5	0	0	0	0	0.744934	0	0	0	0	0	0	0	0	0	0	0	0	0	0	0	0	0	0	0	0	0	0.70045	0	0	0	0	0	0	0	0	0	0	0	0	0	0	0	0	0	0.91955	0	0.73885	0	0
CCR7	1.40654	0.648159	0	0	0	0	0	0	0	0.81949	0	0	0	0	0	0	0	1.3667	0	0	1.82041	0	0	0	0	0	0	0	0.560235	0	1.21573	0	0	0.592973	0	0	0	0	0	0	0	0	0	0	0	0	0	0	0
CCT5	3213.25	2731.34	3319.17	3134.63	4036.8	3150.67	3614.08	2991.69	3843.74	3306.64	2764.12	2614.21	6559.79	4293.17	5245.49	3988.28	4569.08	3895.09	5894.25	4513.59	5934.54	4776.02	4649.19	6135.94	4233.22	5799.18	5113.29	5266.72	4893.09	4658.43	4306.13	4982.27	4137.84	5347.43	5237.96	3861.82	4262.25	3978.49	4675.82	4024.33	4661.53	3495.25	3853.01	4158.26	3785.79	4190.18	4610.43	3628.45	3064.34
CCT6A	3218.88	3382.74	3305.18	3518.03	1941.3	3632.16	3642.54	2802.5	3684.46	3808.99	3505.06	3180.95	4413.8	4129.44	3644.34	3877.31	4544.13	3694.18	4108.88	4639.9	3366.85	4257.21	4364.76	3647.06	4277.66	2797.39	2258.25	3739.05	3972.06	3982.3	4005.84	3801.49	4485.3	2840.34	4306.85	3539.14	3889.49	2145.94	2950.69	3805.86	3060.88	3748.16	4196.61	3813.78	1711.28	3948.25	3698.68	3728.42	3598.96
CCT7	1073.19	1186.78	1147.69	1177.17	574.344	1254.06	1049.46	833.664	1098.1	1198.91	1177.55	1003.02	1038.19	1035.23	856.239	1144.47	1248.33	940.972	927.903	1115.06	783.687	1089.36	1051.76	850.891	1048.08	656.857	502.223	891.392	1039.8	1134.34	1013.92	934.559	1127.93	661.758	1189.18	838.73	1124.22	586.726	712.161	1114.54	757.462	1102.19	1171.2	1129.9	494.718	1116.58	932.429	1200.24	1034.09
CD14	0	0	0.666099	0	0	1.15051	0	0	2.4134	0	0	3.45155	1.51339	0	0	1.12093	2.32139	0.683349	1.87835	0	0	1.31011	1.93932	0	0	0	0	0.600264	0	1.86263	0	0	1.05611	0.592973	0	0.572122	1.32183	0.646173	3.18878	2.58235	0	0.584099	0.698388	1.53102	1.8391	0.600312	1.4777	0.644943	0.924945
CD163	0	0	0	0	0.744934	0	0	0	0	0	0	0	0	0	0	0	0	0	0	0	0	0	0	0	0	0	0	0	0	0	0	0	0	0	0	0	0	0	0	0	0	0	0	0	0	0	0	0	0
CD19	0.703272	2.59263	2.6644	1.22686	3.72467	2.87628	1.81673	6.03012	0.804466	2.45847	0.811545	0	3.02678	0.637063	4.09292	0.560466	1.1607	1.3667	2.81752	0.701739	1.82041	2.62023	1.93932	1.79702	1.4106	4.59341	2.8018	1.20053	0.560235	2.4835	1.8236	3.40087	1.58417	2.37189	3.0362	1.71636	3.30458	8.40026	3.18878	0.516469	0	0.584099	0.698388	1.53102	0.91955	3.00156	2.21655	0.644943	0
CD2	0	0	0	0	1.48987	0	0	0	0	0	0.811545	0	0	0	0	0	0	0	0	0	0	0	0	0	0	0	0	0	0	0	0	0	0	0	0	0	0	0	3.18878	0	0	0	0	0	1.8391	0	0.73885	0	0
CD24	2195.62	2308.74	1951.67	2041.5	909.565	2367.18	1766.47	2490.44	1744.08	1738.14	2317.77	2215.21	688.592	1023.76	667.965	1289.07	925.655	1065.34	618.915	897.524	446.911	820.786	857.179	640.639	954.979	627	538.646	942.415	1305.91	1510.59	1390.19	1285.53	1645.95	815.338	1658.78	1481.22	1762.66	836.795	1062.93	1915.59	1142.47	2174.01	1338.81	1352.66	608.742	1610.04	1035.87	1654.92	1774.97
CD27	1.40654	1.29632	0.666099	0.613431	1.48987	0.575255	0.605576	0.753765	3.21787	0	0	0	0	0	4.91151	0	0	0	0	0	0	0	0	0	0	0	1.4009	0.600264	1.12047	0	0.607867	0.680174	0	0.592973	0	0.572122	0	0.646173	6.37756	0	2.95595	1.1682	0.698388	0.765512	0	0	1.4777	0	0
CD320	317.879	333.154	337.046	332.48	212.306	333.648	421.481	412.31	297.653	304.85	315.691	382.432	300.408	385.423	352.81	383.359	336.022	421.626	386	391.57	299.458	438.233	454.447	292.915	469.026	212.445	194.725	418.384	432.501	343.344	364.72	325.123	359.078	206.948	401.285	485.159	352.268	226.807	245.536	323.31	315.547	330.6	277.26	339.122	170.117	306.76	351.693	316.667	321.881
CD34	0	0.648159	0	0.613431	0.744934	0	0.605576	0	0	0	1.62309	0	0.756695	2.54825	0	0.560466	1.74104	2.7334	3.75669	1.40348	0.910205	7.20563	3.2322	0.898512	0	2.2967	1.4009	1.20053	1.12047	0.620875	1.21573	0	0	0	1.01207	0	0.660916	0	2.12585	0	0	1.1682	0	0	0	0	0	0	0
CD36	0	0	0	0	0	0	0.605576	0	0	0.81949	0	0	0	0	0	0.560466	0	0	0	0	0	0	0	0	0	0	0.70045	0.600264	0	0	0.607867	0	0	0	1.01207	1.14424	0	0	0	0	0	0	0	0	0	0	0	0.644943	0
CD37	0	0	0	0	0.744934	0	0	0	0	0	0	0	0	0	0	0	0	0	0.939173	0	0.910205	0	0	0	0	0	0	0	0	0	0	0	0	0	0	0	0	0.646173	0	0	2.95595	0	0	0	0	0	0	0	0
CD3D	0	0	0	0	0.744934	0	0.605576	0	0	0	0	0	0	0	0	0	0	0.683349	0	0	0	0	0	0.898512	0	0	0	0	0	0	0	0	0	0	0	0.572122	0	0	0	0	0	0	0	0	0	0	0	0	0
CD3E	0	0	0	0	0	0	0	0	0	0	0	0	0	0	0	0	0	0	0	0	0	0	0	0	0	0	0	0	0	0	0	0	0	0	0	0	0	0	0	0	0	0	0	0	0	0.600312	0	0	0
CD4	0.703272	0	0	0	0.744934	2.30102	1.21115	0	0	0	0	1.38062	0	1.27413	0	1.12093	0	0	0	0	0.910205	0	0	0	3.52651	0	0	0	0	0	0	0.680174	0	0	0.506034	0	0	0.646173	1.06293	1.54941	0.738987	0	1.39678	0	0.91955	0	0.73885	0	0
CD40	0	0.648159	0	0	0.744934	0	0	0	0	0	0	0	0	0	0	0	0	0	0	0	0	0	0	0	0	0	0	0	0	0	0.607867	0	0	1.18595	0	0	0	0	1.06293	0	0	0	0	0	0	0	0.73885	0	0
CD44	0	0.648159	0	0	0	0.575255	0	0	0	0	0	0	0	0	0	0	0	0	0	0	0	0	0	0.898512	0	0	0	0	0	0	0	0	0	0	0	0	0	0	0	0	0.738987	0	0	0	0	0	0	0	0
CD48	0	0	0	0	0.744934	0	0	0	0	0	0	0	0	0	0	0	0	0	0	0	0	0	0	0	0	0	0	0	0	0	0	0	0	0	0	0	0	0	0	0	0	0	0	0	0.91955	0	0	0	0
CD52	0	0	0	0	0	0	0	0	0	0	0	0	0	0	0.818584	0	0	0	0	0	0	0	0	0	0	0	0	0.600264	0	0	0	0	0	0	0	0	0	0	0	0	0	0	0	0	0	0	0	0	0
CD55	201.839	178.244	223.143	177.282	67.789	170.851	144.127	149.246	153.653	225.36	146.078	133.23	214.145	262.47	283.23	234.275	224.595	269.923	222.584	275.082	247.576	237.131	241.122	325.261	211.591	258.379	136.588	198.687	229.696	266.976	223.087	234.66	217.559	140.535	229.233	173.925	224.712	153.143	230.655	214.335	234.998	168.22	287.736	221.233	141.611	168.688	224.611	250.883	163.715
CD58	90.7221	121.854	103.245	107.964	38.7366	108.148	87.203	83.6679	85.2734	97.5193	132.282	84.9082	92.3167	141.428	84.3142	147.963	128.837	120.953	107.066	126.313	65.5348	109.394	116.359	69.1854	140.355	71.1978	40.6261	92.4407	95.8001	116.104	111.848	102.706	119.869	41.5081	90.074	100.693	88.5628	42.0013	76.5308	103.81	74.6377	104.554	121.519	77.3167	33.1038	78.6409	74.6239	101.901	121.168
CD69	0	0	0	0.613431	0	0	0	0	0	0	0	0	0	0	0	0	0	0	0	0	0	0.655057	0	0	0	0	0.70045	0	0	0	0	0	0	0.592973	0.506034	0	0	0	0	0	0	0	0.698388	0	1.8391	0	0	0	0
CD74	0.703272	1.29632	0	0	0	0	0	0	0	0	0	0	0.756695	0	0	0	0	0	0	0	0	0	0	0	0	0	0.70045	1.20053	0	0.620875	0	0.680174	0	0	0	0	0	0.646173	0	0	2.95595	0	0	0	1.8391	0	0	0	0
CD79A	0	0	0	0	1.48987	0	0.605576	0	0	0	0	0	0	0	0.818584	0	0	0	0	0	0	0	0	3.59405	0.705302	1.14835	0.70045	0.600264	0	0	0.607867	2.04052	0	0.592973	0	0	0	0	0	0	0.738987	0	0	0	3.6782	0	0	0	0
CD80	0	0	0	0	0	0.575255	0	0	0	0	0	0	0	0	0	0	0	0	0	0	0	0	0	0	0	0	0	0	0.560235	0	0	0	0	0	0	0	0	0	0	0	0	0	0	0	0	0	0	0	0
CD86	0	0	0	0	0	0	0	0	0	0	0	0	0	0	0	0	0	0	0	0	0	0	0	0	0	0	0	0	0	0	0	0	0	0	0	0	0	0	0	0	0	0	0	0	0	0	0	0	0
CD8A	4.92291	6.48159	2.6644	6.13431	0	4.60204	3.02788	4.52259	1.60893	6.55592	6.49236	4.14186	4.54017	7.00769	3.27434	1.12093	8.70522	2.7334	3.75669	10.5261	0.910205	2.62023	4.52508	1.79702	1.4106	0	0.70045	1.80079	0.560235	1.24175	4.86294	2.7207	5.28056	1.77892	3.0362	4.57697	5.28733	0.646173	3.18878	2.58235	7.38987	7.59328	4.19033	3.82756	0	7.20375	3.69425	7.09438	2.77484
CD9	0	0.648159	0	0	0.744934	0.575255	0	0	0	0	0	0	0	0	0	0	0	0.683349	0	0	0.910205	0	0.64644	0	0	0	0.70045	0	0	0	0	0.680174	0	0	0	0	0	0	0	0	0	0	0	0	0.91955	0	0	0	0
CDA	0	0.648159	0.666099	0.613431	0	0	0	0.753765	0	0	0	0	0	0	0	0	0	0	0	0	0	0	0	0	0	0	0	0	0	0.620875	0	0	0	0	0	0	0	0	0	0.516469	0	0	0	0	0	0	0	0	1.84989
CDC16	499.323	606.028	515.561	580.306	205.602	561.449	485.066	327.134	533.361	550.697	520.201	420.399	550.874	566.349	469.049	563.829	680.748	542.579	517.485	703.143	440.539	573.175	581.796	461.835	603.033	328.429	208.734	369.763	532.783	573.068	502.706	504.689	601.455	253.793	546.011	448.543	508.906	203.545	417.73	477.734	416.05	493.563	552.425	487.631	150.806	493.457	401.935	581.739	489.296
CDC20	20.3949	25.2782	21.3152	28.8313	70.0238	23.0102	24.8286	27.8893	33.7876	22.1262	28.4041	24.8512	27.241	19.1119	31.9248	12.3303	14.5087	15.0337	22.5402	22.4557	35.498	24.8922	19.3932	20.6658	29.6227	25.2637	57.4369	37.2164	17.3673	17.3845	18.236	25.1664	25.3467	48.0308	23.2776	30.3224	23.793	48.463	15.9439	25.8235	34.7324	16.3548	14.6661	28.3239	66.2076	19.21	36.9425	14.1888	17.574
CDC25A	7.03272	3.24079	7.99319	9.8149	16.3886	8.05358	24.223	10.5527	6.43573	0.81949	3.24618	4.14186	23.4575	11.4671	26.1947	6.7256	6.96418	12.3003	17.8443	8.42087	16.3837	5.89551	8.40371	11.6807	15.5166	17.2253	14.7095	20.409	9.52399	6.82963	11.5495	14.2837	8.44889	19.5681	11.6388	17.1636	7.27008	17.4467	9.56635	13.4282	33.9934	11.682	4.19033	7.65512	7.3564	7.80406	16.9936	9.67415	11.0993
CDC25B	21.8014	9.72238	17.3186	14.1089	6.70441	16.1072	16.3506	4.52259	18.5027	11.4729	15.4194	11.7353	9.08034	8.28182	9.82301	10.0884	8.12487	12.3003	12.2093	8.42087	6.37144	9.1708	6.4644	13.4777	5.64242	10.3352	2.10135	6.60291	10.0842	9.93401	13.3731	13.6035	11.0892	4.74379	8.09654	3.43273	5.94825	5.81556	14.881	9.29645	6.65088	12.2661	16.7613	13.7792	1.8391	12.0062	7.3885	14.8337	23.1236
CDC26	150.5	144.539	148.54	166.24	46.9309	127.131	133.832	156.783	115.843	171.273	147.701	147.726	62.049	119.768	111.327	137.875	119.552	127.103	85.4648	134.734	70.996	98.9136	109.895	88.0542	100.153	90.7198	32.9212	97.2428	101.963	129.763	122.789	131.274	92.9378	53.3676	97.1585	106.415	102.442	43.9398	76.5308	136.348	106.414	131.422	143.868	153.868	46.897	126.666	95.3117	164.461	135.042
CDC42	2759.64	3122.18	2989.45	2867.18	451.43	2844.06	2101.95	2448.23	2129.42	3009.99	3054.66	2924.85	881.549	2290.24	946.284	2496.88	2192.55	2219.52	915.694	2113.64	542.482	1588.51	1905.06	632.553	1835.2	621.259	363.534	1351.8	1803.4	2505.23	2246.68	1610.65	2252.16	576.37	2051.97	1797.61	2350.22	493.677	896.048	2521.92	1064.14	2662.32	2875.96	2086.02	380.694	2677.99	1140.05	2888.06	2486.25
CDC45	33.0538	36.2969	29.9745	37.4193	143.772	40.2679	56.9242	50.5023	57.1171	40.9745	31.6503	40.7283	83.2364	37.5867	91.6815	30.2652	29.5977	34.1675	73.2555	48.42	145.633	51.7495	39.4328	90.7497	57.1295	95.3132	116.975	68.4301	42.0176	25.4559	37.0799	51.6932	33.2675	122.745	49.0853	48.0582	43.6205	132.466	126.488	48.5481	99.0242	37.3823	31.4275	58.1789	156.323	49.2256	109.35	35.4719	39.7726
CDC6	56.2618	58.9824	60.615	61.3431	23.093	56.9503	50.8684	54.2711	55.5082	52.4474	48.6927	42.109	43.8883	49.6909	32.7434	51.0025	55.1331	33.4841	44.1412	51.9287	36.4082	45.1989	62.0582	22.4628	62.7719	31.0055	11.9077	47.4209	70.5896	53.3953	48.6294	43.5311	54.9178	23.126	63.7603	46.3419	62.1261	18.0929	32.9508	54.7458	32.5154	42.0551	55.871	48.2272	12.8737	69.6362	33.9871	58.6898	44.3974
CDC7	56.2618	52.5009	55.2862	49.0745	7.44934	39.6926	35.1234	52.7636	35.3965	36.0576	43.0119	53.8442	6.81025	19.7489	13.9159	29.1443	23.2139	28.0173	30.9927	25.2626	7.28164	23.582	32.322	20.6658	24.6856	8.03847	7.0045	33.6148	28.0117	40.3569	27.354	13.6035	30.0992	8.30162	30.362	29.1782	40.3159	5.16939	7.44049	33.5705	13.3018	39.1346	33.5226	39.0411	10.115	38.42	10.3439	39.3415	31.4481
CDCA3	72.4371	70.6493	51.9557	53.9819	93.1168	84.5626	79.3305	58.0399	98.1449	74.5736	58.4313	62.8183	57.5088	68.8028	40.1106	43.7164	52.2313	49.2011	43.202	47.7183	63.7144	43.2338	42.665	53.0122	43.0234	66.6044	86.1554	53.4235	30.2527	44.703	50.453	51.6932	41.1883	63.4481	56.6758	50.9188	46.2641	92.4028	89.2859	68.6904	73.8987	53.7371	66.3469	49.7583	80.0008	51.6268	76.8404	48.3707	65.6711
CDCA4	14.7687	16.204	23.3135	17.1761	3.72467	12.0804	12.7171	9.79895	12.8715	24.5847	20.2886	16.5675	5.29686	10.193	12.2788	9.52793	2.90174	9.56689	7.51339	7.71913	6.37144	15.7214	11.6359	8.08661	12.6954	4.59341	2.8018	10.2045	16.2468	14.901	21.8832	12.9233	14.2575	3.55784	12.6508	12.5867	9.91374	2.58469	8.50342	14.9776	5.9119	12.8502	12.571	14.5447	1.8391	21.0109	14.777	15.4786	14.7991
CDCA5	21.0982	19.4448	23.3135	18.4029	11.919	27.6123	23.6175	23.3667	20.9161	29.5016	29.2156	31.7543	14.3772	25.4825	13.9159	24.6605	23.7943	19.1338	19.7226	24.5609	15.4735	22.2719	29.7362	3.59405	26.0962	8.03847	6.30405	20.409	10.0842	21.1098	27.9619	19.725	34.8517	10.0805	19.2293	15.4473	22.4712	13.5696	13.8181	26.3399	18.4747	21.0275	43.9984	14.5447	4.59775	27.014	19.2101	24.5078	24.0486
CDCA7	3.51636	3.88895	5.99489	4.29402	0	2.30102	1.81673	3.01506	4.02233	5.73643	3.24618	2.76124	0	1.91119	0.818584	1.12093	0.580348	4.78344	1.87835	0	1.82041	1.96517	1.93932	0	2.11591	0	0.70045	0.600264	3.36141	0	4.86294	0.680174	3.16833	0.592973	5.56637	1.71636	0.660916	2.58469	1.06293	4.64822	1.47797	2.92049	1.39678	2.29653	1.8391	4.20219	2.9554	3.86966	1.84989
CDCA8	4.21963	3.88895	5.32879	6.74774	2.97974	2.87628	6.05576	6.78389	6.43573	4.91694	1.62309	4.14186	5.29686	5.73357	10.6416	4.48373	4.64278	3.41675	0.939173	5.61391	3.64082	8.51574	7.11084	1.79702	2.11591	2.2967	1.4009	5.40238	3.92164	1.86263	6.07867	4.08104	7.92083	4.15081	2.53017	6.29334	8.59191	1.93852	3.18878	3.09882	4.43392	1.1682	4.88872	5.35858	5.5173	4.20219	7.3885	5.15955	5.54967
CDH1	0	0	0	0	0	0	0.605576	0	0	0	0.811545	1.38062	1.51339	0	0	0	0	0	0.939173	0	0	0	0	0	0.705302	0	0.70045	0	0	0	0	0	0	0	0	0	0	0.646173	0	0	0	0	0	0	0	0	0	0	0
CDH10	329.132	304.635	281.094	330.639	328.516	272.671	345.178	214.069	296.848	222.901	277.549	220.899	119.558	134.42	84.3142	126.105	58.6152	124.37	128.667	132.629	92.841	115.29	71.1084	159.037	162.22	111.39	107.869	148.866	98.0411	132.246	165.948	156.44	140.463	214.063	126.508	136.737	208.85	184.159	128.614	167.336	129.323	202.682	212.31	248.026	177.473	241.325	193.579	241.209	243.261
CDH11	7.736	11.0187	14.6542	13.4955	26.0727	18.9834	16.3506	11.3065	26.5474	20.4873	19.4771	10.3547	14.3772	6.37063	23.739	7.84653	9.28557	5.46679	22.5402	7.71913	15.4735	7.86068	12.2824	24.2598	12.6954	6.89011	11.2072	6.00264	6.16258	5.58788	5.4708	16.3242	10.5611	16.6032	8.09654	9.15395	7.931	19.3852	14.881	13.4282	18.4747	11.682	6.28549	13.7792	16.5519	16.2084	22.9044	9.67415	11.0993
CDH2	3713.98	3973.86	3890.02	4421	12137.2	4361.59	4659.91	3410.79	6486.41	4674.37	4105.61	3499.19	7345.99	3442.69	7553.9	3350.47	3597.58	3531.55	7073.85	3821.67	9984.95	3834.05	3501.76	8963.56	4176.09	11279.1	10356.2	4958.18	3548.53	3285.67	3922.57	6523.55	3681.6	10492.1	3972.37	3657.57	3804.23	10123	9559.97	3774.88	9682.21	3897.11	4042.97	4454.51	11051.1	4017.89	8879.5	3876.75	3749.73
CDH3	0	0	0	0	0	0	0.605576	0	0	0	0	0	0.756695	0	0	0	0	0	1.87835	0	0	0.655057	0.64644	0	0	0	0	0	0	0	0	0	0	0	0	0	0.660916	0.646173	0	0	0	0.584099	0.698388	0	0	0	0.73885	0	0
CDH5	1.40654	3.24079	1.3322	4.90745	1.48987	4.02679	6.66134	3.01506	4.8268	4.91694	8.927	2.07093	0	0.637063	0	3.3628	2.32139	2.05005	0	2.10522	0	1.96517	1.93932	1.79702	1.4106	1.14835	0.70045	2.40106	2.24094	0.620875	1.8236	0.680174	1.58417	1.18595	3.0362	0.572122	0.660916	0.646173	7.44049	4.13176	4.43392	7.00918	1.39678	5.35858	0	4.8025	1.4777	3.86966	2.77484
CDH6	0.703272	1.94448	0	2.45372	0	2.87628	0.605576	0	0.804466	0.81949	2.43464	1.38062	2.27008	0	1.63717	0	0.580348	0	0	0	8.19185	1.31011	0	0.898512	0	0	0	0.600264	0	0.620875	0.607867	2.7207	0	0	1.01207	1.14424	0	0	1.06293	1.03294	0	0.584099	0.698388	0	0	0.600312	0	0.644943	0
CDH7	7.03272	2.59263	1.9983	4.90745	1.48987	2.87628	3.63346	3.01506	3.21787	3.27796	5.68082	4.83218	0	1.27413	1.63717	0.560466	2.32139	0.683349	0.939173	1.40348	0	2.62023	1.29288	0.898512	2.11591	0	0.70045	0	0.560235	1.86263	0.607867	1.36035	1.05611	0.592973	2.02414	2.28849	2.64367	0.646173	5.31464	5.16469	0	4.67279	2.79355	3.06205	3.6782	4.8025	1.4777	2.57977	0.924945
CDH8	0	0	0	0	0	0	0	0	0	0	0	0	0	0	0	0	0	0	0	0	0	0	0	0	0	0	0	0	0	0	0	0	0	0	0	0	0	0	0	0	0	0	0	0	0	0	0	0	0
CDK1	201.839	237.226	193.169	238.625	66.2992	223.774	246.469	183.165	185.832	254.042	240.217	255.415	72.6427	143.976	76.1284	163.656	121.873	101.136	66.6813	152.277	53.7021	120.53	110.541	65.5914	132.597	56.2693	34.3221	106.847	86.8364	109.895	137.378	123.111	137.294	55.7395	111.834	92.6837	130.861	60.7403	80.7825	189.028	101.241	158.875	233.262	145.447	50.5752	193.901	127.082	170.265	204.413
CDK13	29.5374	31.1116	25.3118	31.8984	8.19428	18.4082	28.4621	22.613	24.134	34.4186	39.7657	24.1609	7.56695	22.9343	24.5575	28.0233	19.7318	17.7671	15.9659	23.8591	5.46123	26.8573	14.2217	10.7821	23.9803	2.2967	3.50225	15.6069	17.9275	29.802	17.0203	21.0854	29.5711	8.8946	27.8319	13.1588	21.8102	7.10791	9.56635	21.1752	16.2577	29.2049	27.2371	25.2619	4.59775	22.8119	10.3439	18.0584	26.8234
CDK19	163.159	162.04	131.888	187.71	100.566	184.082	190.756	129.648	275.128	201.595	160.686	147.726	207.334	114.034	186.637	108.73	128.257	109.336	200.983	145.26	192.964	181.451	133.167	209.353	181.263	165.363	96.6621	144.063	128.294	119.208	144.064	178.886	164.753	109.107	157.883	129.299	160.603	102.095	233.844	134.282	228.347	176.398	146.661	180.661	68.0467	156.681	233.477	126.409	155.391
CDK2	20.3949	34.3524	25.3118	33.7387	3.72467	29.338	22.4063	10.5527	20.1117	18.8483	21.9117	18.6384	7.56695	19.7489	9.82301	23.5396	8.12487	21.8672	5.63504	23.1574	8.19185	11.791	16.161	7.1881	11.9901	2.2967	2.8018	7.80344	14.5661	25.4559	18.8439	8.84226	20.0661	5.33676	19.7353	21.7406	15.2011	5.81556	11.6922	18.5929	11.0848	28.6208	28.6339	22.9653	2.75865	15.0078	5.9108	26.4427	18.4989
CDK4	1519.07	1555.58	1432.11	1696.75	3120.53	1657.31	1848.82	1514.31	2227.57	1693.07	1601.99	1734.75	3840.98	2150.09	4409.71	1834.41	2196.62	2308.35	3981.16	2263.81	5114.44	2288.77	2398.94	4143.94	2603.27	4989.59	3650.75	2692.79	1938.97	1657.12	2137.87	2962.84	1918.95	3405.44	1727.6	2058.49	1650.31	3344.59	3892.44	1628.43	3845.69	1558.96	1834.67	1767.57	3129.23	1575.82	3439.35	1583.98	1857.29
CDK5	385.393	412.229	385.005	392.596	107.271	389.448	310.661	338.441	369.25	379.424	460.146	483.908	154.366	268.203	166.173	269.024	200.22	253.522	162.477	242.802	181.131	187.346	209.446	136.574	258.141	136.654	79.8513	172.276	199.444	247.729	261.991	228.538	255.051	103.77	203.932	278.623	297.412	122.773	254.04	327.442	208.394	325.927	307.291	288.598	72.6444	306.76	285.196	365.038	364.428
CDK5R1	327.725	340.283	339.044	336.16	2463.5	318.116	541.385	463.566	793.204	385.16	265.375	321.685	1070.72	213.416	1302.37	238.198	208.925	303.407	781.392	215.434	1703.9	301.981	268.272	1328.9	294.111	1558.31	1488.46	492.817	274.515	217.927	256.52	856.339	212.806	1467.61	279.331	370.735	268.332	1912.67	1903.7	309.882	1665.68	329.432	255.61	369.742	2333.82	300.156	1634.34	286.355	296.907
CDK6	87.2058	93.3349	109.24	97.5355	40.9714	89.7399	116.876	71.6077	94.927	107.353	83.5892	80.076	73.3994	57.9727	54.0266	66.135	73.7042	59.4514	61.9855	83.507	74.6369	93.0181	88.5622	72.7795	101.564	74.6429	28.7185	72.632	90.1978	64.571	85.7092	68.6976	86.0731	53.9606	95.6404	55.4958	69.3962	44.586	57.3981	74.8881	53.2071	68.9236	60.7597	88.0338	26.6669	77.4403	91.6174	63.8494	65.6711
CDK7	259.508	288.431	325.722	287.699	229.44	313.514	237.991	235.929	273.519	316.323	284.852	276.815	416.939	373.319	348.717	400.734	366.2	362.858	414.176	390.167	333.135	326.873	353.602	443.865	397.79	432.929	320.106	354.756	339.502	399.844	370.799	457.077	375.448	317.241	370.923	304.941	369.452	303.055	370.962	361.012	400.531	335.857	384.812	304.674	302.532	368.592	334.699	348.269	283.033
CDKN1A	1.40654	1.29632	1.9983	1.84029	3.72467	0	1.21115	1.50753	2.4134	0.81949	0	0.690311	9.08034	5.73357	21.2832	3.3628	9.86592	5.46679	14.0876	2.80696	9.10205	3.27528	9.05015	8.08661	5.64242	11.4835	7.0045	3.60159	8.40352	8.07138	4.25507	8.84226	2.64028	2.37189	4.04827	2.86061	4.62641	6.46173	5.31464	3.09882	12.5628	3.50459	3.49194	0	7.3564	2.40125	5.17195	1.28989	1.84989
CDKN1B	624.506	576.861	758.687	608.524	284.565	551.67	532.301	849.493	497.16	533.488	503.158	572.958	445.693	617.314	473.96	563.269	597.758	642.348	488.37	609.811	403.221	697.636	713.023	465.429	603.033	405.368	275.977	652.487	810.66	709.04	697.223	552.301	618.881	354.005	644.181	718.585	719.738	288.84	423.045	612.016	380.578	568.912	512.617	581.789	255.635	661.544	443.31	599.797	433.799
CDKN2A	0	0	0	0	0	0	0	0	0	0	0	0	0	0	0	0	0	0	0	0	0	0	0	0	0	0	0	0	0	0	0	0	0	0	0	0	0	0	0	0	0	0	0	0	0	0	0	0	0
CDKN3	103.381	114.724	126.559	122.073	33.5221	141.513	81.7528	120.602	79.6422	99.9778	103.066	124.946	28.7544	70.714	20.4646	89.6746	75.4452	69.7016	34.7494	70.1739	20.0245	73.3664	82.0978	28.7524	75.4673	39.044	25.9167	57.0251	66.1077	98.0983	80.8463	53.7337	74.9839	19.5681	69.8327	57.7843	87.9019	29.0778	25.5103	83.1516	50.9901	82.942	106.853	79.6132	10.115	108.056	56.8915	90.937	108.219
CDT1	40.7898	35.6487	39.9659	46.0073	57.36	31.0638	61.7688	48.9947	42.6367	49.1694	32.4618	44.8702	75.6695	73.2622	68.7611	58.849	65.5793	51.9345	87.3431	54.7357	86.4695	78.6068	70.4619	64.6929	75.4673	68.9011	74.2477	94.8417	67.7884	50.2909	62.0024	78.9002	66.0069	52.1816	57.1818	59.5007	61.4652	55.5709	61.6498	42.867	43.6002	46.1438	51.6807	60.4754	46.897	57.0297	90.1397	40.6314	69.3709
CEACAM6	0	0	0	0	0	0	0	0	0	0	0	0	0	0	0	0	0	0	0	0	0	0	0	0	0	0	0	0	0	0	0.607867	0.680174	0	0	0	0	0	0	0	0	0	0	0	0	0	0	0	0	0
CEBPA	4.21963	1.94448	0.666099	5.52088	23.093	1.72577	5.45019	3.76883	29.7653	5.73643	2.43464	1.38062	46.9151	3.82238	58.1195	3.92327	12.7677	16.4004	37.5669	7.01739	58.2532	10.4809	7.11084	46.7226	16.222	56.2693	17.5113	9.60423	6.72282	5.58788	1.8236	29.2475	3.16833	24.3119	3.54224	9.15395	6.60916	17.4467	79.7196	3.09882	78.3326	2.92049	4.88872	10.7172	22.0692	1.20062	28.8152	3.22472	4.62473
CEBPB	5.62618	1.94448	7.99319	8.58804	38.7366	1.15051	10.2948	13.5678	18.5027	7.37541	6.49236	1.38062	407.102	215.964	364.27	216.34	297.719	207.055	448.925	263.152	512.446	412.686	398.207	502.268	222.17	414.555	1035.97	389.571	333.34	257.042	168.379	202.692	166.866	356.97	233.282	189.944	116.321	337.949	173.257	55.7787	143.363	43.8074	55.871	47.4617	221.611	40.8212	62.0634	36.1168	17.574
CEBPD	4.92291	9.07422	7.32709	7.36117	0.744934	2.87628	2.4223	6.03012	3.21787	7.37541	11.3616	6.2128	1.51339	2.54825	1.63717	2.24187	1.1607	4.10009	0	2.80696	0	3.27528	0	0	0	0	0	1.80079	0	1.24175	0.607867	0.680174	1.05611	0	1.5181	4.00485	1.98275	2.58469	0	3.61529	3.69493	4.67279	4.19033	4.59307	1.8391	3.00156	0.73885	5.15955	4.62473
CEBPZ	447.985	456.952	484.254	523.87	197.408	553.971	420.875	492.962	504.4	542.502	482.869	406.593	470.664	566.349	357.721	548.697	559.455	496.795	494.944	604.899	332.225	507.669	508.102	412.417	546.609	303.165	182.117	477.81	551.831	558.167	491.156	485.644	544.425	268.024	561.192	472.572	580.945	195.144	390.094	496.844	402.009	501.157	513.315	437.873	171.956	514.468	381.986	500.476	445.824
CEL	11.9556	7.12975	6.66099	7.36117	55.1251	6.90307	15.745	6.78389	18.5027	12.2924	9.73854	10.3547	34.0513	7.64475	26.1947	5.0442	8.70522	8.20019	22.5402	4.21043	40.049	12.4461	4.52508	41.3316	14.8113	27.5605	45.5293	12.0053	8.40352	6.20875	7.90227	17.6845	12.6733	38.5433	12.6508	10.2982	7.931	55.5709	36.1395	10.8459	37.6883	10.5138	8.38065	13.0137	57.0121	9.60499	30.2929	8.38426	10.1744
CENPA	3.51636	9.72238	2.6644	7.36117	0	8.05358	1.81673	9.04518	8.84913	1.63898	10.5501	8.28373	1.51339	1.27413	0.818584	2.24187	2.32139	0	0.939173	0.701739	0	3.27528	4.52508	0	1.4106	0	0.70045	0	1.12047	3.72525	2.43147	0.680174	4.7525	0	7.08448	0.572122	3.9655	0.646173	0	4.13176	2.21696	2.33639	2.79355	2.29653	0	0.600312	1.4777	5.15955	10.1744
CENPE	2.10982	5.18527	1.3322	4.29402	1.48987	5.1773	2.4223	3.01506	2.4134	3.27796	2.43464	1.38062	3.02678	1.27413	0	2.24187	1.74104	2.05005	3.75669	2.80696	1.82041	3.27528	2.58576	2.69554	2.11591	0	0	2.40106	1.12047	3.10438	4.25507	0.680174	1.58417	0	1.01207	1.14424	2.64367	0	2.12585	2.06588	3.69493	2.92049	1.39678	1.53102	0.91955	2.40125	2.9554	3.86966	2.77484
CENPF	43.6029	35.6487	62.6133	28.2178	11.174	40.8431	38.7569	36.9345	32.9831	44.2525	39.7657	29.6834	18.1607	29.942	22.1018	21.2977	18.5711	19.1338	16.9051	29.473	11.8327	24.2371	29.7362	25.1583	18.3379	1.14835	9.10585	31.814	38.096	25.4559	35.8641	16.3242	23.2344	14.8243	39.9767	18.3079	38.9941	20.0314	20.1956	27.8893	14.7797	28.6208	23.0468	31.386	14.7128	44.4231	33.9871	26.4427	40.6976
CENPH	168.082	165.929	187.174	168.08	236.144	157.045	202.868	238.19	239.731	154.064	167.99	168.436	150.582	142.065	173.54	131.149	126.516	165.37	161.538	149.47	192.053	131.666	141.57	182.398	131.892	280.198	193.324	215.495	133.896	121.692	125.828	212.894	117.228	182.636	129.039	153.901	139.453	202.898	198.767	165.27	234.259	132.59	218.595	190.612	209.657	194.501	254.165	165.105	162.79
CENPK	218.014	187.966	255.116	204.886	397.05	181.781	267.059	284.169	245.362	226.999	202.886	216.067	215.658	205.134	211.195	168.14	141.605	184.504	255.455	167.716	369.543	146.078	164.196	310.885	185.494	428.335	252.162	303.133	189.92	174.466	240.715	289.074	182.179	305.974	188.751	219.123	224.712	352.165	302.934	199.874	325.893	199.762	237.452	244.198	353.107	248.529	319.183	200.577	197.013
CENPU	665.296	515.934	683.418	556.995	338.2	649.463	546.23	647.484	647.595	635.105	486.927	506.688	385.914	524.94	428.938	455.659	464.859	418.893	435.776	543.146	334.045	482.122	568.22	405.229	431.645	439.819	320.106	548.642	648.752	566.859	659.536	579.508	618.353	361.121	788.401	516.626	720.399	289.486	451.744	650.235	506.206	515.759	643.215	577.196	285.98	693.361	529.756	568.195	551.267
CENPW	274.98	314.357	330.385	304.875	332.986	319.267	242.836	388.189	230.077	279.446	295.403	341.014	155.122	197.489	139.978	209.054	156.114	138.72	128.667	151.576	152.004	140.182	145.449	155.443	142.471	214.742	209.435	204.69	133.336	204.268	201.204	225.818	205.942	275.733	195.835	176.213	215.459	288.193	239.159	280.959	215.045	244.153	246.531	257.212	300.693	259.935	233.477	272.811	263.609
CEP55	35.8669	33.7043	44.6286	35.579	20.1132	34.5153	52.0795	46.7334	37.0055	41.794	38.1426	34.5155	36.3213	38.8608	24.5575	32.5071	33.0798	33.4841	20.6618	42.1043	20.9347	34.063	34.9077	16.1732	34.5598	29.8572	14.009	35.4156	31.3731	42.8404	35.2563	17.6845	30.0992	24.9049	39.4706	33.7552	38.9941	18.0929	40.3912	45.9658	19.9526	26.8685	39.8081	44.3997	18.391	49.2256	22.1655	27.7326	32.3731
CEP57	121.666	145.188	157.865	154.585	335.965	153.593	179.251	120.602	208.357	149.147	129.847	139.443	357.16	166.91	380.642	159.172	175.265	170.837	284.57	199.294	396.85	165.074	162.256	387.259	179.147	474.269	433.579	179.479	148.462	137.213	160.477	254.385	143.103	307.16	157.883	145.319	162.585	403.858	309.312	155.457	304.463	147.193	136.186	158.461	385.291	159.083	285.935	158.011	120.243
CER1	2.10982	1.29632	1.3322	3.06716	0.744934	0.575255	1.21115	4.52259	1.60893	4.09745	0	1.38062	2.27008	0.637063	0.818584	0.560466	1.1607	0	0	2.10522	0	1.96517	1.93932	0	1.4106	0	1.4009	1.20053	2.24094	1.86263	1.21573	0	2.11222	0.592973	2.02414	0.572122	1.98275	0	0	1.03294	0.738987	1.1682	0	0	2.75865	4.20219	0	2.57977	0.924945
CERK	0.703272	0.648159	0	0.613431	2.97974	1.72577	0.605576	0	0.804466	0.81949	0.811545	0	0	1.27413	4.09292	2.24187	1.74104	0	1.87835	0.701739	0.910205	1.96517	0	0	2.11591	0	1.4009	0	1.12047	0	0	0	1.05611	1.77892	1.5181	0	0	2.58469	2.12585	0	0.738987	0	0	3.06205	1.8391	3.00156	1.4777	0.644943	0
CES1	0	1.29632	0	0	0.744934	0	0	0	0	0	0.811545	2.07093	0	0.637063	0	0.560466	0	0	0	0	0	0.655057	0	0	0	0	0	0	0	0	0.607867	0	0	0.592973	0	0.572122	0	1.29235	0	1.03294	0	0.584099	0	0	0	0	0.73885	0.644943	0
CES2	15.472	13.6113	17.3186	18.4029	13.4088	11.5051	6.05576	10.5527	13.6759	9.83388	10.5501	4.83218	21.9441	9.55594	18.0089	12.8907	13.348	8.88354	18.7835	11.2278	11.8327	22.2719	9.05015	22.4628	16.222	10.3352	9.8063	14.4063	6.72282	9.31313	10.3337	13.6035	14.7856	5.92973	14.169	12.5867	15.2011	10.3388	30.8249	8.26351	30.2985	14.0184	8.38065	12.2482	6.43685	11.4059	21.4267	11.609	6.47462
CETN3	265.837	331.857	273.767	270.523	87.1573	287.052	287.649	325.627	246.971	271.251	327.053	325.136	74.1561	171.37	68.7611	173.184	121.873	174.254	92.039	145.26	69.1756	144.768	118.298	84.4601	144.587	67.7528	43.4279	144.063	154.065	180.054	164.732	136.715	156.833	73.5287	114.364	191.089	185.717	55.5709	114.796	202.972	111.587	202.098	222.786	192.143	65.288	198.703	145.554	232.18	226.612
CFAP221	2.81309	0.648159	0.666099	0.613431	1.48987	1.72577	0.605576	2.2613	1.60893	0.81949	0	1.38062	0	0.637063	0.818584	0.560466	0	1.3667	0	0	0	0	0.64644	2.69554	2.11591	3.44506	0	0	0	0	1.21573	0.680174	0	0	1.01207	0	0	0.646173	2.12585	1.03294	0	0	0	0.765512	3.6782	0.600312	0	2.57977	0.924945
CFB	0	0	0	0	0	0.575255	0.605576	0	0	0	0	0	0.756695	0	0	0.560466	0	0	0	0	0	0.655057	0	0.898512	0	1.14835	0	0	0	0.620875	0	0	0	0	0	0.572122	0	0.646173	0	0	1.47797	0	0	2.29653	0	0.600312	0	0.644943	0
CFH	0	0	0	0	0.744934	0	0	0	0	0	0	0	0	0	0	0	0	0	0	0	0	0	0	0	0	0	0	0	0	0	0	0	0	0	0	0	0	0	0	0	0	0	0.698388	0	0	0	0	0	0
CFHR1	0.703272	1.94448	0.666099	0.613431	1.48987	1.72577	1.81673	0	0	0.81949	1.62309	0	0	0.637063	0	4.48373	1.1607	2.05005	0	0	0	0	0.64644	0	2.82121	0	0.70045	0	0.560235	0	0	0	1.58417	0	0	0.572122	0	0.646173	0	2.58235	0	0	0.698388	0	1.8391	0	0	0	0
CFL2	117.447	143.891	110.572	89.5609	55.8701	101.82	91.442	108.542	102.167	102.436	132.282	115.282	76.4262	103.841	103.142	89.6746	111.427	97.7189	85.4648	98.9452	95.5716	74.0214	86.6229	88.9527	92.3946	98.7583	61.6396	85.2375	81.7943	90.6478	97.8666	89.783	92.9378	61.0762	93.6163	91.5395	72.0399	76.2485	78.6566	82.1186	62.8139	97.5444	115.234	88.0338	58.8512	105.055	76.1016	98.0314	76.7705
CFLAR	3.51636	1.94448	3.3305	1.84029	0	1.15051	3.02788	1.50753	1.60893	0	0	4.14186	2.27008	1.91119	4.09292	3.92327	2.90174	2.7334	0.939173	1.40348	3.64082	3.27528	1.29288	0	1.4106	0	0.70045	1.80079	2.24094	1.86263	1.21573	1.36035	1.58417	0	1.01207	1.71636	3.9655	0	1.06293	2.58235	1.47797	2.33639	2.79355	3.06205	0	3.00156	0	3.86966	2.77484
CGA	0	0	0	0	0.744934	0	0	0	0	0	0	0	0	0	0	0	0	0	0	0.701739	0	0	0	0	0	0	0	0	0	0	0	0	0	0	0	0	0	0	0	0	2.21696	0	0	0	2.75865	0	0	0	0
CGN	1.40654	5.83343	2.6644	1.22686	0	2.30102	0.605576	6.78389	2.4134	0.81949	4.05773	0.690311	2.27008	0.637063	0	1.12093	2.32139	4.78344	0	0.701739	0	1.31011	0.64644	1.79702	0.705302	0	0	0.600264	3.92164	0	0	1.36035	1.05611	0	1.01207	0	0.660916	0	2.12585	2.06588	0	0.584099	0.698388	2.29653	0	0	2.21655	0	0
CGRRF1	14.7687	33.0561	21.9813	19.6298	3.72467	25.3112	13.3227	24.8743	14.4804	19.6678	25.9695	16.5675	7.56695	33.7643	5.73009	29.1443	36.5619	45.7844	8.45256	30.8765	3.64082	19.6517	17.4539	4.49256	25.3909	3.44506	1.4009	15.0066	17.3673	32.2855	27.9619	16.3242	25.3467	4.15081	22.2655	20.5964	29.7412	3.23087	22.3215	25.8235	13.3018	22.7798	24.4436	19.1378	1.8391	18.0094	16.9936	21.2831	17.574
CHAC1	13.3622	13.6113	7.99319	12.8821	27.5626	13.8061	18.7729	12.814	41.0278	9.01439	8.927	10.3547	362.457	184.111	309.425	145.161	208.345	252.156	406.662	224.557	343.147	324.908	208.8	301.9	443.635	231.967	178.615	324.143	274.515	185.642	264.422	223.097	203.301	161.289	206.462	249.445	188.361	134.404	246.599	98.1292	206.916	103.385	113.837	88.7993	71.7249	60.0312	177.324	59.3348	61.0464
CHAC2	49.9323	86.2051	79.2658	64.4103	10.4291	55.2245	51.474	73.869	68.3796	61.4618	72.2275	65.5795	34.0513	71.351	36.0177	70.0583	51.0706	67.6516	43.202	58.2443	25.4858	44.5439	56.2402	39.5345	54.3083	68.9011	7.70495	58.8259	58.2644	70.7798	57.7474	44.8915	39.0761	15.4173	44.531	48.6303	55.517	17.4467	26.5732	49.0646	28.8205	60.1621	67.7436	41.3376	12.8737	57.63	43.5922	63.2044	66.5961
CHAT	1.40654	1.29632	0	0.613431	1.48987	0	1.81673	2.2613	0.804466	0.81949	0	0	4.54017	0	0.818584	1.12093	0.580348	0	4.69587	0.701739	1.82041	3.27528	1.93932	3.59405	1.4106	2.2967	1.4009	1.80079	0	0	1.8236	2.7207	1.05611	2.96487	1.5181	0.572122	1.32183	1.29235	4.25171	1.54941	2.95595	0	0	1.53102	5.5173	0.600312	0.73885	0	1.84989
CHEK1	227.157	233.985	274.433	228.81	205.602	207.667	202.262	221.607	224.446	242.569	218.306	191.906	237.602	216.601	200.553	208.494	170.622	153.754	209.436	227.363	241.204	175.555	186.175	230.019	178.441	205.555	139.39	189.083	202.805	211.719	211.538	232.62	202.773	190.344	248.463	158.478	231.321	191.267	205.145	213.302	181.791	185.159	250.023	228.888	159.082	257.534	212.05	217.991	176.665
CHEK2	8.43927	4.53711	4.66269	5.52088	6.70441	6.90307	9.68922	10.5527	13.6759	5.73643	3.24618	10.3547	2.27008	7.00769	4.09292	7.84653	8.12487	6.83349	5.63504	2.80696	3.64082	5.24046	3.87864	0	6.34772	3.44506	4.90315	6.60291	4.48188	9.93401	4.25507	10.8828	6.33667	4.15081	5.56637	5.14909	1.98275	5.16939	10.6293	6.7141	2.21696	7.00918	9.77743	3.82756	0	7.20375	4.4331	7.09438	7.39956
CHERP	71.0305	98.5201	117.9	92.0147	53.6353	82.2615	120.51	88.1905	107.798	112.27	103.878	89.7404	118.801	89.1888	101.504	114.896	114.909	101.136	109.883	112.98	105.584	102.189	91.148	108.72	110.027	103.352	59.5383	95.442	104.764	87.5434	103.945	105.427	108.251	71.7498	112.34	96.6886	91.2064	70.4329	87.16	99.6786	130.062	109.811	109.647	107.172	60.6903	111.658	116.738	87.0673	94.3444
CHIC2	78.0632	89.4459	80.598	108.577	41.7163	113.901	81.7528	84.4217	82.0556	106.534	95.7624	100.095	126.368	146.524	128.518	160.293	167.14	157.854	117.397	159.295	74.6369	152.628	178.417	92.5468	145.998	99.9066	70.7455	99.6439	136.697	154.598	145.28	127.873	142.047	56.3324	113.352	103.554	111.695	42.6475	79.7196	121.37	97.5463	133.759	110.345	88.0338	49.6557	93.6487	79.7958	115.445	108.219
CHKA	343.197	287.782	315.065	338.614	160.161	311.213	304.605	265.325	322.591	314.684	291.345	264.389	242.899	262.47	243.938	281.915	254.773	221.405	265.786	311.572	224.821	272.504	298.009	236.309	293.406	203.258	168.809	236.504	273.395	282.498	307.581	302.677	346.933	205.762	353.718	238.003	344.337	184.806	281.676	324.343	261.601	318.918	284.942	300.846	162.76	346.38	319.183	330.856	260.835
CHMP2B	16.8785	20.7411	25.9779	13.4955	5.21454	14.9566	14.5338	10.5527	11.2625	18.8483	20.2886	15.8771	9.08034	17.8378	9.00443	30.8257	19.1515	19.1338	15.0268	18.2452	11.8327	18.3416	23.9183	16.1732	16.222	6.89011	9.8063	16.8074	18.4877	21.7306	18.8439	12.9233	19.5381	4.74379	17.7112	25.1734	18.5057	7.10791	11.6922	20.6588	4.43392	18.6912	18.1581	23.7309	3.6782	14.4075	19.2101	17.4135	6.47462
CHMP4A	271.463	263.152	282.426	284.632	1325.24	280.725	368.796	324.119	376.49	300.753	233.725	232.635	742.317	323.628	624.58	345.247	289.013	307.507	676.205	317.186	955.716	350.455	303.18	903.903	351.946	1132.28	1273.42	519.229	369.195	373.767	352.563	573.387	307.328	1072.1	371.935	302.652	419.682	1318.19	774.874	284.575	738.248	269.269	327.544	364.384	1261.62	349.982	560.787	334.081	261.76
CHMP4C	0	0	0	0	2.2348	0	0.605576	0	0.804466	0	0	0	0	0	0.818584	0	1.74104	0	0	0.701739	0	0.655057	0.64644	0	2.11591	0	0	0	0	0	0	0	0	0	0	0	0	1.29235	0	0	0	0	0	0.765512	1.8391	0.600312	0	0	0.924945
CHMP6	72.4371	55.7416	51.9557	64.4103	150.477	43.1442	96.2866	80.6529	61.9439	59.0033	48.6927	49.7024	179.337	87.2776	173.54	72.8606	73.1239	92.9355	145.572	79.9983	226.641	114.635	90.5015	179.702	103.679	148.137	165.306	105.647	106.445	71.4007	74.7676	119.03	78.1522	150.022	72.8689	97.8328	62.787	178.344	201.956	52.6799	195.832	70.6759	39.1097	73.4891	157.243	68.4356	152.203	45.791	54.5718
CHN1	53.4487	64.1677	52.6218	58.8894	22.348	58.6761	51.474	36.9345	59.5305	57.3643	47.8812	62.128	43.8883	46.5056	47.4779	44.8373	64.4186	62.1848	43.202	53.3322	47.3307	47.1641	42.665	50.3167	62.0666	29.8572	21.0135	32.4143	30.2527	39.1152	50.453	61.2157	72.3436	29.0557	60.7241	48.0582	60.8043	27.1393	44.643	53.1964	66.5088	63.6667	97.7743	59.7099	11.9541	55.2287	37.6814	65.1393	55.4967
CHP1	105.491	110.187	87.9251	88.3341	36.5018	84.5626	85.3862	67.0851	121.474	116.368	90.0815	78.6954	59.0222	86.6405	103.96	86.8723	57.4545	83.3686	69.4988	78.5948	70.996	90.3978	89.8551	63.7944	94.5105	47.0824	16.1104	52.223	73.951	56.4997	70.5126	65.2967	83.9608	30.8346	93.1102	68.0825	76.0054	38.1242	87.16	60.9434	86.4615	78.2692	74.7275	60.4754	40.4602	68.4356	71.6685	89.0022	66.5961
CHRNA2	0	0	0	0	0	0	0	0	0	1.63898	0	0	1.51339	0	1.63717	0	0	0	0.939173	0	0	0	0.64644	0	0	0	0	0	0	0.620875	0	0	0	0	0.506034	0	0	0	0	0	0.738987	0	0	0	1.8391	0	0	0	0.924945
CHRNA4	92.1287	66.1122	74.6031	72.9983	152.712	66.1544	115.665	107.035	92.5136	66.3787	68.1698	53.1539	121.071	42.6832	122.788	51.5629	51.651	46.4677	113.64	59.6478	113.776	60.2652	51.0687	80.8661	43.7287	86.1264	102.966	67.8299	71.71	57.1205	52.2766	78.22	54.9178	86.5741	71.3508	64.0776	72.7008	98.8645	132.866	53.7128	150.014	54.3212	50.9823	81.9097	123.22	51.0265	81.2735	70.2988	46.2473
CHRNB2	121.666	132.224	119.898	150.291	81.1979	122.529	179.856	93.4669	155.262	157.342	159.063	151.178	172.526	121.042	175.177	136.193	116.65	153.07	172.808	133.33	153.825	157.869	136.399	155.443	179.147	91.8682	65.1419	137.461	126.053	111.137	134.946	154.4	96.6342	109.7	130.051	132.732	140.114	75.6023	149.873	112.59	135.235	126.165	103.361	120.185	65.288	151.279	165.502	107.061	123.943
CHST11	61.888	71.2975	60.615	65.0237	28.3075	63.2781	50.2628	70.1002	55.5082	67.1982	55.1851	51.7733	48.4285	54.7874	38.4735	51.0025	49.9099	43.051	56.3504	37.1922	38.2286	45.854	63.3511	38.636	49.3712	22.967	13.3086	38.4169	57.1439	50.2909	58.9631	57.8148	55.4458	27.2768	54.6517	45.1976	54.856	17.4467	34.0137	57.8446	28.8205	60.1621	46.0936	45.9307	13.7932	57.63	42.1145	65.1393	59.1965
CHST13	0	0	0	0.613431	1.48987	0	0	0	0	0	0	0.690311	0	0	0	0	0	0	0	0	0	0	0	0	0	0	0	0	0	0	0	0	0	0	0	0	0	0	0	0	0	0	0	0	0	0	0	0	0
CHUK	49.9323	47.9637	53.954	47.2342	13.4088	51.1977	32.7011	46.7334	33.7876	56.5448	59.2428	46.9411	24.9709	52.8762	22.9204	56.6071	54.5527	51.9345	29.1144	58.9461	10.0123	51.0944	62.7046	21.5643	51.4871	22.967	9.10585	34.2151	49.8609	72.0216	63.826	27.8871	58.0861	8.30162	55.6637	30.8946	51.5515	19.3852	23.3844	43.3834	16.9967	50.8166	51.6807	37.5101	5.5173	51.0265	14.777	67.0741	52.7219
CIAPIN1	52.7454	56.3898	37.9677	52.1416	17.8784	64.4286	44.8126	31.6581	49.8769	54.0863	56.8082	40.7283	20.4308	39.4979	24.5575	40.3536	39.4637	38.9509	25.3577	43.5078	17.2939	41.9236	23.2718	26.0569	58.5401	32.1539	19.6126	34.2151	28.572	42.8404	36.472	32.6484	50.1653	16.0103	37.9525	36.6158	44.9423	13.5696	14.881	45.4493	24.3866	44.3915	41.9033	48.9927	12.8737	55.2287	39.8979	38.0517	40.6976
CIB1	54.152	60.9269	51.9557	75.452	11.174	72.4822	51.474	61.8088	31.3742	56.5448	72.2275	83.5276	34.808	77.0846	40.1106	73.9816	78.9273	90.2021	24.4185	66.6652	13.6531	55.0248	64.644	26.0569	57.8348	10.3352	5.6036	39.0172	63.3065	51.5327	69.9047	47.6122	69.1753	12.4524	42.5069	60.0728	58.1606	5.16939	11.6922	53.7128	18.4747	77.6851	57.9662	45.9307	7.3564	49.8259	38.4202	61.9146	81.3952
CIDEC	0	0	0	0	1.48987	0.575255	0	0	0	0	0	0	0	0	0	0.560466	0	0	0	0	0	0	0	0	0	0	0.70045	0	0	1.24175	0	0	0	0.592973	0	0	0	0	0	0	0	0	0	0	0	0	0	0	0
CIRBP	116.04	125.743	156.533	74.2252	30.5423	82.8368	65.4022	107.788	74.0109	118.007	120.92	116.663	22.7008	49.0538	47.4779	80.1467	61.5169	57.4013	28.1752	55.4374	19.1143	49.1293	67.8762	45.8241	62.7719	40.1923	18.9122	42.6188	89.6376	91.2687	65.6496	42.851	76.5681	21.94	101.713	88.6789	76.0054	29.724	36.1395	76.4375	37.6883	78.2692	70.5372	68.1305	14.7128	78.6409	30.2929	95.4516	70.2958
CISD1	137.841	164.632	127.225	111.031	16.3886	147.841	87.8085	151.507	76.4243	77.8516	174.482	143.585	28.7544	105.752	50.7522	130.589	81.8291	89.5187	30.9927	85.6122	19.1143	76.6417	72.4012	23.3613	69.1196	39.044	11.2072	49.2217	90.758	89.4061	94.2194	54.4139	111.42	14.8243	87.0378	101.266	101.781	9.04643	31.8878	117.239	44.3392	126.749	91.4888	78.0822	10.115	108.657	41.3756	127.699	122.093
CIT	29.5374	23.3337	27.9762	34.9656	70.0238	22.435	54.5019	29.3968	61.1394	31.1406	15.4194	29.6834	67.3458	33.7643	99.8673	28.0233	34.8209	25.9673	61.0463	42.1043	106.494	37.3382	28.4433	95.2423	40.9075	88.4231	65.8423	30.6135	20.7287	21.1098	24.9225	53.7337	25.3467	51.5887	28.3379	27.4618	18.5057	80.1255	76.5308	27.8893	95.3293	26.2844	32.8242	29.0894	61.6098	21.6112	58.3692	29.0224	27.7484
CITED2	50.6356	31.7598	46.6269	44.167	220.501	37.3916	84.1751	64.07	123.083	48.3499	41.3888	33.1349	214.145	26.1196	339.713	28.5838	29.0174	53.3012	141.815	28.7713	277.613	51.0944	53.6545	181.499	67.709	246.896	182.117	78.6346	53.7825	37.8734	32.8248	136.715	34.8517	116.816	54.1456	64.6497	44.2814	142.804	464.499	35.6364	416.05	37.3823	30.7291	46.6962	155.404	34.2178	175.108	32.8921	24.0486
CKS1B	169.489	175.003	148.54	169.92	50.6555	183.507	124.143	161.306	136.759	163.079	184.221	187.074	74.9128	191.756	90.0443	149.084	149.149	133.936	64.803	167.716	73.7266	119.875	126.702	56.6063	148.819	74.6429	62.3401	125.455	121.011	162.048	125.828	140.116	186.932	63.4481	123.472	123.006	155.315	58.8018	100.978	191.61	87.9394	154.786	170.407	117.889	55.173	184.296	123.388	153.496	184.064
CKS2	1644.95	2077.35	1548.01	1834.77	356.824	2038.71	1148.78	1626.63	1319.32	1573.42	1924.99	2318.06	920.897	2062.81	1251.62	2097.27	2043.99	2149.13	1183.36	1891.19	770.034	1485.67	1795.81	780.807	1849.3	825.665	320.106	1310.98	1489.1	1526.11	1922.68	1329.74	1925.82	362.307	1320.75	1937.78	1578.27	426.475	1230.87	1963.62	1118.09	1964.32	2130.08	1358.02	312.647	1617.24	1023.31	1667.18	2418.73
CLDN1	0	0	0	0	0	0	0	0	0	0.81949	0	0	0.756695	2.54825	3.27434	0.560466	2.90174	2.7334	0	2.80696	0.910205	0	2.58576	2.69554	0.705302	0	1.4009	0.600264	2.24094	3.72525	1.21573	1.36035	1.05611	0	0.506034	0	0	0	0	0	0	0	0	0	0	0	0	0	0
CLDN2	0	0	0	0	0	0	0	0	0	0	0	0	0	0	0	0	0	0	0	0	0.910205	0	0	0	0	0	0	0	0	0	0	0	0	0	0	0	0	0.646173	0	0	0	0	1.39678	0	0.91955	0	0.73885	0	0
CLDN20	0	0	0	0	0.744934	0.575255	0	0	0	0	0	0.690311	0	0	0	0	0	0.683349	0	0	0	0	0.64644	0	1.4106	0	0	0	0	0	0	0	0	0	0	0	0	1.29235	0	0	0	0	0	0	0	0.600312	0.73885	0	0
CLDN3	0	0	0	1.22686	0.744934	0	0	0	0	0	0	0	0	0	0	0	0	0	0	0	0	0.655057	0	0	0	2.2967	0	0	0	0.620875	0	0	0	0	0	0	0	0.646173	0	0	0	0	0	0	0	0	0	0	0
CLDN5	16.8785	23.9819	12.6559	33.1253	3.72467	20.1339	24.223	18.0904	32.9831	20.4873	17.0425	26.2318	3.78347	32.4902	12.2788	16.814	9.28557	23.2339	4.69587	11.9296	14.5633	20.9618	13.5752	11.6807	22.5697	5.74176	2.10135	19.8087	24.6503	11.7966	12.7652	19.0449	17.4258	4.15081	16.6991	30.3224	14.5402	3.87704	18.0698	24.2741	18.4747	30.9572	20.2532	20.6688	1.8391	21.6112	33.2483	28.3775	24.0486
CLDN7	0	0	0	0	0	0	0	0	0	0	0	0	1.51339	0	0	0	0	0	0	0	0.910205	0	0	0	0	0	0	0	0	0	0	0	0.528056	1.18595	0	0	0	0	0	0	0	0	0	0	0	0	0	0	0.924945
CLEC4A	14.0654	22.6856	16.6525	28.8313	13.4088	18.9834	13.3227	12.0602	21.7206	18.8483	15.4194	16.5675	29.5111	28.0308	11.4602	25.221	30.7584	17.0837	23.4793	32.28	12.7429	34.718	25.8576	29.6509	16.222	13.7802	11.2072	24.0106	19.6082	18.6263	16.4124	19.0449	17.4258	8.30162	23.7836	13.7309	23.1321	12.2773	6.37756	16.0106	15.5187	18.1071	14.6661	16.0757	4.59775	9.60499	14.777	23.218	13.8742
CLEC7A	0	0	1.3322	0	1.48987	0.575255	0	0	0	0	0	0	0	0	0	0	0	0	0	0	0	0	1.93932	0	0	1.14835	0.70045	0	0	0	0	0	0	0	0	0	0	0	0	0	0	0	0	0	1.8391	0	0	0	0
CLIC4	1206.82	1073.35	1278.24	1118.9	1040.67	1074	1496.98	1330.4	1304.84	1125.98	1072.86	1063.08	2291.27	2158.37	2042.37	1768.27	2269.74	2222.25	2513.23	2255.39	2183.58	2434.19	2647.17	2327.15	2287.29	2270.29	1787.55	2647.77	2749.07	2267.44	2210.81	2036.44	1727.27	1632.46	2407.71	1966.38	1894.19	1171.51	1554	1409.96	1640.55	1258.73	1399.57	1495.81	1017.94	1523.59	1446.67	1271.18	1224.63
CLK1	212.388	285.19	254.45	266.843	29.0524	242.183	193.784	190.703	184.223	253.222	297.837	287.169	90.0467	221.698	109.69	226.428	209.506	198.171	101.431	198.592	47.3307	172.935	203.628	53.9107	215.822	39.044	34.3221	129.657	156.866	216.686	225.519	127.873	248.714	42.1011	173.57	168.204	195.631	24.5546	98.8523	196.258	80.5496	247.658	259.8	202.861	26.6669	281.546	114.522	297.319	239.561
CLK2	348.823	361.673	355.697	346.589	386.621	356.083	431.776	314.32	485.093	388.438	365.195	356.2	468.394	359.303	425.664	352.533	350.53	315.024	490.249	360.694	508.805	329.494	314.17	462.734	445.751	412.258	370.538	394.374	340.062	327.201	418.82	446.874	430.893	393.734	426.587	354.143	358.217	355.395	477.254	394.066	468.518	365.062	342.908	379.694	274.026	335.574	495.769	370.842	344.08
CLPX	60.4814	76.4827	61.2811	63.1834	9.68415	73.0574	48.4461	56.5324	41.0278	61.4618	74.6622	72.4826	12.1071	43.9573	37.6549	45.3978	49.3296	59.4514	24.4185	46.3148	7.28164	34.718	45.2508	26.0569	40.9075	6.89011	8.4054	27.0119	45.9393	53.3953	62.6103	38.0897	58.6142	5.92973	60.218	70.9431	52.8733	12.9235	26.5732	56.8116	45.8172	71.26	62.1565	42.1031	9.1955	46.8243	23.6432	66.4292	43.4724
CLSTN1	527.454	550.935	555.527	537.979	674.166	569.503	767.265	481.656	762.634	602.325	499.1	525.326	781.666	463.782	597.567	471.913	453.252	552.146	738.19	512.971	798.25	663.573	496.466	742.171	646.057	600.588	575.77	606.867	526.621	438.338	496.019	662.489	512.742	703.859	586.493	512.049	539.308	637.773	750.427	505.624	588.234	507.582	465.126	641.499	537.936	486.253	781.704	517.244	489.296
CLTB	478.929	429.729	480.257	444.124	1283.52	463.081	541.385	524.621	475.44	427.774	439.046	459.747	1122.18	790.595	1104.27	841.26	734.14	965.572	1320.48	799.983	1341.64	943.937	911.48	1216.59	787.823	1482.52	1369.38	1189.12	832.509	730.77	689.929	774.718	539.145	1378.07	643.169	850.173	635.801	1269.73	812.077	527.315	756.723	534.45	452.555	587.147	858.859	452.635	574.826	455.33	523.519
CLTC	628.022	705.197	664.101	625.086	113.975	623.002	575.903	404.772	662.076	755.57	727.956	552.249	534.226	816.714	509.16	941.584	878.067	742.8	530.633	952.26	339.507	879.086	808.696	465.429	812.508	259.528	161.104	479.011	676.764	823.281	629.142	542.779	944.691	218.214	901.246	560.107	690.657	183.513	315.689	746.815	397.575	848.695	691.404	649.154	133.335	693.961	444.788	752.004	602.139
CLU	8.43927	14.9077	4.66269	9.8149	8.19428	6.90307	14.5338	4.52259	13.6759	5.73643	6.49236	3.45155	7.56695	8.28182	10.6416	8.407	16.8301	8.88354	6.57421	7.71913	15.4735	4.5854	5.17152	9.88363	9.87423	5.74176	2.10135	7.20317	5.60235	4.34613	5.4708	12.2431	4.7525	2.37189	4.55431	7.43758	5.28733	7.75408	9.56635	6.19763	11.0848	5.84099	8.38065	12.2482	6.43685	7.80406	10.3439	7.09438	3.69978
CMPK2	0.703272	5.18527	1.3322	1.84029	2.97974	8.05358	4.23903	4.52259	4.02233	2.45847	0.811545	2.76124	4.54017	0	0.818584	3.3628	0.580348	2.7334	3.75669	1.40348	3.64082	0.655057	1.93932	1.79702	0	0	2.10135	1.20053	2.80117	2.4835	2.43147	3.40087	3.16833	1.77892	4.04827	2.28849	1.98275	1.93852	0	2.06588	0.738987	3.50459	4.88872	2.29653	2.75865	1.20062	0.73885	4.5146	2.77484
CMSS1	395.942	373.339	431.632	350.883	120.679	376.792	268.876	365.576	291.217	348.283	340.038	300.975	202.037	286.678	197.279	337.401	352.271	271.29	224.462	326.309	126.519	246.301	286.373	146.457	310.333	117.132	74.2477	219.697	321.575	359.487	288.129	232.62	325.81	120.374	349.669	254.022	376.061	85.2949	146.684	358.43	164.055	335.273	330.337	332.232	78.1617	377.596	195.795	345.045	298.757
CMTM2	0	0	0	0	0.744934	0	1.21115	0	0	0	0	0	0	0	0	0	0	0	0	0	0	0	0.64644	0	0	0	0	0	0	0	0	0	0	0	0	0	0	0.646173	0	0	0	0	0	0	0	0	0	0	0
CNDP2	2.81309	3.88895	1.3322	1.22686	1.48987	2.30102	3.02788	0.753765	2.4134	0.81949	0.811545	1.38062	1.51339	1.27413	0.818584	1.12093	1.1607	2.7334	2.81752	0.701739	0.910205	1.96517	1.29288	3.59405	0	1.14835	2.8018	0	0	1.24175	0.607867	0	1.05611	2.37189	1.5181	2.28849	1.98275	0.646173	0	2.58235	0.738987	2.33639	0	0	0	1.80094	0.73885	1.93483	0
CNKSR3	16.8785	5.18527	13.322	12.8821	5.95948	6.32781	19.3784	9.79895	15.2849	13.1118	17.854	13.1159	37.078	24.8454	31.9248	20.7373	23.2139	15.0337	22.5402	32.28	24.5755	18.3416	27.1505	19.7673	20.4538	8.03847	9.8063	15.6069	20.7287	15.5219	13.3731	27.207	21.6503	11.8595	25.8077	7.43758	15.862	12.2773	10.6293	21.6917	15.5187	9.34558	20.9516	19.1378	10.115	9.00468	11.0828	22.573	14.7991
CNN1	0.703272	0	0	1.84029	0	0	1.21115	0.753765	0	0	0.811545	0.690311	0	1.91119	0.818584	1.6814	0.580348	1.3667	1.87835	2.80696	0.910205	2.62023	1.93932	1.79702	1.4106	0	2.8018	1.80079	2.24094	0	1.21573	2.04052	1.05611	0.592973	0.506034	1.14424	0	1.29235	0	0	0	1.7523	0	0	0	0	0	1.93483	0
CNN3	4308.95	3630.34	4534.14	3840.69	3063.92	4132.06	4474	4141.94	4496.16	4470.32	3547.26	3593.07	3529.22	3178.94	3158.1	2962.63	3108.34	2737.5	3885.36	3568.34	3476.98	3480.32	3369.89	3712.65	2982.72	3213.09	2088.04	3486.33	3614.07	3337.21	3539	3813.06	3236.98	2988.58	3821.57	3339.47	3880.9	2335.92	3663.91	3785.72	3614.38	3474.8	3800.63	4188.88	2114.04	4225.6	3918.12	3839.35	3626.71
CNOT4	288.342	328.616	339.711	334.32	182.509	318.116	258.581	214.823	398.211	361.395	319.749	245.751	381.374	289.227	375.73	305.454	322.093	332.108	393.514	355.782	333.135	378.623	310.937	400.736	391.443	191.775	158.302	247.909	304.768	309.196	300.894	308.799	322.642	210.505	334.994	262.032	298.073	166.067	302.934	327.958	302.985	314.245	335.925	303.908	161.841	282.147	320.661	361.813	325.581
CNPY2	1.40654	4.53711	5.99489	3.06716	4.46961	6.90307	9.08364	6.03012	3.21787	6.55592	2.43464	2.76124	6.81025	5.73357	7.36726	5.0442	1.74104	3.41675	4.69587	2.80696	1.82041	3.27528	4.52508	2.69554	4.93712	8.03847	2.10135	4.20185	2.24094	3.10438	2.43147	3.40087	5.80861	2.37189	3.54224	5.14909	0	2.58469	3.18878	3.09882	8.86784	2.92049	4.19033	0.765512	2.75865	1.80094	2.21655	5.15955	8.32451
CNPY3	407.898	399.266	408.319	389.529	294.249	399.803	396.047	422.109	357.183	380.243	415.511	343.084	269.383	333.821	241.482	344.687	290.174	303.407	275.178	305.958	314.931	381.243	332.916	305.494	303.985	228.522	214.338	351.155	359.671	379.355	344.661	297.916	369.111	263.873	356.248	378.745	364.826	252.654	327.382	378.056	283.032	385.505	347.099	391.942	236.324	345.78	324.355	411.474	418.075
CNTN1	83.6894	83.6125	87.259	80.3595	94.6067	93.1914	92.0476	69.3464	114.234	109.812	83.5892	104.927	122.585	80.907	134.248	84.07	93.436	73.1183	83.5864	62.4548	115.596	75.3315	78.8656	110.517	77.5832	75.7912	82.6531	71.4314	72.2703	62.0875	74.7676	93.864	87.1292	83.0162	69.3267	78.3807	85.2582	69.1406	108.419	76.4375	104.936	96.3763	73.3307	72.7236	89.1963	78.6409	106.394	84.4876	62.8963
COA6	132.918	176.299	166.525	145.997	21.6031	135.185	92.6532	143.969	102.972	138.494	197.206	180.861	74.1561	201.949	94.9558	221.384	190.354	196.805	100.492	176.137	58.2532	148.698	158.378	94.3438	168.567	60.8627	21.0135	107.447	141.179	227.861	178.105	96.5847	204.886	35.5784	160.413	125.295	200.258	42.0013	74.4049	153.391	59.8579	214.364	187.168	130.902	19.3105	143.475	89.4009	192.838	173.89
COASY	62.5912	64.1677	49.9574	53.9819	9.68415	60.9771	40.5736	42.2109	43.4412	53.2669	59.2428	54.5345	46.9151	75.8105	36.0177	96.9607	96.9181	100.452	57.2896	87.7174	24.5755	82.5372	64.644	48.5197	100.153	21.8187	15.4099	57.6254	73.951	96.2357	94.2194	46.2518	74.4558	21.347	73.3749	74.9479	73.3617	22.6161	46.7688	74.3716	36.2104	64.2508	82.4098	77.3167	8.27595	57.63	45.8087	85.1325	69.3709
COG2	158.94	127.687	155.201	172.988	125.149	156.469	212.557	131.155	211.575	187.663	153.382	149.107	163.446	145.25	185	130.028	139.864	128.47	210.375	138.944	192.964	179.486	123.47	221.034	182.673	179.143	111.372	174.677	182.637	141.56	146.496	180.926	164.753	133.419	179.642	146.463	177.126	137.635	172.194	140.48	138.191	158.875	147.36	173.771	104.829	170.489	187.668	127.699	131.342
COG4	264.43	281.301	255.116	292.607	204.857	254.838	264.637	208.039	332.245	321.24	253.202	226.422	331.432	221.061	305.332	217.461	258.255	207.055	283.63	251.924	313.111	243.026	213.325	303.697	251.088	188.33	166.707	196.286	182.637	225.999	199.988	300.637	259.803	195.088	212.028	187.084	206.206	153.789	273.172	235.51	307.419	210.86	272.371	254.915	173.795	236.523	302.19	254.753	259.91
COG7	3.51636	0	0.666099	0	2.97974	1.72577	0	2.2613	0	4.91694	0	0.690311	0	0	0	1.6814	1.1607	0.683349	0.939173	0	0.910205	0	0.64644	0	1.4106	0	1.4009	0.600264	0.560235	0	0	0	1.05611	0	0	0	0.660916	0.646173	5.31464	1.03294	4.43392	0.584099	0.698388	0	2.75865	1.20062	3.69425	0	0.924945
COIL	175.115	173.707	197.831	179.122	134.088	145.54	174.406	203.517	169.742	152.425	160.686	154.63	200.524	183.474	174.358	153.007	156.694	198.171	146.511	169.821	165.657	144.768	179.064	170.717	153.756	159.621	130.984	175.277	183.197	180.675	184.792	178.886	147.328	136.384	191.787	171.636	183.074	134.404	147.747	163.721	155.187	146.025	164.121	175.302	111.265	181.294	136.687	154.786	150.766
COL10A1	0	0	0	0	0	0	0	0	0	0	0	0	0	0	0	0	0	0	0	0	0	0	0	0	2.11591	0	0	0	0	0	0	0	0	0	0	0	0	0	0	0.516469	0	0	0	0	0	0	1.4777	0	0
COL11A1	3.51636	3.24079	4.66269	4.29402	3.72467	2.30102	6.05576	1.50753	3.21787	1.63898	4.86927	3.45155	1.51339	2.54825	3.27434	4.48373	2.32139	3.41675	2.81752	1.40348	0	4.5854	0.64644	0.898512	3.52651	0	4.90315	1.80079	3.92164	0	1.21573	7.48191	1.58417	1.77892	4.04827	2.86061	4.62641	1.93852	1.06293	4.13176	2.21696	7.00918	5.5871	4.59307	0.91955	1.80094	0.73885	0	0.924945
COL12A1	0	0	0	0.613431	0	0	0.605576	0	0	0	0	0	0	0	0	0	0	0	0	0	1.82041	0	0	0	2.11591	1.14835	1.4009	0.600264	0.560235	1.24175	0.607867	0	0	1.77892	0	0	0	0	0	0.516469	0	2.92049	0	0	0.91955	0	0	0	0
COL15A1	1.40654	0	0.666099	0	1.48987	1.15051	0	0.753765	0	0	0.811545	0.690311	0	0	0	0.560466	0.580348	0	0.939173	0.701739	0	1.31011	2.58576	0	0	0	0	0	1.12047	1.86263	0.607867	1.36035	0	0	2.02414	0	0	0	0	0	2.21696	1.1682	0	2.29653	0	0.600312	0	0	1.84989
COL16A1	21.8014	25.9263	18.6508	17.7895	14.1538	25.3112	21.1952	16.5828	12.067	19.6678	18.6655	20.019	12.1071	10.8301	10.6416	16.2535	6.38383	14.3503	10.3309	9.82435	8.19185	8.51574	9.05015	8.08661	14.106	8.03847	7.0045	16.8074	10.6445	12.4175	12.7652	23.1259	18.4819	12.4524	10.1207	13.7309	22.4712	6.46173	21.2585	18.5929	9.60683	19.2753	21.65	17.6068	9.1955	22.8119	12.5605	12.8989	20.3488
COL1A1	9.14254	5.18527	13.322	6.74774	16.3886	4.02679	8.47807	10.5527	8.04466	6.55592	7.30391	6.90311	4.54017	1.91119	6.54868	2.80233	1.74104	1.3667	3.75669	2.80696	3.64082	3.93034	3.2322	8.08661	1.4106	3.44506	4.90315	5.40238	2.80117	1.86263	6.07867	3.40087	3.16833	7.11568	2.53017	4.57697	6.60916	3.23087	23.3844	6.19763	10.3458	6.42508	2.79355	9.18614	7.3564	5.40281	2.21655	3.22472	5.54967
COL1A2	4.21963	1.94448	1.3322	1.84029	1.48987	1.72577	3.63346	0	0.804466	0	2.43464	1.38062	0	0	1.63717	1.12093	0	2.7334	0.939173	1.40348	0	0.655057	1.93932	0	0	1.14835	0.70045	0	0	0	0	0.680174	1.05611	1.77892	1.5181	1.14424	3.30458	0.646173	4.25171	0	2.21696	5.25689	1.39678	0.765512	0	1.20062	0.73885	0	0
COL2A1	17.5818	18.7966	13.9881	19.0164	22.348	15.5319	30.2788	20.3517	23.3295	19.6678	11.3616	12.4256	18.9174	5.73357	22.1018	7.28606	5.80348	10.2502	14.0876	8.42087	17.2939	17.0315	8.40371	29.6509	9.16893	8.03847	9.8063	6.00264	15.6866	11.7966	9.118	21.0854	11.6172	15.4173	11.1327	9.72607	11.2356	13.5696	20.1956	18.0764	22.9086	14.6025	8.38065	15.3102	15.6323	12.0062	24.3821	9.67415	13.8742
COL3A1	0	0	0	0	0	1.15051	1.81673	0	0	0.81949	0	0	0	0	0.818584	0.560466	0	0	0	0	0	0	0	0	0	0	0	0	0	0	0	0	0	0	0	1.14424	1.32183	0.646173	1.06293	0	1.47797	2.33639	0	0	0	0	0.73885	0	0.924945
COL4A1	4.92291	9.72238	5.32879	5.52088	19.3683	9.20409	13.9283	10.5527	10.4581	9.01439	11.3616	7.59342	29.5111	8.91888	27.0133	10.0884	9.86592	12.3003	19.7226	15.4383	30.947	13.1011	14.2217	39.5345	11.2848	9.18682	30.1194	21.0092	8.96376	8.07138	8.51014	14.9638	12.6733	13.6384	10.6267	9.15395	2.64367	18.739	24.4473	6.19763	14.7797	8.76148	9.07904	16.0757	15.6323	4.8025	26.5986	7.73932	9.24945
COL4A2	23.9113	24.63	13.9881	17.1761	14.1538	13.8061	19.3784	11.3065	17.6983	12.2924	19.4771	13.1159	34.808	24.2084	15.5531	25.7815	21.4729	21.1838	17.8443	14.0348	25.4858	31.4427	29.0898	19.7673	26.8015	9.18682	11.9077	16.2071	20.1685	15.5219	21.2753	10.2026	19.01	14.8243	23.7836	18.88	18.5057	7.10791	7.44049	17.56	15.5187	24.5321	19.5549	19.9033	10.115	10.2053	16.9936	14.1888	18.4989
COL4A3BP	350.933	353.895	370.351	303.648	90.1371	335.949	290.071	256.28	297.653	326.157	357.08	292.001	127.125	168.822	121.969	192.8	166.56	204.321	130.545	186.663	128.339	184.071	190.053	143.762	181.968	95.3132	51.8333	137.461	186.558	214.202	204.851	155.08	206.47	94.8757	215.57	201.387	237.93	66.5559	125.425	210.72	130.062	248.242	280.752	248.026	65.288	281.546	178.802	301.189	204.413
COL5A1	10.5491	19.4448	17.3186	22.6969	7.44934	13.8061	18.7729	12.0602	19.3072	9.01439	17.0425	17.2578	9.08034	10.8301	2.45575	6.7256	6.38383	12.9836	4.69587	7.71913	7.28164	5.89551	4.52508	3.59405	14.8113	10.3352	4.2027	10.2045	10.6445	6.82963	14.5888	10.8828	10.0331	5.92973	11.1327	5.14909	13.8792	10.3388	5.31464	10.8459	9.60683	8.76148	9.77743	11.4827	7.3564	9.60499	7.3885	10.3191	13.8742
COL5A2	3.51636	2.59263	1.3322	6.74774	0	4.60204	3.02788	2.2613	11.2625	2.45847	4.05773	3.45155	0.756695	1.27413	0.818584	2.24187	1.1607	2.7334	1.87835	2.80696	0	4.5854	1.93932	1.79702	3.52651	2.2967	0	1.80079	0.560235	1.86263	2.43147	5.44139	2.11222	0	1.01207	1.14424	3.30458	0.646173	4.25171	3.61529	0.738987	2.92049	4.88872	2.29653	2.75865	3.00156	1.4777	4.5146	8.32451
COL5A3	0	0	0	0	1.48987	0	0	0	0	0	0	0	0	0.637063	1.63717	0.560466	0	0	0.939173	0	0	0	0	0	0	0	0.70045	0	0	0	0	0	0	0	0	0	0	0	0	0	0	0	0	0	0	0	0	0	0.924945
COL6A3	0.703272	0.648159	0	0.613431	0.744934	0	0	0	0	0	0	0	10.5937	1.91119	15.5531	5.60466	4.06244	2.7334	3.75669	4.91217	22.7551	11.791	3.87864	5.39107	1.4106	4.59341	14.7095	4.80211	6.16258	2.4835	0	3.40087	1.05611	1.77892	2.53017	0.572122	0.660916	3.87704	1.06293	0.516469	3.69493	0	0.698388	0.765512	2.75865	0.600312	0	0.644943	0
COL8A2	0	0	0	0.613431	0.744934	0	0	0	0.804466	0	0	0	0.756695	0	0	0	0	0	0	0	0	0	0	0	0	4.59341	1.4009	0.600264	0	0	0	0	0	0	0	0	0	0	0	0	0	0.584099	0.698388	0	0.91955	0.600312	0	0	0
COMT	104.788	77.779	95.9183	90.1744	66.2992	85.7131	101.131	146.984	74.0109	77.0321	101.443	91.121	74.9128	96.8335	56.4823	109.291	134.06	91.5688	77.0122	103.857	46.4205	123.806	153.206	79.0691	95.2158	37.8956	72.1464	100.244	140.059	106.17	94.8272	74.8191	99.8025	62.2622	102.725	119.001	95.8329	74.9561	47.8317	92.448	48.0341	92.2876	81.7114	104.11	67.1271	91.8478	52.4584	90.937	93.4195
COPA	92.1287	81.668	64.6116	74.2252	37.9917	69.6059	109.609	70.8539	90.1002	71.2956	89.27	60.7473	105.181	101.93	112.965	88.5537	100.981	100.452	97.674	82.1035	89.2001	111.36	115.066	94.3438	140.355	64.3077	70.7455	98.4433	81.234	77.6094	108.808	87.7424	107.723	61.6692	144.726	85.2461	97.1547	52.9862	78.6566	90.3822	99.0242	78.8533	50.9823	71.9581	25.7474	72.6378	115.261	58.6898	65.6711
COPB2	103.381	96.5756	107.908	106.124	20.1132	85.7131	114.454	86.683	95.7315	108.173	106.312	95.2629	96.1002	111.486	98.2301	100.884	114.329	111.386	75.1339	115.787	99.2124	98.2585	94.3802	77.272	134.007	45.9341	30.1194	66.6293	88.5171	99.9609	96.043	78.22	100.331	36.7643	107.279	83.5298	93.1892	43.9398	63.7756	88.3163	100.502	98.7126	101.266	94.1579	26.6669	90.0468	89.4009	84.4876	91.5696
COPS5	219.421	211.3	197.831	229.423	260.727	226.075	253.131	174.874	272.714	242.569	267.81	218.829	432.073	243.358	402.744	227.549	235.041	254.889	315.562	268.064	433.258	218.134	225.607	380.071	234.866	400.775	289.986	218.496	170.872	239.037	207.283	301.317	214.919	300.637	196.847	204.82	207.528	303.055	312.501	220.532	343.629	227.214	279.355	215.109	267.589	223.916	274.113	228.955	196.088
COPS7A	0.703272	1.29632	3.3305	4.29402	0.744934	2.30102	6.05576	3.01506	4.8268	4.09745	4.05773	1.38062	2.27008	0.637063	0.818584	1.6814	2.32139	4.78344	2.81752	2.10522	2.73062	1.31011	3.87864	4.49256	7.05302	1.14835	1.4009	1.20053	0	0.620875	4.25507	4.76122	2.11222	1.77892	3.54224	5.72122	9.25283	3.23087	1.06293	2.06588	1.47797	1.7523	2.09516	0.765512	0.91955	1.80094	5.17195	3.22472	3.69978
COPZ1	328.428	377.228	295.748	369.899	83.4327	403.254	332.461	267.587	360.401	399.911	377.369	387.955	171.77	305.153	185.819	306.015	358.655	287.69	148.389	305.257	124.698	244.336	271.505	132.98	248.266	121.725	60.9392	148.265	203.365	242.762	261.991	284.993	324.754	98.4335	254.029	255.738	283.533	73.0176	191.327	333.639	248.3	374.407	363.162	257.977	71.7249	296.554	240.126	350.849	381.077
COQ5	78.0632	68.0567	76.6014	87.1072	25.3278	68.4554	56.3186	65.5776	57.9216	85.227	94.9508	65.5795	46.1584	99.3818	47.4779	75.663	78.9273	72.435	69.4988	61.0513	37.3184	66.8158	81.4514	60.2003	74.762	37.8956	35.0225	48.0211	87.3966	81.3347	71.1204	57.8148	67.0631	27.8697	67.3025	54.3516	64.7698	29.0778	28.699	61.9763	40.6443	75.9328	75.4259	69.6616	18.391	76.2396	37.6814	66.4292	67.521
CORO1A	59.7782	47.3156	59.2828	39.873	28.3075	43.7194	60.5576	51.256	51.4858	45.8914	49.5043	49.0121	55.2387	41.4091	40.9292	42.5955	33.6602	48.5178	59.1679	49.8235	31.8572	74.6765	49.1294	43.1286	69.1196	28.7088	27.3176	63.0277	63.8668	34.1481	41.3349	40.1303	44.8847	30.2416	55.1577	56.64	42.2986	34.2472	40.3912	44.9328	36.2104	36.2141	39.1097	46.6962	29.4256	46.224	61.3246	43.8561	50.872
COX6B1	339.681	426.488	349.702	355.177	45.441	400.378	201.657	345.224	188.245	260.598	393.6	479.766	68.1025	301.968	112.146	248.287	217.631	323.224	69.4988	197.189	48.2409	165.729	180.357	21.5643	201.716	34.4506	35.723	169.875	194.401	222.894	266.246	114.949	243.434	40.9151	162.943	280.912	206.867	34.2472	104.167	302.651	112.326	323.591	273.07	189.847	48.7361	253.332	118.216	287	381.077
COX6C	0	0	0	0	0	0	0	0	0	0	0	0	0.756695	0	0	0	0	0	0	0	0	0	0.64644	0.898512	0	0	0.70045	0	0	0	0	0	0	0	0	0	0	0	1.06293	0	0	0	0	0.765512	0.91955	0	0	0	0
COX8A	721.558	823.162	721.385	568.651	140.793	560.874	436.62	817.835	359.596	498.25	737.695	824.921	116.531	364.4	147.345	437.164	304.683	441.443	161.538	289.117	64.6246	275.124	304.473	95.2423	415.423	89.5715	113.473	289.327	400.568	391.772	434.625	245.543	397.098	134.012	293.5	538.939	447.44	136.343	167.943	420.923	198.787	518.679	490.967	408.018	127.817	383.599	197.273	447.591	561.442
CPA3	0	0	0	0	0.744934	0	0	0	0	0	0	1.38062	0	0	0	0	0	0	0.939173	0	0	0	0	0	0	0	0	0	0	0	0	0	0	0	0	0	0	0	0	0	0	0	0	0	0.91955	0	0	0	0
CPNE3	198.323	211.3	193.835	229.423	148.987	205.366	201.657	188.441	300.87	255.681	241.841	216.067	206.578	173.918	212.013	180.47	186.292	200.221	206.618	198.592	209.347	193.897	177.771	229.121	188.316	203.258	95.9617	152.467	153.504	153.977	168.379	230.579	178.483	128.675	140.677	158.478	165.89	118.25	201.956	180.248	235.737	202.682	215.103	214.343	141.611	178.293	240.126	207.027	231.236
CPOX	66.8109	47.9637	44.6286	39.2596	22.348	51.1977	49.6572	35.427	44.2457	44.2525	48.6927	58.6764	21.1875	43.9573	18.0089	42.5955	35.9816	36.2175	21.601	32.28	18.2041	36.6832	42.0186	25.1583	45.8446	10.3352	10.5068	31.814	33.6141	39.736	44.3743	32.6484	51.7494	11.2665	30.362	38.9043	38.9941	10.3388	14.881	44.4164	25.8645	57.2417	42.6017	43.6342	5.5173	42.0219	21.4267	47.7258	34.223
CPS1	56.2618	40.834	51.2896	34.9656	17.1335	37.9669	41.7848	44.4721	29.7653	32.7796	43.8234	43.4896	8.32364	19.1119	18.8274	22.4187	13.348	10.2502	11.2701	21.0522	6.37144	26.2023	21.9789	14.3762	19.0432	14.9286	9.10585	19.8087	21.8492	21.7306	27.9619	13.6035	22.1783	14.2314	27.3258	29.1782	31.724	7.10791	14.881	27.8893	15.5187	24.5321	25.142	28.3239	9.1955	40.8212	21.4267	36.7618	43.4724
CPSF4	232.783	221.022	221.811	234.944	177.294	224.35	303.999	194.471	269.496	249.125	234.537	275.434	242.142	277.122	248.85	252.77	221.113	244.639	287.387	268.064	300.368	272.504	287.666	263.264	285.647	261.824	201.029	261.115	239.22	202.405	268.069	257.106	241.849	197.46	234.8	252.878	200.919	218.407	256.166	207.621	260.123	251.162	260.499	215.874	191.266	205.907	292.585	234.759	280.258
CPSF4L	0	0	0	0	0.744934	0	0	0	0	0	0	0	0	0	0	0	0	0	0	0	0	0	0	0.898512	0	0	0	0	0	0	0	0	0	0.592973	0.506034	0	0.660916	0	0	0	0	0	0	1.53102	0.91955	0	0	0	0
CR1L	0	0	0	0	2.97974	0	0	0	0	0	0	0	0	0	0	0	0	1.3667	0	0	0	0	0	0	0	0	0	1.20053	0	0.620875	0	0	0	0.592973	0.506034	0	0	0	0	0	0	0	0	0	1.8391	0	1.4777	0	0
CRABP2	135.028	99.8164	107.908	124.527	138.558	103.546	177.434	226.13	114.234	108.992	94.1393	104.237	82.4797	68.1657	67.1239	99.2026	86.4719	88.152	87.3431	88.4191	65.5348	125.771	120.238	90.7497	88.1628	99.9066	95.9617	108.048	129.974	130.384	90.5722	91.1433	94.522	124.524	109.809	152.756	97.8156	116.311	87.16	113.107	88.6784	107.474	94.2824	132.434	111.265	97.2506	68.7131	119.959	124.868
CREB1	159.643	185.373	158.532	181.576	197.408	173.727	223.458	131.155	230.882	189.302	195.582	152.559	317.055	179.652	315.155	167.019	191.515	178.354	261.09	180.347	294.907	192.587	179.71	296.509	218.644	229.67	187.721	152.467	164.709	177.57	184.792	220.376	186.404	164.254	163.449	179.074	166.551	170.59	288.053	159.589	341.412	168.22	180.882	197.502	208.738	165.686	241.604	180.584	177.59
CREBBP	33.7571	32.4079	27.9762	14.7223	43.2062	17.2577	44.2071	21.1054	51.4858	32.7796	27.5925	19.3287	68.1025	14.6524	64.6682	25.221	17.9908	38.2675	47.8978	20.3504	72.8164	32.0978	27.7969	90.7497	40.9075	59.7143	42.7275	40.818	39.2164	28.5603	28.5697	50.3329	20.0661	35.5784	46.0491	22.3127	29.0803	51.6939	63.7756	19.1094	76.1156	18.6912	18.1581	26.0274	45.9775	21.0109	79.7958	15.4786	12.9492
CREBRF	134.325	123.15	143.877	104.283	61.8296	116.777	119.299	125.125	136.759	117.187	103.878	97.3338	83.2364	84.0923	88.4071	84.6304	81.2487	80.6352	61.9855	94.7348	69.1756	79.2619	89.8551	99.7348	94.5105	127.467	44.8288	86.4381	112.047	129.142	124.005	108.828	101.915	41.5081	136.629	98.977	135.488	63.9712	130.74	114.14	112.326	104.554	107.552	101.048	55.173	110.457	86.4455	124.474	84.17
CREG1	22.5047	29.1671	26.644	33.1253	8.93921	26.4618	25.4342	21.8592	26.5474	22.9457	21.1002	37.9671	21.1875	23.5713	35.1991	27.4629	26.696	28.0173	15.0268	29.473	12.7429	28.1674	19.3932	22.4628	28.2121	5.74176	11.2072	19.8087	28.0117	19.868	19.4517	30.6078	21.1222	10.6735	22.7715	22.3127	26.4367	3.23087	11.6922	21.6917	5.9119	18.1071	20.9516	20.6688	7.3564	25.2131	7.3885	19.3483	20.3488
CRELD2	97.7549	91.3904	99.9149	50.3013	43.2062	69.0307	92.6532	70.1002	78.8377	73.7541	96.5739	78.6954	47.6718	52.2391	31.9248	72.8606	27.2764	45.7844	49.7762	58.9461	29.1266	45.854	52.3616	44.9256	54.3083	51.6758	39.2252	47.4209	58.8246	54.0162	54.708	53.7337	73.3997	42.1011	74.893	77.2364	80.6318	54.9247	55.2722	49.5811	43.6002	72.4282	39.1097	55.1168	40.4602	57.0297	50.2418	72.2336	49.947
CREM	160.346	195.096	160.53	145.383	40.2265	171.426	109.004	156.783	111.016	151.606	183.409	189.835	198.254	386.06	272.589	377.194	418.431	412.059	255.455	367.01	165.657	349.8	367.824	151.849	287.058	82.6814	70.045	233.503	333.9	280.015	247.402	180.926	266.14	66.413	226.703	258.027	228.677	64.6173	96.7264	216.401	128.584	207.355	209.516	155.399	41.3797	193.901	156.636	200.577	199.788
CRIM1	537.3	489.36	569.515	485.224	688.319	478.613	577.114	404.772	635.528	541.683	455.277	399.69	733.994	529.399	560.73	575.039	524.635	611.597	665.874	578.233	675.372	682.569	647.086	808.661	615.729	676.379	785.905	788.747	722.143	653.782	604.22	685.615	550.234	880.565	801.052	660.228	686.031	617.742	589.925	541.776	536.504	529.777	509.823	646.857	613.34	614.119	562.265	543.042	472.647
CRISP3	0	0	0	0	1.48987	0	0.605576	0	0	0.81949	1.62309	0.690311	3.02678	0	0	0	0.580348	0	0	0	0.910205	1.31011	0.64644	0	0	2.2967	1.4009	1.20053	0	0.620875	0	0	0	0.592973	0	0	0	0	2.12585	0	0	0	0	0	3.6782	0	0	0	0
CRK	31.6473	33.0561	23.9796	34.3521	59.5948	23.5855	38.1513	38.442	54.7037	34.4186	32.4618	26.2318	76.4262	29.3049	88.4071	45.3978	42.9458	37.5842	72.3164	42.1043	82.8287	41.9236	45.2508	66.4899	62.0666	75.7912	92.4594	46.8206	40.3369	49.67	43.1585	61.8958	44.3567	74.1216	41.4948	41.7649	40.3159	71.0791	74.4049	34.6035	80.5496	29.789	30.7291	42.8686	90.1159	40.2209	67.2354	29.6674	20.3488
CRKL	297.484	397.321	364.356	264.389	72.2586	340.551	258.581	266.833	292.021	337.63	315.691	387.264	164.203	262.47	187.456	323.389	284.371	331.424	206.618	272.275	113.776	283.64	282.494	124.893	325.85	124.022	53.2342	198.087	296.924	237.795	276.579	171.404	298.351	87.1671	276.801	314.095	297.412	74.9561	171.131	260.817	182.53	315.997	280.054	225.06	57.9316	234.722	223.133	311.508	312.632
CRNDE	0	0	0	0	0.744934	0.575255	0	0.753765	0	0.81949	0	2.07093	1.51339	0	0	0.560466	0	0	0	0.701739	0.910205	0.655057	0	0.898512	1.4106	0	1.4009	0.600264	0	1.24175	0.607867	0	0.528056	0	0	0	0	2.58469	1.06293	0.516469	0	0	0	0	4.59775	1.80094	1.4777	0.644943	0
CRP	0	0	0	0	0	0.575255	0	0	0	0	0	0	0.756695	0	0	0	0	1.3667	0	0	0	0	0	0	0	0	0.70045	0	0	0	0	0	1.58417	0	0	0	0	0	0	0	0	0	0	0	0	0	0.73885	0	0
CRTAM	0	0	0	0	0.744934	0	0	0	0	0	0	0	0	0	0.818584	0	0	0	0	0	0	0	0	0	0	0	0	0	0	0	0	0	0	0	0	0	0	0	0	0	0.738987	0	0	0	0	0	0	0	0
CRTAP	741.952	758.346	730.711	769.856	548.272	755.886	733.958	558.54	807.684	712.137	673.583	666.84	786.962	755.556	790.753	659.669	728.917	712.05	845.256	729.809	837.389	683.224	790.596	739.476	734.925	786.621	446.887	701.109	701.974	622.738	723.969	714.863	642.644	559.174	616.855	701.421	727.669	501.431	768.497	701.882	795.889	702.67	858.319	828.284	494.718	731.18	965.677	724.916	764.93
CRY1	213.092	228.8	208.489	240.465	159.416	224.35	225.274	205.024	234.1	217.984	278.36	208.474	316.298	306.427	249.668	279.112	297.719	313.657	266.725	316.484	289.445	281.674	275.383	261.467	341.366	200.962	180.016	317.54	267.232	329.064	331.895	338.727	303.104	254.385	298.56	288.921	268.332	183.513	218.963	273.729	228.347	262.26	326.147	257.977	168.278	270.14	223.872	285.71	241.411
CRYAB	0.703272	0	0	0	0	1.15051	0	0.753765	0	0	0	0	0.756695	0	0	0.560466	0.580348	0	0	0	0	0	0	0	0	0	0	0	0	0	0	0	0	1.77892	0.506034	0	0	0.646173	0	0.516469	0	1.1682	2.09516	0.765512	0	0	0	0	0
CRYZ	11.9556	11.6669	7.99319	10.4283	8.93921	10.3546	9.68922	8.29142	15.2849	18.0288	10.5501	15.8771	9.08034	16.5636	9.00443	14.5721	23.7943	13.667	6.57421	9.12261	3.64082	8.51574	10.343	7.1881	14.8113	1.14835	2.10135	17.4077	13.4456	16.1428	15.1967	10.8828	8.44889	2.96487	13.1569	12.5867	11.2356	6.46173	8.50342	10.8459	2.21696	8.17738	23.0468	5.35858	2.75865	11.4059	4.4331	10.964	8.32451
CS	56.2618	80.3717	45.2947	65.6371	16.3886	68.4554	41.7848	29.3968	51.4858	46.7109	73.8506	52.4636	32.5379	42.0461	30.2876	48.7606	45.2671	47.1511	29.1144	47.0165	30.0368	35.3731	38.1399	26.0569	72.6461	13.7802	17.5113	23.4103	38.096	47.8074	43.1585	44.2113	51.7494	15.4173	53.1336	33.1831	49.5687	19.3852	45.7059	41.3176	31.7764	62.4985	39.1097	52.0548	17.4714	55.2287	24.3821	49.0157	37.9228
CSF1	0.703272	0.648159	1.3322	0	0	0.575255	0.605576	0	0.804466	1.63898	1.62309	0	0	0.637063	0.818584	1.12093	4.06244	0.683349	2.81752	0.701739	0	1.96517	2.58576	0	0	0	1.4009	1.20053	0.560235	1.24175	3.6472	2.04052	1.05611	0.592973	0.506034	0	1.98275	1.29235	0	1.03294	0	1.1682	2.79355	0.765512	0.91955	1.20062	0	0.644943	2.77484
CSF1R	0	0	0	0	2.2348	0	0	0	0	0	0	0	0	0	0	0	0	0	0	0	0	0	0	0	0	0	0	0	0	0	0	0	0	0.592973	0	0	0	1.29235	0	0	0	0	0	0	3.6782	0	0	0.644943	0
CSF2	0.703272	0	0	0	0	0	0	0	0	0.81949	0.811545	0	0	0.637063	0	0	0	0.683349	0	0	0.910205	0	0	0	0	0	0.70045	0	0	0	0	0	0.528056	0.592973	0	0	0	0	0	0.516469	0	0	0	0	0.91955	0	0	0	0
CSF2RB	0	0	0	0	0	0	0	0	0	0	0	0	0	0	0	0	0	0	0	0	0	0	0	0	0	0	0.70045	0	0	0	0	0	0.528056	0	0	0	0	0	0	0	0	0	0.698388	0	0	0	0	0	1.84989
CSF3	0	0	0	0	0	0	0	0	0	0	0	0	0	0	1.63717	0	0	0	0	0	0	0	0	0	0	0	0	0	0	0	0	0	0	0	0.506034	0	0	0	0	0	0	0	0	0	0	0	0	0	0
CSF3R	0	0	0	0	0.744934	0.575255	0	0	0	0	0	0	0	0	0	0	1.1607	0	0	0	0	0	0	0	0	2.2967	0	0	0.560235	0	0	0.680174	0	0.592973	0	0	1.32183	0	0	0	0	0	0	0	1.8391	0	0	0	0
CSK	9.84581	8.42606	7.32709	10.4283	8.19428	6.90307	6.66134	13.5678	5.63126	7.37541	7.30391	3.45155	13.6205	7.00769	14.7345	3.92327	7.54452	2.05005	5.63504	4.91217	7.28164	7.86068	4.52508	6.28959	4.23181	5.74176	4.90315	7.80344	8.96376	4.34613	6.68654	8.16209	5.80861	7.11568	5.06034	6.86546	8.59191	9.6926	10.6293	8.77998	16.9967	2.33639	4.88872	9.95165	13.7932	8.40437	7.3885	1.93483	4.62473
CSNK1A1	213.092	206.114	207.823	238.625	72.2586	204.791	185.306	202.763	245.362	204.053	217.494	176.72	177.823	279.671	231.659	244.363	265.799	263.773	178.443	265.959	163.837	237.131	259.222	175.21	229.223	168.808	99.4639	205.29	263.31	283.74	218.224	223.097	244.49	117.409	240.366	201.387	223.39	97.5722	193.453	227.247	193.615	232.471	229.071	198.267	88.2768	248.529	149.248	243.144	197.938
CSNK1D	881.904	924.922	815.305	983.33	813.468	1021.08	1012.52	729.645	1209.92	943.233	845.63	835.966	1508.09	959.417	1209.87	963.442	1120.65	960.105	1353.35	1057.52	1248.8	1211.2	1090.54	1306.44	1182.09	894.566	822.329	968.826	1059.4	1007.06	1056.47	1150.17	1126.34	978.406	1185.13	918.255	982.782	803.194	1093.75	1013.31	1197.16	1036.77	893.937	1106.93	634.489	940.689	1296.68	961.61	900.897
CSNK1E	11.2524	9.72238	10.6576	13.4955	2.2348	15.5319	10.2948	10.5527	12.8715	12.2924	20.2886	8.97404	9.83703	8.28182	19.646	8.407	8.70522	10.9336	12.2093	11.2278	8.19185	9.1708	12.9288	7.1881	11.9901	2.2967	1.4009	3.60159	10.0842	13.0384	8.51014	9.52244	10.5611	1.18595	10.6267	9.15395	5.94825	1.29235	18.0698	11.3623	14.7797	8.76148	9.77743	13.0137	6.43685	11.4059	8.12735	10.964	24.0486
CSNK2A2	68.2174	68.0567	72.6048	77.9057	39.4815	67.8801	112.032	59.5475	74.0109	71.2956	82.7776	65.5795	69.6159	75.1734	63.031	71.1792	82.4094	73.8017	73.2555	101.05	69.1756	84.5023	69.169	79.9676	78.9938	60.8627	35.0225	61.227	75.0715	82.5764	87.5328	85.0218	95.05	53.9606	95.1344	77.2364	79.9709	45.2321	69.0903	76.4375	50.2511	82.3579	90.7904	75.7856	44.1384	70.2365	69.4519	92.2269	76.7705
CSRNP1	23.9113	33.0561	26.644	33.1253	29.7974	23.0102	35.729	18.0904	37.0055	28.6822	28.4041	17.2578	107.451	57.3357	89.2257	41.4745	54.5527	46.4677	113.64	48.42	100.123	67.4709	67.8762	102.43	73.3514	56.2693	50.4324	40.2177	42.5778	28.5603	31.6091	49.6527	36.4358	39.1362	31.8801	34.3273	20.4884	34.2472	31.8878	26.8564	24.3866	31.5413	23.7452	38.2756	30.3451	23.4122	57.6303	28.3775	24.9735
CSRP1	0	0	0	0	1.48987	0.575255	0	0	0	0	0	0	0	0	0	0	0	0	0	0	0	0	0	0	0	0	0	0	0	0	0	0	0	0	0	0	0	0	0	0.516469	0	0	0	0	0	0	0.73885	0	0
CST1	0	0	0.666099	0	0	0	0	0	0	0	0	0	0	0	0	0	0	0	0	0	0	0	0	0	0.705302	0	0.70045	0	0	0	0	0	0	0	0	0	0	0	0	0	0	0	0.698388	0	0.91955	0	0	0	0
CST6	2.81309	3.24079	2.6644	3.68059	0.744934	6.90307	2.4223	4.52259	4.02233	4.91694	2.43464	6.2128	0	6.37063	0	3.3628	1.74104	0	3.75669	1.40348	0	2.62023	0.64644	0	2.82121	1.14835	0.70045	1.20053	2.24094	1.86263	4.25507	3.40087	2.11222	0.592973	2.53017	2.86061	3.9655	0.646173	8.50342	3.61529	4.43392	2.92049	7.68227	6.8896	0.91955	2.40125	1.4777	0.644943	8.32451
CSTA	0	1.29632	0.666099	0.613431	0	0.575255	0	0	0	1.63898	0	0	4.54017	9.55594	13.0974	9.52793	16.2497	19.8171	6.57421	3.5087	5.46123	11.791	9.05015	6.28959	7.05302	1.14835	2.10135	5.40238	4.48188	6.20875	4.25507	0	3.69639	0.592973	1.01207	4.57697	0.660916	0.646173	3.18878	1.03294	1.47797	1.7523	0	0	0	0	0	0	0
CT45A6	0.703272	1.29632	0	0	4.46961	0.575255	0	0	0.804466	0	0	0	0	0	0.818584	0	0	0.683349	0	0	0	0	0	0	0	3.44506	0.70045	0	0	0	0.607867	2.04052	0	0	0	0	0	1.29235	0	0	0	0	0.698388	0	2.75865	0	0	0	0
CTCF	45.7127	39.5377	34.6372	41.0999	9.68415	33.3648	39.3624	21.8592	35.3965	28.6822	31.6503	47.6314	18.9174	17.2007	27.8319	24.6605	32.4995	22.5505	14.0876	37.8939	11.8327	41.9236	21.9789	18.8688	30.328	10.3352	10.5068	24.0106	25.7708	29.802	28.5697	24.4863	39.0761	7.70865	30.8681	30.8946	26.4367	14.2158	18.0698	34.087	21.4306	39.7187	27.9355	27.5584	8.27595	37.8197	35.4648	30.9573	28.6733
CTGF	4.92291	5.18527	9.32539	9.20147	26.8176	5.75255	10.9004	8.29142	14.4804	8.1949	8.11545	11.045	29.5111	6.37063	27.0133	8.407	11.0266	9.56689	17.8443	5.61391	33.6776	8.51574	8.40371	30.5494	10.5795	25.2637	42.027	9.60423	14.0059	8.07138	5.4708	12.9233	11.6172	13.0454	9.61465	9.15395	8.59191	25.2008	28.699	5.16469	20.6916	7.00918	11.1742	11.4827	15.6323	10.8056	23.6432	5.80449	2.77484
CTH	68.9207	60.2788	51.9557	54.5954	13.4088	66.7296	58.1353	44.4721	60.335	68.8372	56.8082	55.2249	408.615	450.403	397.013	389.524	560.036	479.028	466.769	606.303	324.033	546.317	624.461	358.506	617.845	287.088	157.601	420.185	532.223	417.228	398.153	274.11	390.761	121.559	389.14	273.474	273.619	62.0327	151.999	142.546	144.102	153.034	155.741	120.185	33.1038	106.255	93.834	115.445	82.3201
CTHRC1	86.5025	117.965	85.2607	72.9983	11.174	77.6595	45.4182	92.7131	45.0501	74.5736	109.559	100.785	4.54017	36.9496	9.00443	36.4303	27.8567	34.8508	12.2093	20.3504	7.28164	24.8922	49.1294	9.88363	25.3909	9.18682	3.50225	15.0066	31.3731	31.0438	32.8248	23.1259	32.2114	2.96487	33.9043	40.6206	29.0803	8.40026	13.8181	49.5811	12.5628	57.8258	48.1888	35.979	7.3564	46.8243	19.949	47.7258	54.5718
CTNNAL1	24.6145	20.0929	35.9694	24.5372	5.95948	23.5855	35.1234	19.5979	37.0055	31.9601	27.5925	23.4706	24.2142	26.7566	14.7345	17.3745	29.0174	12.9836	14.0876	20.3504	14.5633	14.4113	31.6755	18.8688	26.8015	28.7088	5.6036	13.8061	19.6082	27.3185	20.0596	21.0854	27.4589	8.8946	28.3379	18.3079	29.0803	7.10791	12.7551	34.6035	16.2577	26.2844	34.221	27.5584	7.3564	37.2194	27.3375	27.7326	24.9735
CTNNB1	4024.13	4186.46	4889.17	3876.27	1218.71	3614.33	3921.71	3424.36	3756.05	4577.67	4246.82	3212.02	1521.71	2653.37	1552.85	2648.2	2201.26	2279.65	1549.64	2469.42	1308.88	2332.66	2247.02	1570.6	2356.41	1252.85	829.333	2035.5	2730.02	3118.66	2713.52	2424.82	2728.46	1243.46	3165.24	2388.04	3448	1115.3	1885.63	3099.33	2015.22	3136.61	3312.45	3431.79	949.895	4031.1	2320.73	3888.36	2817.38
CTNND1	65.4043	47.3156	72.6048	41.0999	67.789	37.3916	60.5576	71.6077	73.2064	56.5448	62.489	51.7733	60.5356	45.8685	55.6637	39.7931	30.1781	47.8344	57.2896	44.9113	49.1511	59.6102	51.0687	89.8512	52.1924	43.6374	71.4459	75.6333	75.0715	49.67	51.0608	59.8553	33.7956	57.5184	72.8689	52.6352	64.1089	91.1105	68.0274	59.9105	47.2952	54.3212	42.6017	55.8823	69.8858	46.8243	80.5347	66.4292	47.1722
CTPS1	727.184	691.585	809.31	694.404	535.608	671.323	685.512	625.625	732.064	686.733	625.701	503.927	450.233	473.338	385.553	466.308	415.529	402.493	467.708	543.146	456.923	569.244	454.447	516.644	536.735	364.028	373.34	535.436	616.258	657.507	565.316	551.621	567.132	479.715	676.567	541.227	736.261	388.996	501.702	620.796	429.351	601.037	561.504	692.788	356.785	737.183	596.252	619.146	552.192
CTSB	575.277	511.397	511.564	535.525	218.266	552.821	532.301	382.159	496.356	579.379	516.143	498.404	363.213	406.446	419.115	498.255	499.68	537.112	459.256	493.323	388.658	522.08	482.244	327.957	467.615	276.753	147.795	394.974	425.218	427.162	408.487	340.767	446.207	230.074	417.478	425.086	473.216	179.636	368.836	446.746	327.371	506.413	452.555	448.59	163.68	458.638	489.119	528.209	479.122
CTSD	92.832	81.668	60.615	66.864	38.7366	56.375	74.4859	61.8088	46.6591	71.2956	73.0391	71.7923	127.125	178.378	108.053	187.196	140.444	193.388	99.5524	118.594	59.1634	193.897	164.842	86.2572	164.335	48.2308	43.4279	124.855	132.215	126.659	102.73	74.139	109.836	56.9254	143.208	121.29	113.017	53.6324	38.2654	82.6351	53.2071	93.4558	70.5372	93.3924	34.0233	88.2459	76.8404	85.7775	106.369
CTSG	0	0	1.3322	0	0.744934	0	0	0	0	0	0	0	0	0	0	0	0.580348	0	1.87835	0	0	0	0	0.898512	0	1.14835	1.4009	0	0	0	0	0	0	0.592973	0	0.572122	0	0.646173	0	1.03294	0	0	0	0	0.91955	0	0	0	0
CTSL	18.9884	23.9819	29.9745	22.0835	59.5948	16.1072	22.4063	18.0904	60.335	13.1118	25.9695	25.5415	44.645	14.6524	139.978	14.5721	15.6694	17.7671	57.2896	15.4383	75.5471	17.6865	16.8074	59.3018	16.9273	83.8297	46.9302	18.0079	18.4877	21.1098	17.0203	45.5717	17.9539	27.2768	22.2655	16.0194	17.1838	30.3702	166.88	11.8788	228.347	15.7707	15.3645	17.6068	39.5406	19.21	39.8979	16.1236	21.2737
CTSS	7.736	9.72238	15.9864	12.8821	32.0322	12.0804	15.745	23.3667	25.7429	19.6678	20.2886	5.52249	18.1607	15.9266	22.1018	11.7698	12.1873	15.0337	22.5402	18.2452	28.2164	16.3764	13.5752	28.7524	18.3379	29.8572	25.9167	18.6082	17.9275	15.5219	17.0203	29.2475	13.7294	27.2768	18.7233	9.15395	15.862	29.724	34.0137	17.0435	26.6035	16.9389	20.9516	22.1998	17.4714	22.2116	31.7706	21.9281	15.7241
CTTN	318.582	300.097	273.101	278.498	163.886	276.123	392.413	243.466	297.653	304.031	263.752	263.699	314.028	256.099	262.766	251.649	280.888	251.472	322.137	301.046	300.368	328.839	287.666	281.234	332.197	151.582	171.61	272.52	299.165	283.74	289.345	261.867	285.678	204.576	298.054	303.224	290.142	190.621	221.089	285.091	209.872	240.064	235.357	242.667	118.622	262.937	310.317	272.811	230.311
CTTNBP2	23.208	29.1671	18.6508	20.2432	4.46961	29.9133	29.6732	17.3366	16.8938	35.2381	32.4618	31.7543	6.81025	15.9266	4.09292	16.2535	16.2497	12.3003	12.2093	18.2452	14.5633	15.7214	13.5752	10.7821	11.9901	6.89011	4.2027	16.2071	13.4456	20.4889	20.0596	8.84226	26.4028	2.96487	17.7112	21.1685	16.5229	3.87704	11.6922	14.4611	8.86784	22.1957	32.8242	19.1378	0.91955	16.2084	16.9936	20.6382	16.649
CX3CL1	2.10982	2.59263	0.666099	1.22686	2.97974	0	3.02788	1.50753	5.63126	2.45847	0	0	3.78347	1.91119	4.91151	1.6814	1.74104	3.41675	3.75669	1.40348	2.73062	1.31011	2.58576	2.69554	0	3.44506	4.2027	0.600264	1.12047	0	1.8236	2.7207	1.05611	4.15081	1.5181	0	0.660916	2.58469	4.25171	0.516469	0	0	0.698388	0.765512	5.5173	0.600312	5.17195	0.644943	0
CXCL1	0	0	0	0.613431	0.744934	0	0	0	0	0	0	0.690311	0.756695	0	0	0	0.580348	0	0	0.701739	0	0	0.64644	0	0	0	0.70045	0	0	0	0	0	0	0.592973	0	0	0	0	0	0	0	0	0	0	0	0	0.73885	0	0
CXCL11	0	0	0	0	0	0	0	0	0	0	0	0	0	0	0	0	0	0	0	0	0	0	0	0.898512	0	0	0	0	0	0	0	0	0	0	0	0	0	0	0	0	0	0	0	0	0	0	0	0	0
CXCL12	4.21963	5.83343	6.66099	2.45372	2.2348	3.45153	3.63346	3.01506	2.4134	7.37541	9.73854	1.38062	6.81025	1.27413	6.54868	3.92327	6.96418	2.7334	2.81752	2.80696	8.19185	1.31011	7.11084	1.79702	6.34772	0	1.4009	1.80079	4.48188	1.24175	0.607867	2.04052	1.05611	0	0.506034	3.43273	3.30458	0	3.18878	1.54941	2.95595	1.7523	1.39678	5.35858	0	1.80094	2.21655	2.57977	1.84989
CXCL14	0.703272	0	0.666099	0.613431	2.2348	1.15051	0.605576	0	0	0	0.811545	0.690311	6.81025	0	11.4602	0.560466	1.1607	1.3667	6.57421	0.701739	7.28164	2.62023	0.64644	8.08661	0	8.03847	1.4009	0	0.560235	0	2.43147	3.40087	0.528056	1.18595	0	0.572122	0	1.93852	6.37756	0.516469	2.21696	3.50459	0.698388	2.29653	3.6782	0.600312	2.21655	0	0
CXCL17	0	0	0	0	0.744934	0	0	0	0	0	0	0	0	0	2.45575	0	0	0	0	0	0.910205	0	0	0	0	0	0	0	0	0	0	0	0	0	0	0	0	0	2.12585	0	0	0	0	0	0	0	0	0	0
CXCL2	0	0	0	0	0	0	0	0.753765	0	0	0	0	1.51339	0	0.818584	0	0.580348	0.683349	0	0.701739	0	0	0	0	0	0	0	0	1.12047	0.620875	0	0	0.528056	0	0	0	0	0	0	0	0	0	0	0	0	0	0	1.28989	0
CXCL3	0	0	0	0	0.744934	0	0	0	0	0	0	0	0	0	0	0	0	0	0	0	0	0	0	1.79702	0	0	0.70045	0	0	0	0	0	0	0	0	0	0	0	0	0	0	0	0	0	0	0	0	0	0
CXCL5	0	0	1.3322	0	0	0	0	1.50753	0	0	0.811545	0.690311	0	1.91119	5.73009	0	0.580348	0.683349	0	0	1.82041	0	0.64644	0.898512	2.82121	3.44506	0.70045	0	1.6807	0	0	0	0	0	0	1.14424	0	0	2.12585	1.03294	0.738987	0	0	0	1.8391	0	2.9554	0	0.924945
CXCL6	0	0	0	0	0.744934	0	0	0	0	0	0	0	0	0	0	0	0	0	0	0	0	0	0	0	0.705302	0	1.4009	0	0	0	0	0	0	0	0	0	0	0	0	0.516469	0	0	0	0	0	0	0	0	0
CXCL8	3.51636	4.53711	7.32709	2.45372	2.2348	1.72577	1.21115	0	1.60893	2.45847	3.24618	3.45155	0.756695	2.54825	0	1.6814	1.74104	0	4.69587	1.40348	1.82041	0	1.29288	3.59405	2.82121	0	2.8018	0.600264	0.560235	1.86263	0	0.680174	2.64028	2.37189	2.02414	4.57697	2.64367	2.58469	0	3.09882	0.738987	1.7523	0.698388	1.53102	0.91955	1.80094	4.4331	6.44943	0.924945
CXCL9	0	0	0	0	1.48987	0	0	0	0.804466	0	0	0	0	0	0	0	0	0	0	0	0.910205	0	0	0	0	0	0	0	0	0	0	0	0	0	0	0	0	0	0	0	0	0	0	0	0.91955	0	0	0	0
CXCR4	686.394	799.828	655.442	834.88	213.796	890.496	558.341	517.837	808.489	838.338	819.661	716.543	668.161	659.36	633.584	745.42	732.98	604.764	554.112	776.825	417.784	533.216	633.511	469.922	653.11	378.956	224.144	390.172	513.735	694.139	680.811	762.475	898.223	282.255	637.097	568.689	794.421	248.131	674.959	797.945	641.441	891.334	1041.99	844.359	235.405	726.978	748.455	909.37	911.996
CXorf56	1.40654	1.29632	0.666099	1.84029	2.2348	0	1.21115	0.753765	1.60893	0.81949	0	2.07093	2.27008	1.91119	0	1.12093	2.90174	3.41675	0.939173	2.10522	5.46123	1.31011	0	0	2.11591	4.59341	2.10135	2.40106	2.24094	0.620875	4.25507	2.7207	0.528056	2.37189	2.53017	2.86061	1.98275	0	2.12585	1.03294	0.738987	1.7523	3.49194	2.29653	1.8391	0.600312	5.17195	4.5146	0
CYAT1	0	0	0	0	1.48987	0.575255	0.605576	0	0	0	0	0	0	0	0	0	0	0	0	0	0	0	0	0	0	0	0.70045	0	1.6807	0	0	0	0	0	0	0	0	0.646173	0	0	0	0	0	0	0.91955	0	0	0	0
CYB561	23.9113	23.9819	24.6457	14.7223	2.97974	21.2845	16.9561	25.628	10.4581	18.0288	23.5348	14.4965	27.9977	26.1196	24.5575	34.1885	25.5353	21.1838	26.2969	16.14	9.10205	29.4776	34.9077	11.6807	31.0333	9.18682	7.0045	22.81	28.0117	26.0768	21.2753	21.7656	27.9869	7.11568	20.2414	32.0388	31.0631	12.9235	14.881	16.527	9.60683	22.7798	11.8726	26.7929	7.3564	16.8087	20.6878	19.3483	20.3488
CYBB	0	0.648159	0.666099	0	0	0	0	0.753765	2.4134	0	0	1.38062	1.51339	0	0	0.560466	1.1607	1.3667	2.81752	3.5087	0	0	0	0	0	0	0	0.600264	0	0.620875	1.8236	1.36035	0	0	2.02414	1.71636	0	0	0	0	0	1.1682	0	0.765512	0	0	0.73885	2.57977	0
CYBRD1	7.736	11.6669	13.322	16.5626	5.21454	5.1773	12.7171	12.814	12.8715	11.4729	15.4194	8.28373	11.3504	6.37063	10.6416	8.407	17.4104	9.56689	7.51339	9.82435	12.7429	13.1011	10.343	12.5792	6.34772	11.4835	7.0045	11.405	14.5661	13.0384	6.68654	19.0449	12.1453	6.5227	10.1207	8.0097	15.2011	5.81556	0	4.64822	7.38987	9.92967	10.4758	13.0137	10.115	12.0062	14.0382	11.609	12.0243
CYC1	52.7454	58.3343	49.9574	51.5282	106.526	43.1442	82.3584	92.7131	85.2734	55.7253	44.635	44.8702	102.154	39.4979	143.252	38.6722	35.4012	45.7844	103.309	50.5252	119.237	70.7461	39.4328	76.3735	52.1924	67.7528	142.892	76.8338	61.6258	44.0822	39.5113	68.6976	57.5581	85.9811	52.6275	60.6449	40.3159	121.481	123.3	51.1305	117.499	35.63	45.3952	48.9927	143.45	54.0281	138.165	48.3707	49.947
CYCS	514.795	495.841	570.181	587.667	730.036	597.115	712.763	574.369	654.031	562.99	522.635	548.797	413.912	421.099	415.022	357.578	329.638	471.511	441.412	370.518	603.466	373.382	347.784	548.092	416.834	636.187	526.038	530.634	398.327	406.053	509.392	594.472	403.963	656.421	450.37	548.093	491.722	617.096	644.134	500.459	682.085	526.273	526.584	635.375	593.109	567.295	732.94	544.977	529.069
CYP11A1	0	0	0	0	0	0	0	0	0	0	0	0	0	0	0	0	0	0	0	0	0	0	0	0	0	0	1.4009	0	0.560235	0	0	0	0	0	0	0	0	0	0	0	0	0	0	0	0	0	0	0	0
CYP11B1	0	0	0	0	1.48987	0	0	0	0	0	0	0	0	0	0	0	0	0	0	0	0	0	0	0	0	0	0	0	0	0	0	0	0	0	0	0	0	0	0	0	0	0	0	0	0	0	0	0	0
CYP11B2	0	0.648159	0	0.613431	1.48987	0	0	0	0	0	0	0	0	0.637063	0	0.560466	0	0.683349	0	0	0	0	0	0	0	0	0.70045	0	0	0	0	0	0	0	1.01207	0	0	1.29235	1.06293	0	0	0	0	0.765512	0	0	0	0.644943	0.924945
CYP17A1	0	0	0	0	0	0	0	0	0	0	0	0	0	0	0	0	0	0	0	0	0	0	0	0	0	0	0	0	0	0	0	0	0	0	0	0.572122	0	0	0	0	0	0	0	0	0	0	0	0	0
CYP19A1	0	0	0	0	0	0	0	0	0	0	0	0.690311	0	0	0	0	0	0	0	0	0	0	0.64644	0	0	0	0	1.20053	0	0.620875	0	0	0	0	0	0	0	0	0	0.516469	0	0.584099	0	0	0	0	0	0	0
CYP1A1	2.10982	1.29632	0	0.613431	0	1.15051	0	0	3.21787	1.63898	1.62309	2.76124	4.54017	0.637063	1.63717	1.12093	1.74104	0	0.939173	1.40348	4.55103	0.655057	0	0	1.4106	1.14835	2.10135	0	2.80117	0	0.607867	0	1.05611	1.18595	0	1.71636	2.64367	0	2.12585	0.516469	0	1.1682	0	0	0	1.20062	0.73885	0	0
CYP1A2	0	0	0	0	0.744934	0	0	0	0	0	0	0	0	0	1.63717	0	0	0	0	0	0	0	0	0	0	0	0	0	0	0	0	0	0	0	0	0.572122	0	0	0	0	1.47797	0	0	0	0	0	0	0	0
CYP1B1	2.81309	0.648159	5.32879	1.84029	0.744934	0.575255	2.4223	2.2613	0	2.45847	0.811545	1.38062	1.51339	1.27413	1.63717	1.6814	0.580348	1.3667	2.81752	0.701739	0.910205	3.27528	1.93932	4.49256	1.4106	0	1.4009	1.20053	0.560235	3.10438	0.607867	1.36035	1.05611	1.18595	0.506034	0.572122	2.64367	0.646173	5.31464	0	8.12886	1.1682	0.698388	2.29653	1.8391	2.40125	2.21655	0	0.924945
CYP24A1	0.703272	0	0	1.22686	0	0	0	0	0	0	0	0.690311	0	0	0	0	0	0	0	0	0	0	0	0	0	0	0	0	0	0	0	0	0	0	0	0	0	0.646173	0	0	0	0	0.698388	0	1.8391	0	0	0	0
CYP26A1	0	0	0	0	0	0	0	0	0	0	0	0	0.756695	0	0.818584	0	0	0	0	0	0	0	0	0	0	0	0	0	0	0	0	0	0	0	0	0	0	1.29235	0	0	0	0	0.698388	0	0	0	0	0	0
CYP26B1	2.10982	2.59263	5.99489	6.13431	17.1335	4.60204	10.2948	9.04518	11.2625	4.91694	1.62309	6.90311	15.8906	4.45944	10.6416	5.0442	2.32139	4.78344	12.2093	1.40348	14.5633	5.89551	3.87864	7.1881	1.4106	9.18682	7.0045	3.00132	3.92164	4.967	3.03933	12.2431	2.11222	9.48757	2.53017	1.71636	1.98275	16.1543	8.50342	7.23057	12.5628	2.33639	2.79355	3.82756	10.115	1.80094	19.949	0.644943	1.84989
CYP2A13	0	0	0	0	0	0	0	0	0	0	0	0	3.02678	0	0	0	0	0	0	0	0	0	0	0	0	0	0	0	0	0	0	0	0	0	0	0	0	0	0	0	0	0	0	0	0	0	0	0	0
CYP2A6	0	0	0.666099	0	1.48987	0	0	0	0	0	0	0	0	0	0	0	0	0	0	0	0	0	0	0	0	0	0	0	0	0	0	0	0	0	0	0	0	0	0	0	0	0	0	0	0.91955	0	0.73885	0	0
CYP2A7	0	0	0	0	0	0	0	0	0	0	0	0	0	0	3.27434	0	0	0	0	0	0.910205	0	0	0	0	0	0	0	0	0	0	0	0	0	0	0	0	0.646173	0	0	0	0	0	0	1.8391	0	0	0	0
CYP2B6	0	0.648159	0	0	0.744934	0	0	0.753765	0	0	1.62309	0	0.756695	0	0.818584	0	0	0	0.939173	0	0.910205	0	0	0.898512	0	1.14835	0	0	0	0	0	0	0	0.592973	0	0	0	0	0	0	0	0	0	0	0	0	0.73885	0	0.924945
CYP2B7P	0	0	0	0	0.744934	0	0	0	0	0	0.811545	0	0.756695	0	0	0	0	0	0	0	0	0	0	0	0	0	0	0	0	0	0	0	0	0	0	0	0.660916	0	0	0	0	0	0	0	0	0	0.73885	1.28989	0
CYP2C18	0	0	0.666099	0	0.744934	0	0	0	0	0	0	0	0	0	0	0	0.580348	0	0	0	0	0	0	0	0	0	0	0	0	0	0	0	0	0	0	0	0	0.646173	0	0	0	0	0	0	0	0	0	0	0
CYP2C19	9.84581	20.7411	5.32879	4.29402	11.919	4.02679	4.23903	6.03012	8.04466	4.09745	16.2309	17.9481	14.3772	14.0154	27.8319	9.52793	6.38383	19.8171	14.0876	6.31565	22.7551	7.20563	12.2824	18.8688	14.8113	19.522	11.2072	8.4037	5.60235	5.58788	13.9809	23.8061	7.39278	5.92973	9.10861	9.72607	3.30458	10.9849	34.0137	6.19763	36.2104	12.8502	8.38065	7.65512	19.3105	2.40125	13.2993	9.67415	9.24945
CYP2C8	0	0	0	0	0	1.72577	0	0	0	0	0	0	0	0	0	0	0	0	0	0	0	0	0	0.898512	0	1.14835	1.4009	0.600264	0	0	0	0	0	0.592973	0	0	0.660916	0	0	0	0	0	0	0	0.91955	0.600312	0	0	0
CYP2C9	0	0	1.9983	0.613431	0	0	0	0	0	0	0	0	1.51339	0	0	1.6814	0	0	0	0	0	0	0	0	1.4106	2.2967	1.4009	0.600264	1.12047	0	0	0	0	0	0	0	0.660916	1.29235	1.06293	0	0	0	0	0	1.8391	0.600312	0	0	0
CYP2D6	16.1753	14.2595	14.6542	18.4029	23.8379	9.20409	26.6454	19.5979	11.2625	8.1949	12.9847	14.4965	12.1071	12.7413	13.0974	12.3303	8.70522	6.83349	16.9051	7.71913	13.6531	19.6517	6.4644	16.1732	18.3379	12.6319	11.2072	16.8074	12.3252	11.1758	8.51014	18.3647	20.0661	19.5681	18.2172	14.303	17.8447	15.5082	13.8181	13.9447	11.0848	8.76148	13.9678	11.4827	12.8737	12.6066	19.949	9.02921	9.24945
CYP2E1	4.92291	9.07422	5.32879	4.90745	9.68415	5.1773	6.66134	3.76883	9.6536	3.27796	11.3616	3.45155	5.29686	5.73357	6.54868	2.80233	3.48209	8.88354	6.57421	1.40348	6.37144	5.89551	3.2322	6.28959	4.93712	0	2.10135	6.60291	3.92164	1.86263	7.2944	9.52244	4.7525	5.92973	6.07241	8.0097	10.5747	5.16939	6.37756	7.23057	0.738987	12.2661	6.98388	3.82756	2.75865	4.8025	8.12735	4.5146	2.77484
CYP2F1	0	0	0	0	0	0	0	0	0	0	0	0	0	0	0	0	0	0	0	0	0	0	0	0	0	0	0	0	0	0	0	0	0	0	0	0	0	0.646173	0	0	0	0	0	0	0	0	0.73885	0	0
CYP2W1	0	0	0	0	0	0	0.605576	0	0.804466	0	0	3.45155	0	0	1.63717	0	0	0	0	0	0	0	0	0	1.4106	1.14835	0.70045	0	0	1.24175	0	0.680174	0	1.18595	0	0	0	0	0	0.516469	0	1.7523	0	0	0	0	0	0	0
CYP39A1	0.703272	1.94448	0	1.22686	1.48987	0	2.4223	0.753765	0	4.91694	0	0.690311	0	0	0	0.560466	1.74104	0.683349	0	0	0	1.31011	1.29288	0	0.705302	1.14835	2.10135	0	0	1.24175	1.21573	0	0	2.96487	0	0.572122	0	0.646173	0	0	0.738987	0	2.79355	0.765512	1.8391	0	0	0.644943	0
CYP3A4	0	0	0	0	0.744934	0	0	0	0	0.81949	0	0	0	0	0	0	0	0	0	0	0	0	0	0	0	0	1.4009	0.600264	0	0	0	0	0	0.592973	0	1.14424	0	0.646173	4.25171	0	0.738987	0	0	0	1.8391	0	0	0	0
CYP3A5	5.62618	10.3705	5.32879	6.74774	3.72467	4.60204	7.26691	3.76883	4.8268	5.73643	5.68082	4.14186	7.56695	15.9266	10.6416	20.7373	11.607	10.9336	8.45256	9.82435	8.19185	11.791	13.5752	4.49256	7.05302	1.14835	2.8018	6.60291	12.8854	11.7966	6.07867	5.44139	11.0892	5.33676	10.1207	9.15395	5.28733	1.93852	4.25171	7.74704	3.69493	4.08869	2.79355	3.06205	0.91955	7.80406	3.69425	7.09438	10.1744
CYP3A7	0	0	0.666099	0	0	0.575255	0	0	0	0	3.24618	0	0.756695	1.91119	0	2.24187	2.90174	0	0	0.701739	0	0.655057	5.17152	0	1.4106	0	0	0	1.6807	1.24175	0.607867	0.680174	0	0.592973	0.506034	0	1.32183	0	0	2.06588	0	1.1682	0	0	0.91955	1.80094	0	1.28989	0
CYP3A7-CYP3AP1	0.703272	1.29632	3.99659	2.45372	0.744934	0.575255	2.4223	1.50753	5.63126	1.63898	2.43464	2.07093	7.56695	6.37063	5.73009	2.80233	4.64278	2.7334	3.75669	8.42087	5.46123	0.655057	7.11084	9.88363	2.82121	5.74176	5.6036	3.00132	3.92164	3.10438	2.43147	5.44139	3.69639	4.15081	3.54224	6.29334	3.30458	2.58469	6.37756	0	5.17291	5.25689	2.09516	8.42063	5.5173	5.40281	3.69425	2.57977	0.924945
CYP4A11	0	0.648159	0	0	0	0	0	0	0	0	0	0	0	0	0	0	0	0	0	0	0.910205	0.655057	0.64644	0	0	0	0	0	0	0	0	0	0	0	0	0	0	0	2.12585	0	0	0	0	0	0	0	0	0	0
CYP4A22	0	0	0	0	0	0	0	0	0	0	0	0	0	0	0	0	0	0	0	0	0	0	0	0	0	0	0	0	0	0	0	0	0	0	0.506034	0	0	0	0	0	0	0	0	0	0	0	0	0	0
CYP4B1	0	0	0	0	0	0	0	0	0	0	0	0	0	0	0	0	0	0	0	0	0	0	0	0	0	0	0	0	0	0	0	0	0	0	0	0	0	0	0	0	0	0	0.698388	0	0	0	0	0	0
CYP4F2	0	0.648159	0	0	0	0	0	0	0	1.63898	0	0	0	0.637063	3.27434	1.12093	0	0	0	0	0	0	0.64644	0	0.705302	0	0.70045	0.600264	0	1.24175	0	0	0	1.18595	0	0	0.660916	0	1.06293	0	0	0	0	0	2.75865	0	0	0.644943	0
CYP4F3	0	0	0	0	0	0	0	0	0	0	0	0	0	0	0	0	0	0	0	0	0	0	0	0	0	0	0	0	0	0	0	0	0	0.592973	0	0	0	0	0	0	0	0	0	0	0	0	0	0	0
CYP51A1	1699.11	1836.88	1672.57	1710.86	570.62	1754.53	1573.89	1334.16	1454.48	1686.51	1687.2	1483.48	854.308	1284.32	740.819	1306.45	1243.69	1262.15	910.998	1379.62	649.887	1234.78	1215.95	804.168	1436	587.956	519.034	1049.26	1352.97	1465.27	1528.79	1178.74	1589.98	641.004	1452.82	1242.08	1548.53	588.664	853.531	1495.18	807.713	1511.06	1509.22	1411.6	468.051	1524.19	1034.39	1654.92	1418.87
CYP7A1	0	0	0	0	0	0	0	0	0	0	0	0	0	0	0	0	0	0	0	0	0	0	0	0	0	0	0	0	0	0	0	0	0	0	0	1.71636	0	0	0	0	0	0	0	0	0.91955	0	0	0	0
CYR61	1.40654	0.648159	0	0	1.48987	0	0	1.50753	0	0.81949	0	0	0.756695	0	2.45575	0	0	0	0	0	0	1.31011	0.64644	2.69554	0	1.14835	1.4009	0.600264	0	0	0	1.36035	0.528056	1.18595	1.01207	0	0	0	0	0.516469	1.47797	0	0	0	0.91955	0	0	0	1.84989
CYTH1	6.32945	3.24079	3.3305	3.68059	4.46961	2.30102	3.63346	3.01506	5.63126	3.27796	4.86927	3.45155	4.54017	3.82238	4.09292	3.3628	2.32139	2.05005	4.69587	4.91217	0.910205	1.31011	5.81796	0.898512	3.52651	1.14835	2.10135	0.600264	3.92164	2.4835	3.03933	3.40087	2.11222	0	2.53017	0.572122	6.60916	0.646173	0	3.61529	0.738987	2.33639	1.39678	3.82756	0	4.20219	2.21655	2.57977	3.69978
CYTIP	1.40654	1.29632	0.666099	0	0	2.30102	0	3.01506	0	0	0	0	1.51339	0	0	0	0	0.683349	0	0	0	0	1.29288	1.79702	0	4.59341	0.70045	1.20053	0	0.620875	0.607867	0.680174	0	0.592973	1.01207	0	0	0	0	0.516469	0.738987	0	0	0	1.8391	0	1.4777	0	0.924945
DAAM1	638.571	515.934	689.413	544.727	640.644	517.155	629.194	618.841	645.182	523.654	466.639	425.231	682.539	461.233	503.429	406.338	443.386	448.96	614.219	463.85	557.046	474.261	512.627	677.478	453.509	548.912	520.435	536.636	624.662	649.436	603.612	555.022	429.309	521.223	569.288	558.963	608.704	466.537	492.135	485.998	615.576	458.517	468.618	545.81	479.085	630.928	551.182	538.528	465.247
DACH1	385.393	377.228	501.573	296.901	107.271	291.655	304.605	391.958	352.356	372.868	461.769	327.207	136.962	194.941	265.221	253.891	150.89	200.221	174.686	192.277	167.478	210.928	231.425	162.631	210.18	143.544	79.8513	170.475	281.798	314.163	252.265	205.413	213.334	79.4584	325.38	242.58	340.372	107.265	285.927	260.817	277.859	254.083	275.863	274.053	100.231	307.96	212.789	312.153	294.133
DAD1	812.28	897.7	837.953	717.101	87.9023	857.706	388.78	639.193	464.982	700.664	879.715	838.728	98.3703	498.183	178.451	544.213	442.806	494.061	150.268	432.973	103.763	296.741	410.489	82.6631	356.883	125.17	47.6306	286.326	369.755	412.882	411.526	245.543	415.052	99.0265	327.91	392.475	453.389	77.5408	233.844	569.149	181.791	616.808	621.565	417.969	72.6444	587.105	229.044	618.501	707.583
DAG1	93.5352	103.705	91.9217	98.7624	38.7366	100.094	106.581	85.1755	113.43	112.27	90.0815	106.308	33.2946	61.158	34.3805	63.3327	48.1689	66.9682	26.2969	50.5252	43.6899	59.6102	49.1294	41.3316	63.4772	42.489	19.6126	42.0185	53.7825	66.4337	59.571	63.9364	61.7825	30.8346	66.2904	91.5395	72.7008	33.601	57.3981	83.668	50.9901	104.554	81.013	84.9718	38.6211	85.2443	91.6174	77.3932	98.9691
DAPK1	307.33	298.801	271.768	297.514	385.876	308.912	449.337	203.517	436.825	363.854	284.852	256.105	495.635	199.401	339.713	205.691	214.148	194.071	452.682	268.064	407.772	287.57	204.275	495.979	354.062	327.28	320.806	253.912	234.738	232.207	288.737	357.091	285.15	345.703	319.307	242.007	349.625	387.704	510.205	247.905	433.046	284.456	296.815	364.384	323.681	267.139	518.673	289.58	265.459
DAXX	638.571	558.065	688.747	683.362	1223.18	646.012	820.556	741.705	842.276	726.888	572.951	522.565	1022.29	696.947	881.615	666.395	735.301	560.346	1076.29	759.282	1112.27	818.166	806.757	1186.04	678.501	1188.54	1095.5	1077.47	884.611	814.589	742.205	918.235	669.046	1279.64	938.693	767.215	890.254	1216.74	1028.91	701.882	961.422	722.53	713.054	880.338	1031.73	797.215	887.359	679.77	642.837
DAZL	0	0	0	0.613431	0	1.15051	0	0.753765	0.804466	0	0	0	0	0	0	0	0	0	0	0	0	0	1.29288	0	0	0	0	0	0	0	0	0	0	0	0	0	0	0	0	0	0	0	0	0	0.91955	0	0	0	0
DBF4	171.598	224.911	216.482	242.305	127.384	212.269	257.37	174.874	281.563	275.349	262.941	205.022	160.419	170.096	130.974	169.821	160.176	154.437	229.158	214.732	169.298	163.109	174.539	187.789	203.127	168.808	88.2567	147.065	150.703	172.603	175.674	181.606	215.975	157.731	196.341	155.617	173.16	126.004	215.774	222.082	215.045	193.921	246.531	220.467	106.668	195.702	200.967	225.73	195.163
DBH	2.81309	3.88895	3.99659	4.29402	3.72467	5.1773	4.23903	0.753765	3.21787	6.55592	4.86927	2.76124	3.02678	1.27413	0.818584	3.92327	2.90174	1.3667	0.939173	2.80696	1.82041	1.31011	1.93932	0.898512	1.4106	2.2967	0	0.600264	0.560235	0	1.21573	1.36035	0.528056	0.592973	1.5181	2.28849	1.32183	0.646173	0	0.516469	2.21696	2.92049	0	1.53102	0.91955	2.40125	2.21655	4.5146	5.54967
DBNDD2	92.1287	43.4266	50.6235	47.2342	251.788	37.3916	67.8245	144.723	65.1618	67.1982	57.6197	59.3667	104.424	86.6405	76.9469	71.7397	81.2487	94.3022	122.093	70.1739	123.788	113.98	111.188	284.828	58.5401	183.736	283.682	161.471	115.408	78.8512	75.3755	98.6252	58.0861	228.295	91.5921	113.852	70.0571	207.422	54.2093	58.8775	99.7632	47.8961	47.4904	96.4545	207.818	62.4325	82.7512	74.8134	42.5475
DCC	254.585	252.134	211.153	236.171	122.914	213.995	256.764	145.477	245.362	272.89	238.594	197.429	201.281	132.509	149.801	149.084	134.641	137.353	144.633	146.663	160.196	169.005	148.035	203.064	168.567	86.1264	92.4594	109.848	137.258	176.95	175.066	155.08	165.809	118.595	195.835	138.453	187.039	121.481	163.691	162.171	159.621	189.248	150.153	205.157	93.7941	173.49	239.388	190.903	160.94
DCK	80.1731	74.5383	72.6048	104.897	222.735	94.3419	127.777	101.758	159.284	104.075	96.5739	97.3338	146.799	77.7217	112.965	72.8606	86.4719	87.4687	136.18	82.8052	190.233	96.2934	85.33	174.311	100.153	194.072	159.002	103.846	64.9872	75.7468	85.7092	190.449	83.9608	139.942	81.4715	92.1116	76.6663	180.929	186.012	117.239	182.53	88.1989	91.4888	110.234	198.623	90.6471	166.241	105.126	98.0442
DCN	0	0	0	0.613431	1.48987	2.87628	0	0	0	0	0	0	0	0	0	0	0.580348	0	0	0	0	0	0	0	0	0	0	0	0	1.24175	0	0	0	0.592973	0	0	0	1.29235	0	0	0	0	0	0	0	0.600312	0	0	0.924945
DCP1B	9.14254	16.8521	19.983	10.4283	2.2348	4.60204	10.2948	18.0904	13.6759	14.7508	11.3616	8.97404	6.05356	11.4671	4.09292	11.7698	12.7677	3.41675	2.81752	8.42087	7.28164	11.136	12.2824	0.898512	3.52651	5.74176	2.10135	5.40238	9.52399	12.4175	8.51014	5.44139	14.7856	1.77892	8.60258	9.72607	7.931	2.58469	5.31464	14.9776	2.21696	9.34558	8.38065	9.95165	0.91955	14.4075	7.3885	7.09438	8.32451
DCTD	383.283	403.803	449.617	377.874	284.565	400.953	373.64	330.149	440.043	422.037	391.165	381.742	395.751	386.697	413.385	378.315	377.226	410.009	407.601	447.008	418.695	409.411	427.297	385.462	392.853	460.489	255.664	422.586	442.585	455.102	383.564	415.586	370.695	269.803	408.875	377.6	403.159	241.023	384.78	392	433.785	383.753	390.399	365.149	194.945	411.814	410.062	410.829	346.854
DCTN6	1237.76	1387.71	1611.96	1356.3	535.608	1360.48	1047.65	1230.9	1222.79	1432.47	1528.95	1321.25	668.161	1099.57	789.934	1152.32	1034.18	1000.42	749.46	1171.2	592.544	959.658	1067.27	654.117	919.009	635.039	435.68	905.799	1062.77	1223.75	985.96	946.122	1078.82	515.294	1101.13	925.693	1084.56	491.092	857.782	1174.45	838.011	1168.2	1211	1151.33	448.74	1302.68	849.678	1351.8	1143.23
DCUN1D4	142.061	143.891	135.884	138.022	30.5423	127.707	119.299	153.014	104.581	114.729	135.528	124.946	68.1025	170.096	108.872	167.019	128.257	168.104	78.8906	146.663	34.5878	123.806	163.549	53.0122	157.988	27.5605	23.8153	123.654	160.787	157.702	161.693	89.783	140.991	29.6487	115.882	125.867	144.741	33.601	74.4049	118.272	86.4615	147.193	127.107	86.5028	18.391	133.87	62.8023	150.917	97.1193
DCX	1831.32	1822.62	1627.28	1842.13	909.565	1963.35	1861.54	1331.15	2039.32	1953.66	1722.91	1546.99	1278.81	1153.72	1379.31	1136.63	1164.18	1415.9	1149.55	1240.67	1220.59	1249.85	1227.59	1268.7	1509.35	1126.53	688.543	1074.47	1317.67	1278.38	1428.49	1497.06	1640.67	914.958	1529.74	1528.71	1623.21	815.471	1755.96	1454.38	1813.47	1763.98	1432.39	1686.42	731.042	1440.15	1755.51	1622.03	1859.14
DDB2	9.84581	5.18527	7.99319	5.52088	5.95948	5.75255	7.87249	2.2613	8.04466	5.73643	6.49236	8.28373	3.78347	5.73357	10.6416	5.60466	5.22313	0.683349	0.939173	4.91217	6.37144	2.62023	2.58576	2.69554	4.93712	6.89011	3.50225	2.40106	3.92164	6.20875	4.86294	3.40087	6.33667	1.77892	4.55431	2.86061	3.30458	2.58469	6.37756	5.68116	2.21696	3.50459	4.19033	7.65512	3.6782	8.40437	3.69425	3.22472	5.54967
DDC	14.0654	17.5003	15.3203	11.6552	16.3886	20.1339	9.68922	11.3065	16.8938	15.5703	11.3616	16.5675	8.32364	10.193	0.818584	12.3303	8.70522	7.51684	9.39173	9.12261	6.37144	10.4809	7.11084	12.5792	10.5795	20.6703	18.9122	10.8048	8.40352	8.07138	15.1967	9.52244	6.33667	16.6032	14.169	4.00485	9.25283	18.739	25.5103	14.9776	11.0848	14.0184	18.8565	18.3723	12.8737	16.8087	11.8216	10.3191	24.0486
DDIAS	5.62618	7.7779	2.6644	3.06716	0	6.32781	3.63346	5.27636	1.60893	4.09745	5.68082	5.52249	3.78347	5.73357	0.818584	7.28606	5.80348	2.7334	1.87835	6.31565	0.910205	1.31011	9.05015	1.79702	2.82121	2.2967	1.4009	3.60159	3.92164	4.34613	1.8236	4.76122	3.16833	0.592973	6.57844	2.86061	7.931	2.58469	6.37756	6.19763	2.95595	8.17738	2.79355	12.2482	2.75865	4.8025	5.17195	7.73932	4.62473
DDIT3	81.5796	79.7235	66.6099	77.2923	85.6675	68.4554	107.187	78.3916	118.257	80.31	77.9084	84.9082	1676.84	837.1	1896.66	764.476	1117.17	1162.38	1667.03	1082.78	1962.4	1163.38	1162.94	1967.74	1284.36	1476.78	949.811	1099.68	1056.6	913.308	1005.41	1176.7	985.88	665.316	897.704	871.341	701.893	482.692	1248.94	435.9	1225.24	399.523	561.504	396.535	380.694	318.766	860.761	318.602	302.457
DDIT4	0.703272	2.59263	1.3322	1.22686	5.95948	0.575255	1.81673	1.50753	12.8715	2.45847	0.811545	1.38062	15.8906	3.18531	39.2921	2.24187	6.38383	6.15014	12.2093	4.91217	30.947	7.86068	2.58576	21.5643	7.75832	39.044	15.4099	6.00264	4.48188	4.967	6.68654	24.4863	5.80861	6.5227	2.53017	2.86061	5.28733	12.2773	29.762	3.61529	31.7764	0.584099	2.79355	1.53102	8.27595	1.80094	11.8216	2.57977	1.84989
DDR1	100.568	108.891	101.247	96.9221	121.424	98.3687	188.334	94.2207	121.474	108.992	115.239	95.9532	126.368	52.8762	112.965	81.8281	69.0614	75.1684	130.545	82.8052	154.735	100.224	89.8551	130.284	105.795	133.209	105.068	91.8404	94.1194	47.1865	80.8463	116.99	72.3436	112.072	84.5077	79.5249	116.982	137.635	133.929	80.5692	134.496	80.6056	78.2194	94.1579	105.748	63.0328	155.897	67.0741	96.1943
DDR2	0.703272	0	1.3322	0.613431	2.2348	3.45153	2.4223	1.50753	0	3.27796	3.24618	1.38062	3.02678	10.8301	2.45575	5.0442	6.38383	6.15014	1.87835	3.5087	2.73062	3.93034	6.4644	8.08661	2.82121	0	3.50225	7.20317	9.52399	3.10438	3.03933	1.36035	4.22444	0.592973	7.08448	2.28849	1.32183	0	0	1.54941	1.47797	0.584099	0.698388	0.765512	0.91955	4.20219	0	1.28989	0.924945
DDX10	116.743	88.7977	119.898	95.6952	74.4934	67.3049	109.004	133.416	83.6645	85.227	117.674	83.5276	89.29	107.027	64.6682	104.247	82.9898	85.4186	97.674	82.1035	73.7266	96.2934	81.4514	77.272	89.5734	64.3077	50.4324	93.6412	108.686	111.758	108.2	67.3372	87.1292	72.9357	97.6646	105.27	133.505	67.8482	59.5239	96.5798	85.7225	88.783	90.092	110.999	44.1384	115.26	54.6749	89.6471	89.7197
DDX3Y	0	0	0	0	0	0	0	0	0	0	0	0	0	0	0	0	0	0	0	0	0	0	0	0	0	0	0	0	0	0	0	0	0	0	0	0	0	0	0	0	0	0	0.698388	0	0	0	0	0.644943	0
DDX42	26.0211	17.5003	19.3169	12.2686	11.919	17.2577	15.1394	16.5828	8.04466	12.2924	12.9847	13.8062	9.08034	14.6524	9.82301	17.3745	11.607	14.3503	23.4793	13.333	8.19185	23.582	23.2718	9.88363	24.6856	16.0769	13.3086	31.2137	31.3731	17.3845	15.1967	11.563	11.6172	14.2314	30.362	14.303	15.862	23.2622	6.37756	19.1094	2.21696	9.34558	11.8726	16.8413	20.2301	12.6066	14.0382	18.0584	7.39956
DDX60	2.81309	1.94448	0	1.22686	6.70441	4.02679	2.4223	1.50753	2.4134	0.81949	2.43464	0.690311	0	0.637063	2.45575	2.24187	0.580348	0.683349	0.939173	0.701739	1.82041	0	2.58576	1.79702	2.11591	2.2967	3.50225	2.40106	0.560235	0.620875	0.607867	2.7207	1.58417	2.96487	1.01207	2.28849	1.32183	6.46173	0	1.03294	1.47797	1.7523	1.39678	2.29653	9.1955	2.40125	1.4777	3.22472	0
DECR1	28.8342	53.149	40.632	36.1924	7.44934	40.2679	24.8286	27.8893	28.9608	38.516	46.2581	37.2768	8.32364	14.6524	4.91151	30.2652	31.9191	11.6169	9.39173	20.3504	5.46123	18.9966	15.5145	15.2747	21.1591	2.2967	3.50225	18.6082	16.2468	28.5603	31.0012	23.8061	29.5711	7.11568	33.9043	24.0291	27.0976	7.75408	10.6293	30.4717	11.8238	33.2936	30.0307	31.386	6.43685	36.619	13.2993	36.7618	31.4481
DEFA1B	0	0	0	0	1.48987	1.15051	0.605576	0	1.60893	0	0	0	0.756695	0	0	0.560466	1.1607	0	0	0	0.910205	0	0	0	0	0	0.70045	0	0	0	0	0	0	0	0	0	0	0	0	0	1.47797	0	0	0	1.8391	0	0.73885	0	0
DEFA4	0	0	0	0	0	0	0	0	0	0	0	0	0	0	0	0	0	0	0	0	0	0	0	0	0	0	0	0	0	0	0	0	0	0	0	0	0	0	0	0	0	0	0	0	0	0	0	0	0
DEFA6	0	0	0	0	0	0	0	0	0	0	0	0	0	0	0	0	0	0	0	0	1.82041	0	0	0.898512	0	0	0.70045	0	0	0	0	0	0	0	0	0	0	0.646173	0	0	0	0	0	0	0	0	0	0	0
DEFB1	0	0	0	0	0	0	0	0	0	0	0	0	0	0	0	0	0	0	0.939173	0	0	0	0	0	0	0	0	0	0	0	0	0	0	0	0	0	0	0	0	0	0	0	0	0.765512	0	0	0	0	0
DEFB118	0	0	0	0	0	0	0	0	0	0	0	0	0	0	0	0	0	0	0	0	0	0	0	0	0	0	0	0	0	0	0	0	0	0	0	0	0	0	0	0	0	0	0	0	0	0	0	0	0
DEFB4A	0	0	0	0	0.744934	0	0	0	0	0	0	0	0	0	0	0	0.580348	0	0	0	0	0	0	0	0	5.74176	0	0	0	0	0	0	0	0.592973	0	0	0	0.646173	0	0	0	0	0	0	2.75865	0	0	0	0
DEK	730.7	624.825	872.59	691.337	367.253	632.206	792.094	1043.96	750.567	720.332	616.774	594.358	438.126	630.055	550.089	572.236	524.635	507.045	484.614	550.865	383.197	548.283	601.835	428.59	510.639	435.225	291.387	630.277	663.878	684.826	626.103	601.954	560.795	343.924	650.76	667.094	733.617	325.025	452.807	706.014	489.209	561.903	625.756	639.202	273.106	846.44	579.259	672.676	586.415
DENND2D	0	1.29632	0	0	2.97974	0	0	0	1.60893	0	0.811545	0	0	0	0	0	0	0	0	0	0.910205	1.31011	0	0	0	0	0	0	0	0	0	0	0	1.18595	0	1.71636	0	0	1.06293	0	0.738987	0	0	0	0.91955	0	0.73885	0	1.84989
DENND3	17.5818	9.72238	15.3203	7.36117	36.5018	8.62883	12.1115	16.5828	9.6536	16.3898	8.11545	9.66435	12.1071	8.28182	8.18584	15.6931	13.9284	10.9336	15.0268	16.14	10.0123	19.6517	14.2217	19.7673	11.2848	10.3352	31.5203	21.0092	16.2468	12.4175	8.51014	6.80174	8.44889	17.1962	20.2414	8.58182	12.5574	24.5546	12.7551	12.3953	14.0408	11.0979	2.09516	15.3102	32.1842	8.40437	6.64965	5.80449	1.84989
DENND4B	2.10982	2.59263	3.99659	1.84029	1.48987	4.02679	7.26691	3.01506	2.4134	2.45847	3.24618	4.14186	1.51339	3.18531	1.63717	4.48373	2.90174	0	1.87835	2.80696	0.910205	0.655057	1.29288	1.79702	2.11591	0	0.70045	1.20053	1.12047	0	1.21573	2.04052	3.16833	1.18595	2.02414	1.71636	1.32183	0.646173	3.18878	1.54941	1.47797	4.08869	2.79355	6.12409	1.8391	1.20062	2.21655	2.57977	0
DEPDC1	30.2407	22.6856	23.9796	41.7133	70.0238	27.6123	46.0238	29.3968	53.8992	28.6822	40.5773	14.4965	44.645	26.1196	45.8407	16.2535	16.8301	17.7671	31.9319	17.5435	44.6001	22.927	12.2824	67.3884	23.9803	62.011	60.9392	36.0159	15.1263	23.5933	16.4124	38.7699	19.5381	55.7395	21.2534	21.7406	24.4539	86.5872	38.2654	20.6588	53.946	12.8502	32.8242	29.0894	114.944	21.0109	62.8023	15.4786	20.3488
DEPDC1B	191.29	182.133	205.159	171.761	148.242	162.222	182.884	232.913	208.357	201.595	155.817	173.268	108.964	136.968	126.062	131.71	114.329	120.953	114.579	110.875	150.184	107.429	117.652	97.9378	93.8052	156.176	93.8603	139.261	133.336	138.455	144.672	161.881	126.733	119.188	130.557	123.006	154.654	127.296	158.376	166.303	150.014	126.749	196.247	156.164	122.3	178.893	205.4	165.75	143.367
DEPTOR	7.03272	6.48159	7.32709	0.613431	6.70441	6.90307	4.23903	7.53765	9.6536	0.81949	5.68082	3.45155	4.54017	3.18531	3.27434	2.80233	1.1607	2.7334	1.87835	4.21043	6.37144	3.27528	4.52508	8.98512	4.23181	6.89011	2.10135	4.80211	1.6807	3.72525	0.607867	2.7207	2.11222	0.592973	4.04827	4.57697	2.64367	5.16939	12.7551	1.03294	14.7797	1.7523	4.88872	3.06205	8.27595	5.40281	2.21655	0.644943	4.62473
DERA	501.433	584.639	537.542	499.946	115.465	483.215	379.091	394.973	378.099	525.293	547.793	470.792	189.174	275.848	242.301	345.247	272.183	235.755	161.538	311.572	173.849	218.134	241.122	191.383	268.015	203.258	56.7365	146.464	273.955	379.976	279.619	244.863	358.022	94.2827	352.2	228.849	422.325	115.019	263.606	339.32	311.113	376.159	407.859	340.653	63.4489	357.786	237.91	410.829	375.528
DES	0.703272	0	0	0	0	0	0	2.2613	0	0	0	0	0	0	0	0	0	0	0	1.40348	0	0	0	1.79702	0	1.14835	0	0	0	0	0	0	0	2.96487	0.506034	0.572122	0	1.93852	0	0	2.95595	0	0	0.765512	0	0	0	1.28989	0
DFFA	13.3622	14.2595	15.3203	9.20147	3.72467	9.77934	13.9283	12.0602	12.067	11.4729	8.11545	14.4965	24.2142	14.6524	28.6505	12.8907	19.1515	17.0837	20.6618	18.947	12.7429	24.2371	11.6359	13.4777	19.7485	4.59341	3.50225	9.60423	18.4877	8.69226	12.1573	13.6035	16.3697	8.30162	17.7112	7.43758	16.5229	9.04643	9.56635	11.3623	12.5628	16.3548	13.9678	9.95165	5.5173	10.2053	11.0828	3.86966	9.24945
DFFB	103.381	82.9643	113.903	107.964	224.97	74.7832	104.765	104.02	117.452	104.895	83.5892	104.927	131.665	84.7294	101.504	91.9165	98.6592	105.919	152.146	112.278	165.657	107.429	110.541	238.106	95.9211	258.379	163.905	156.069	111.487	124.796	116.103	184.327	103.499	251.421	138.147	136.165	95.1719	252.654	136.055	98.6457	195.093	137.263	115.234	102.579	200.462	97.8509	155.159	108.995	90.6446
DHCR7	18.2851	21.3892	13.9881	12.2686	13.4088	13.8061	25.4342	22.613	19.3072	13.1118	12.1732	18.6384	17.404	11.4671	19.646	13.4512	8.12487	10.9336	12.2093	7.01739	26.396	6.55057	9.69659	17.0717	16.9273	14.9286	17.5113	14.4063	6.72282	9.31313	15.8045	17.0044	11.0892	10.6735	14.675	13.1588	14.5402	19.3852	57.3981	11.3623	36.2104	14.6025	8.38065	10.7172	13.7932	8.40437	19.949	9.02921	12.9492
DHDDS	125.182	116.02	105.91	130.047	111.74	125.406	168.956	100.251	185.832	158.981	117.674	109.759	515.309	250.366	416.66	218.582	287.272	280.856	416.993	263.152	417.784	307.877	250.819	438.474	336.429	211.297	175.813	198.687	209.528	194.955	225.519	283.633	253.467	218.807	211.522	202.531	189.022	174.467	345.451	160.106	266.774	169.389	189.263	189.847	126.898	128.467	257.12	153.496	173.89
DHFR	63.9978	56.3898	71.9387	65.0237	20.8582	55.7998	67.8245	63.3163	64.3573	77.0321	58.4313	60.057	21.1875	40.772	24.5575	44.2769	29.0174	23.9172	34.7494	30.8765	14.5633	23.582	26.504	14.3762	33.1492	27.5605	21.714	24.6108	30.8129	41.5987	44.9821	57.1346	43.3006	17.7892	35.4224	37.1879	38.9941	17.4467	27.6361	40.8011	48.0341	57.8258	41.2049	56.6479	9.1955	56.4293	39.8979	67.719	64.7462
DHRS2	4.92291	1.94448	2.6644	3.06716	0.744934	2.87628	3.02788	1.50753	0.804466	3.27796	1.62309	0.690311	0	3.18531	1.63717	3.3628	2.32139	2.05005	0.939173	0	0	3.27528	1.29288	0	0	1.14835	0.70045	0	1.6807	2.4835	1.8236	2.7207	2.11222	1.18595	3.0362	2.86061	1.32183	0.646173	1.06293	2.06588	0	6.42508	0.698388	3.82756	0	3.00156	0.73885	2.57977	2.77484
DHRS7	189.18	209.355	191.17	200.592	40.2265	209.968	179.856	165.075	132.737	206.512	198.017	145.656	67.3458	157.355	84.3142	153.007	150.31	135.303	95.7957	129.12	50.0613	131.011	120.884	62.8959	124.133	35.5989	28.018	91.2402	124.372	202.405	150.751	120.391	160.529	40.9151	142.196	131.588	153.993	36.8319	63.7756	165.787	87.9394	172.309	125.011	129.371	27.5865	158.482	114.522	162.526	156.316
DHRS9	0	0	0	0	0	0	0	0	0	0	0	0	0	0	0	0	0	0	0	0	0	0	0	0	0	0	0	0	0	0	0	0	0	0	0	0	0	0	0	0	0	0	0	0	0	0	0	0	0
DHX15	865.728	942.423	1006.48	861.871	185.489	892.221	695.807	737.936	625.875	862.923	941.393	731.039	338.243	722.429	337.257	768.4	648.249	535.746	357.825	736.124	246.666	634.75	691.044	268.655	598.802	257.231	118.376	509.624	670.601	865.5	671.693	486.324	786.803	228.888	859.246	595.579	818.875	197.729	353.955	828.417	388.707	834.093	789.877	675.947	159.082	1005.52	453.654	904.21	644.687
DHX29	26.7244	29.8153	23.9796	35.579	9.68415	32.7896	32.7011	21.8592	41.0278	40.9745	40.5773	28.9931	38.5914	47.1426	32.7434	42.5955	48.1689	40.3176	38.5061	49.8235	26.396	41.2686	34.2613	30.5494	48.6659	18.3736	2.8018	19.2085	35.2948	36.6317	31.0012	37.4096	42.7725	11.2665	33.3982	22.8849	31.0631	9.04643	29.762	35.6364	38.4273	33.8777	44.6968	48.9927	9.1955	34.2178	25.8598	50.9505	36.0729
DLAT	757.424	757.698	719.387	841.627	452.92	865.184	815.711	632.409	892.958	863.743	815.603	695.833	675.728	667.642	595.111	723.002	694.096	705.216	755.095	803.491	618.94	695.67	659.368	700.839	783.591	528.242	330.613	608.068	631.945	691.655	665.006	747.511	873.404	516.48	709.966	762.638	749.479	413.551	704.721	792.781	751.55	890.75	895.333	875.745	355.866	809.821	831.207	875.188	877.773
DLD	2.10982	4.53711	1.3322	3.06716	0	1.72577	2.4223	0	2.4134	3.27796	1.62309	0	0.756695	2.54825	0.818584	0.560466	1.1607	0	0	0.701739	0	0.655057	1.29288	0	0.705302	0	0.70045	0.600264	0	1.24175	0.607867	2.7207	0.528056	0.592973	0	1.14424	0	1.93852	0	0.516469	0	1.1682	1.39678	1.53102	3.6782	0.600312	1.4777	1.93483	0
DLG4	809.467	762.235	819.302	699.925	559.446	671.323	864.157	1001	770.679	747.375	758.795	766.245	525.146	449.766	563.186	572.797	482.85	511.145	559.747	527.006	516.997	636.06	593.432	549.889	595.98	474.269	346.022	618.872	704.775	634.535	658.32	570.666	644.756	481.494	764.617	714.58	670.169	439.398	632.442	656.949	552.023	629.658	493.062	775.463	371.498	613.519	648.711	646.233	618.788
DLGAP5	23.9113	40.1858	20.6491	31.8984	5.95948	37.9669	29.6732	16.5828	23.3295	40.9745	26.781	26.2318	8.32364	19.7489	7.36726	20.1768	11.0266	12.9836	7.51339	17.5435	5.46123	15.7214	16.161	2.69554	17.6326	8.03847	9.10585	6.00264	7.84329	20.4889	14.5888	20.4052	21.6503	4.74379	16.6991	11.4424	24.4539	5.16939	7.44049	29.9552	6.65088	21.6116	28.6339	24.4964	6.43685	23.4122	13.2993	23.218	31.4481
DLL1	20.3949	8.42606	17.3186	13.4955	40.2265	11.5051	20.5896	27.8893	34.5921	9.01439	8.927	10.3547	38.5914	10.8301	67.1239	10.6489	9.28557	6.83349	27.236	11.2278	63.7144	11.791	10.9895	34.1435	6.34772	45.9341	23.1149	21.0092	17.9275	9.93401	7.2944	32.6484	6.33667	21.94	10.1207	12.5867	4.62641	25.2008	88.223	11.3623	34.7324	5.84099	9.77743	10.7172	26.6669	9.60499	26.5986	9.02921	2.77484
DLL4	2.81309	2.59263	5.32879	3.68059	4.46961	2.30102	4.23903	3.76883	4.02233	2.45847	4.05773	1.38062	0.756695	0.637063	3.27434	2.24187	1.74104	3.41675	4.69587	0.701739	6.37144	2.62023	3.2322	3.59405	2.82121	1.14835	2.10135	1.80079	3.92164	1.86263	0.607867	2.7207	0	1.77892	2.53017	4.00485	1.32183	1.29235	1.06293	2.06588	2.21696	1.7523	4.19033	1.53102	4.59775	1.80094	5.17195	1.28989	0.924945
DLX5	0	0	0.666099	1.22686	1.48987	0	0	0.753765	0.804466	0	1.62309	0	0	0	0.818584	0.560466	0	0	0	0	0	0	0	0.898512	0	0	0	0	0.560235	0	0	0	0	0	0	0	0.660916	0	0	0	0	0	0	0	0	0.600312	0	0.644943	0
DMRTA1	151.204	201.577	182.511	197.525	116.955	177.754	201.051	132.663	250.994	204.873	189.902	175.339	83.9931	86.6405	95.7744	88.5537	69.0614	69.7016	109.883	98.2435	85.5593	68.781	58.1796	115.01	88.8681	103.352	59.5383	72.0317	63.8668	75.1259	89.3564	112.229	115.116	74.1216	76.9172	70.9431	96.4938	81.4179	163.691	111.557	177.357	141.352	141.773	124.778	80.0008	126.066	147.77	138.663	158.166
DMTF1	13.3622	12.9632	17.9847	17.1761	6.70441	14.9566	20.5896	13.5678	14.4804	20.4873	13.7963	17.9481	13.6205	12.1042	9.82301	19.6163	11.607	24.6006	11.2701	23.1574	10.9225	11.136	14.2217	14.3762	19.0432	3.44506	7.0045	4.80211	8.96376	19.2471	21.8832	6.12157	17.9539	6.5227	26.8198	5.72122	11.8965	5.16939	15.9439	13.4282	5.9119	18.6912	17.4597	12.2482	3.6782	19.21	10.3439	20.6382	12.9492
DMTN	41.4931	31.7598	35.9694	28.8313	47.6758	28.1875	56.3186	57.2862	45.8546	31.1406	33.2734	24.1609	41.6182	20.386	42.5664	26.9024	21.4729	30.0674	36.6278	21.0522	41.8695	37.9933	28.4433	42.2301	38.0863	33.3022	39.2252	42.0185	33.6141	20.4889	23.7068	26.5268	27.4589	33.7995	36.4344	28.034	27.7585	37.4781	24.4473	25.8235	36.2104	30.3731	18.8565	18.3723	27.5865	29.4153	43.5922	32.2472	22.1987
DNA2	18.9884	14.9077	18.6508	36.8059	6.70441	14.9566	30.2788	21.1054	32.9831	19.6678	15.4194	22.0899	9.83703	19.7489	9.00443	19.0559	17.9908	15.0337	13.1484	14.0348	4.55103	17.0315	15.5145	12.5792	15.5166	16.0769	9.10585	15.0066	11.7649	14.2801	18.236	21.7656	27.4589	16.6032	18.2172	21.1685	16.5229	16.1543	14.881	22.2082	18.4747	16.3548	25.142	23.7309	9.1955	24.0125	14.0382	18.0584	22.1987
DNAJA3	9.84581	10.3705	7.32709	14.1089	5.95948	11.5051	19.3784	6.03012	20.1117	10.6534	13.7963	9.66435	27.9977	14.0154	27.8319	9.52793	11.607	21.8672	32.8711	16.8417	33.6776	30.7877	21.3325	13.4777	27.5068	12.6319	14.009	17.4077	20.7287	14.2801	15.8045	18.3647	17.4258	5.92973	16.6991	14.303	12.5574	12.9235	22.3215	9.81292	15.5187	7.00918	4.88872	15.3102	8.27595	7.80406	8.12735	7.73932	11.0993
DNAJB1	4.21963	1.94448	4.66269	1.22686	1.48987	6.90307	3.02788	1.50753	1.60893	2.45847	4.05773	2.07093	14.3772	6.37063	11.4602	12.8907	10.4463	8.88354	6.57421	5.61391	4.55103	8.51574	13.5752	3.59405	6.34772	14.9286	4.90315	6.60291	14.0059	10.5549	15.8045	6.12157	12.1453	2.37189	6.07241	8.0097	13.8792	6.46173	4.25171	5.68116	5.9119	7.00918	5.5871	5.35858	2.75865	3.60187	2.21655	8.38426	0.924945
DNAJB14	357.262	314.357	400.326	295.06	115.465	302.584	264.031	290.2	248.58	295.836	326.241	249.892	229.278	356.118	240.664	356.457	325.575	304.774	203.801	329.116	179.31	303.291	320.634	266.858	303.985	153.879	98.7635	264.116	377.038	417.849	327.64	266.628	327.394	129.268	361.308	328.398	406.463	106.619	204.082	334.672	167.75	332.936	309.386	293.191	78.1617	416.016	209.834	326.986	293.208
DNAJB2	0	0	0	0.613431	1.48987	0.575255	0.605576	1.50753	0	0	0	0	0	0	1.63717	0	1.1607	0	0	0.701739	0.910205	0	0	4.49256	0	4.59341	1.4009	0.600264	0	0	0	2.04052	0	0.592973	0	1.14424	0	2.58469	6.37756	0	1.47797	0	0	0	0.91955	0	0	0	0
DNAJB4	103.381	95.2793	121.23	117.779	301.698	105.847	115.059	122.864	131.128	113.09	100.632	86.2888	929.221	375.23	645.045	261.738	302.361	314.341	743.825	317.888	961.177	365.522	312.877	938.945	325.144	873.896	796.412	423.186	263.31	299.262	280.227	338.727	173.202	489.203	152.316	217.406	237.93	740.515	517.646	177.665	477.386	174.061	231.865	166.116	506.672	141.674	297.018	145.112	194.239
DNAJB6	373.438	364.265	389.002	339.227	149.732	327.32	481.433	413.063	411.082	381.063	380.615	389.335	472.177	549.148	414.204	430.999	517.67	666.949	485.553	510.866	331.315	577.105	605.714	416.011	669.332	319.242	196.827	528.833	578.162	438.959	539.178	433.271	413.996	211.098	393.694	574.982	465.285	182.867	314.627	396.649	370.971	383.753	386.209	416.438	137.013	369.792	350.215	379.872	312.632
DNAJB9	123.073	135.465	123.894	106.124	24.5828	115.626	95.681	113.065	90.1002	124.562	142.832	131.849	46.9151	119.768	51.5708	129.468	103.882	131.203	39.4453	111.577	19.1143	94.9832	113.127	32.3464	110.732	33.3022	19.6126	70.8312	98.6013	129.142	119.142	71.4183	110.892	19.5681	108.797	115.569	129.54	31.0163	45.7059	155.457	45.0782	155.37	158.534	108.703	14.7128	135.671	60.5857	178.004	154.466
DNAJC15	215.201	264.449	233.801	219.608	23.8379	210.544	117.482	208.793	145.608	171.273	238.594	248.512	47.6718	214.053	87.5885	232.594	199.64	202.955	77.0122	201.399	44.6001	164.419	197.164	53.9107	163.63	34.4506	18.9122	120.053	203.365	186.263	168.379	87.7424	178.483	26.6838	144.22	179.646	190.344	29.0778	55.2722	198.841	63.5529	195.673	151.55	142.385	13.7932	175.291	79.7958	177.359	199.788
DNM1	255.288	216.485	265.107	225.129	82.6877	217.447	224.669	169.597	242.949	236.013	240.217	165.675	117.288	142.065	130.155	158.052	119.552	103.869	104.248	158.593	115.596	144.113	127.995	155.443	195.369	91.8682	49.0315	122.454	117.089	157.081	148.927	160.521	179.011	106.735	182.678	143.03	176.465	105.326	104.167	177.665	131.54	213.78	202.532	212.812	80.9204	186.697	172.152	209.607	223.837
DNM1L	436.029	437.507	472.264	406.705	123.659	376.217	403.919	406.279	387.753	424.496	431.742	352.058	233.062	395.616	285.686	425.955	334.861	405.226	281.752	368.413	196.604	412.686	389.157	247.989	408.37	171.104	100.865	313.938	407.291	461.31	384.78	352.33	408.187	136.384	426.081	351.283	454.049	113.08	217.9	401.813	236.476	376.744	369.447	355.197	85.5181	437.628	243.821	394.705	328.356
DNMT1	6.32945	3.88895	3.99659	9.8149	11.919	6.90307	19.984	7.53765	8.04466	13.9313	7.30391	6.2128	11.3504	3.82238	10.6416	10.0884	8.12487	4.10009	5.63504	8.42087	16.3837	13.7562	6.4644	10.7821	11.2848	4.59341	7.70495	9.60423	5.60235	3.72525	6.68654	8.16209	6.86472	7.70865	7.59051	6.29334	6.60916	10.9849	17.0068	7.74704	14.0408	4.08869	4.88872	13.0137	5.5173	10.2053	11.0828	1.93483	9.24945
DNMT3A	106.194	110.835	125.893	124.527	35.7569	102.395	110.82	83.6679	120.67	96.6998	119.297	95.2629	71.886	73.8993	71.2169	109.291	113.748	92.2521	58.2288	98.9452	51.8817	88.4327	83.3907	63.7944	78.9938	31.0055	30.8198	68.4301	80.1136	93.7522	72.944	50.3329	90.8256	37.3573	82.9896	77.2364	66.7525	35.5395	66.9644	87.7998	55.424	85.2784	89.3937	99.5165	29.4256	84.644	61.3246	103.836	105.444
DNTTIP2	208.872	146.484	176.516	198.138	271.156	166.824	250.709	173.366	210.77	199.136	189.902	152.559	768.045	358.666	631.947	325.631	380.128	327.324	552.234	367.711	681.744	353.076	369.117	740.374	359.704	482.308	564.563	418.384	327.177	301.125	314.875	393.141	276.701	426.941	330.946	232.281	280.889	466.537	440.052	252.554	414.572	231.303	269.578	276.35	420.234	265.338	393.068	225.73	226.612
DOCK2	0	0	0	0	1.48987	0	0	0	1.60893	0	0	2.07093	0	0	0	0	0	0	0	0.701739	0	0	0	0.898512	0	0	0.70045	0	0	0	0	0	0	1.18595	0	0	0	0.646173	1.06293	0	0	0	0	0	0.91955	0	0	0.644943	0
DPH2	1.40654	1.94448	3.3305	1.22686	0.744934	1.72577	0.605576	5.27636	1.60893	1.63898	0.811545	0.690311	3.02678	1.91119	5.73009	2.80233	0	0.683349	2.81752	1.40348	2.73062	1.96517	0.64644	2.69554	4.93712	6.89011	4.90315	1.80079	2.80117	2.4835	3.03933	2.04052	5.28056	0.592973	0.506034	2.86061	0.660916	9.6926	0	0.516469	0.738987	1.1682	0	0	9.1955	2.40125	1.4777	1.28989	1.84989
DPM2	117.447	125.095	101.247	132.501	23.8379	102.395	107.187	84.4217	98.1449	106.534	118.486	125.637	118.044	110.212	103.142	107.049	123.034	141.453	134.302	114.383	98.3022	110.705	101.491	106.923	166.451	74.6429	35.0225	67.8299	110.926	86.3017	106.985	123.111	110.892	35.5784	79.4473	107.559	103.764	40.0628	99.9152	94.5139	119.716	106.89	96.3775	91.8614	34.9429	81.0421	107.872	101.901	115.618
DPP10	40.0865	29.1671	27.3101	33.1253	13.4088	34.5153	32.7011	36.9345	25.7429	38.516	31.6503	39.3477	21.1875	17.2007	12.2788	24.6605	21.4729	19.1338	15.9659	25.9643	10.9225	22.2719	24.5647	26.9554	25.3909	9.18682	9.10585	21.6095	22.4094	22.9724	19.4517	26.5268	15.8417	12.4524	28.3379	27.4618	33.7067	15.5082	19.1327	26.8564	21.4306	22.1957	25.8404	36.7446	29.4256	40.8212	23.6432	30.3123	29.5983
DPPA5	0	0	0	0	2.2348	1.15051	0	0	0	0	0	0	0	0	0	0	0.580348	0.683349	0	0	0	0	0	0	0	2.2967	0	0	0	0	0	0	0	0	0	0	0	0	2.12585	0	0	0	0	0	0	0	0	0.644943	0
DPY30	615.363	746.679	700.736	550.861	78.2181	633.932	374.852	582.661	389.362	516.279	716.595	749.677	108.207	455.5	130.155	534.125	383.03	439.393	168.112	413.324	115.596	343.25	387.864	96.1408	313.154	110.242	50.4324	242.507	377.038	463.173	446.174	261.187	420.86	74.7146	364.85	452.548	440.17	76.2485	147.747	437.966	147.058	494.147	544.044	408.783	52.4143	482.651	194.318	557.876	591.04
DPYS	0	0	0	0	0	0	0	0	0	0	0	0	0	0	0.818584	0.560466	0	0	0	0	0	0.655057	0	0	0	0	0.70045	0	0	0	0.607867	0.680174	0	0	0	0	0	0.646173	1.06293	0	0	0.584099	0	0	0	0.600312	0	0	0
DRAP1	70.3272	70.0011	94.5861	78.5192	14.8987	63.2781	61.1632	131.909	38.6144	68.0177	77.0968	92.5016	25.7276	57.3357	18.8274	71.1792	58.0348	46.4677	30.0536	48.42	16.3837	50.4394	53.008	18.8688	40.2022	22.967	18.2117	36.6161	62.7463	76.9886	53.4923	27.207	71.8156	20.1611	56.6758	52.0631	49.5687	13.5696	32.9508	60.4269	28.0815	71.26	54.4743	63.5375	16.5519	69.6362	29.554	75.4584	76.7705
DRD2	485.961	438.155	453.614	434.309	267.431	408.431	413.003	477.887	446.479	431.871	432.554	398.309	386.671	291.775	420.752	377.754	309.325	355.342	355.947	314.379	368.633	420.547	382.046	371.086	415.423	181.44	175.813	304.934	397.206	400.465	347.092	321.042	352.213	224.144	411.406	342.129	409.768	223.576	398.598	334.672	348.802	368.566	301.704	445.528	194.025	366.791	406.368	378.582	378.303
DSC3	0	0	0	1.22686	1.48987	0	1.21115	0	0	0.81949	0.811545	0	2.27008	0.637063	0	0	0.580348	0	0	2.80696	1.82041	0	0	0	0.705302	0	0	0	0	0.620875	0	0	0.528056	1.18595	0	0	0	1.29235	0	0	0	0.584099	0.698388	0.765512	1.8391	0	1.4777	0	2.77484
DSG2	35.1636	46.6674	41.9642	30.0581	4.46961	39.6926	19.984	26.3818	33.7876	43.433	45.4465	27.6124	14.3772	28.0308	24.5575	45.9583	39.4637	31.4341	13.1484	32.28	19.1143	16.3764	29.0898	16.1732	14.8113	1.14835	5.6036	10.8048	22.4094	33.5273	22.4911	8.16209	28.515	3.55784	34.9163	13.1588	21.8102	8.40026	8.50342	32.0211	10.3458	30.3731	34.9194	24.4964	4.59775	25.2131	23.6432	25.7977	24.9735
DSG3	0	0	0	0.613431	0	1.15051	0.605576	0.753765	0	0	1.62309	2.76124	1.51339	0	2.45575	0	0	0.683349	1.87835	0	0	0	0.64644	1.79702	0	0	0	0	0.560235	0	0	0	0	0	0	0	0	0.646173	0	0	0	0	0	0	0.91955	0.600312	0	0.644943	0
DSP	0	0	0	0	0	0	0	0	0	0	0	0.690311	0	0	0	0	0	0	0	0	0	0	0	0	0	0	0	0	0	0	0	0	0	0.592973	0	0	0	1.29235	0	0	0.738987	0	0	0	0	0	0	0	0
DTL	77.36	72.5938	80.598	72.9983	29.7974	76.509	82.3584	48.9947	82.86	94.2414	60.8659	60.057	76.4262	66.8916	63.031	66.6955	81.2487	63.5515	53.5329	92.6296	68.2654	65.5057	68.5226	46.7226	87.4575	42.489	24.5158	62.4275	81.7943	67.0545	63.2182	80.2605	93.4658	36.7643	73.881	49.7746	79.31	31.0163	56.3352	71.7893	52.4681	53.7371	84.5049	65.0685	18.391	93.0484	81.2735	56.755	76.7705
DTX3L	0	1.29632	0	0	0	0	0	0	0.804466	0.81949	0	0	1.51339	0	0.818584	0	0	0	0	0	0	0	0	0	0	0	0	0	0	0	0	0	0	0	0	0	0	0.646173	0	0	0	0	0	0	0	0	0	0	0
DUSP1	662.483	670.196	526.884	696.244	561.681	689.731	821.161	566.831	794.813	654.773	691.437	729.658	1010.94	788.047	990.487	702.825	1085.25	849.403	1080.05	891.209	920.218	985.206	1078.91	915.584	969.085	659.154	604.489	852.375	840.352	778.578	906.937	767.236	852.81	678.954	804.594	858.182	787.151	503.369	770.622	673.476	823.231	782.692	812.924	786.18	458.855	633.329	800.914	734.59	758.455
DUSP11	165.269	187.318	160.53	142.929	25.3278	165.098	111.426	141.708	94.927	134.396	182.598	187.074	47.6718	128.05	47.4779	155.81	107.364	101.136	50.7154	124.91	20.9347	87.1226	98.9053	30.5494	125.544	25.2637	19.6126	73.2322	107.005	116.725	124.005	56.4544	140.991	24.9049	156.871	125.867	130.861	33.601	45.7059	108.459	26.6035	150.697	124.313	84.2063	17.4714	102.053	60.5857	139.308	131.342
DUSP14	42.1963	51.2045	48.6252	41.0999	41.7163	27.6123	50.8684	70.8539	48.268	50.8084	33.2734	40.7283	64.319	64.9804	67.1239	87.9932	76.0256	73.8017	83.5864	86.3139	62.8042	100.879	102.137	90.7497	74.0567	44.7857	68.6441	98.4433	108.686	95.6148	72.944	82.3011	79.7364	56.3324	78.4353	81.8134	69.3962	65.9097	51.0205	54.7458	58.38	53.7371	46.0936	41.3376	39.5406	42.0219	54.6749	39.3415	30.5232
DUSP22	126.589	130.928	107.908	130.661	101.311	123.105	150.183	85.1755	149.631	115.548	122.543	113.211	140.745	105.115	99.8673	97.5212	109.105	114.119	127.728	105.261	115.596	123.806	108.602	130.284	133.302	112.539	70.7455	126.656	108.686	94.9939	100.298	96.5847	109.836	97.8406	110.315	92.6837	134.166	105.326	129.677	119.304	103.458	124.997	127.107	117.889	57.0121	109.257	121.171	116.735	128.567
DUSP3	290.452	346.117	381.009	367.445	207.092	375.067	382.724	315.074	399.015	426.954	347.341	309.259	466.124	414.728	347.898	373.271	502.001	376.525	375.669	473.674	334.956	416.616	453.801	387.259	367.462	308.907	258.466	309.136	382.08	464.415	373.838	359.132	373.863	258.536	419.502	287.777	339.711	199.668	267.858	313.497	264.557	319.502	411.35	355.197	165.519	395.005	322.878	377.292	323.731
DUSP4	220.124	196.392	300.411	212.247	146.007	204.216	285.226	291.707	227.664	252.403	211.002	198.119	266.357	193.03	164.535	222.505	254.192	189.288	192.531	209.118	189.323	273.814	250.819	213.846	177.031	106.797	128.883	230.501	272.274	241.521	192.694	165.282	189.044	183.229	287.933	196.238	236.608	149.912	143.495	223.631	135.235	196.841	155.741	256.446	124.139	264.137	185.451	203.157	139.667
DUSP6	10.5491	3.88895	3.3305	3.68059	9.68415	4.60204	10.2948	6.78389	8.04466	6.55592	2.43464	0.690311	10.5937	6.37063	13.0974	3.92327	5.22313	4.10009	8.45256	7.01739	10.0123	5.24046	9.05015	6.28959	7.75832	4.59341	4.2027	4.80211	3.92164	3.72525	4.25507	6.12157	3.16833	4.15081	5.56637	7.43758	6.60916	5.16939	6.37756	4.13176	15.5187	4.67279	0.698388	1.53102	5.5173	4.20219	8.12735	3.86966	0.924945
DYNLL1	1465.62	1782.44	1205.64	1531.74	166.865	1512.35	1484.87	1293.46	1214.74	1487.37	1872.24	2303.57	705.996	1957.69	693.341	2106.23	1939.52	1951.64	793.602	1821.01	320.392	1505.98	1575.37	444.764	1948.75	380.105	173.712	935.212	1165.85	1544.74	1728.17	1058.35	1794.86	319.613	1279.25	1377.67	1447.41	250.715	570.792	1517.9	658.437	1716.67	1935.23	1153.63	146.208	1159.2	734.417	1524	2015.46
DYNLT3	133.622	128.335	149.872	151.517	88.6472	138.061	122.326	122.864	139.977	125.382	130.659	128.398	94.5868	150.347	115.42	135.072	127.677	145.553	92.9782	124.91	88.2899	123.151	155.792	87.1557	98.7423	93.0165	68.6441	123.654	132.215	135.351	146.496	138.755	109.836	76.4935	111.327	125.295	118.304	72.3714	83.9713	134.799	116.021	135.511	134.789	117.889	59.7707	136.271	77.5793	127.699	134.117
DYRK3	56.9651	65.464	67.276	76.0655	43.2062	90.8904	71.458	48.9947	73.2064	64.7397	72.2275	49.7024	41.6182	44.5944	27.0133	47.6397	42.9458	49.8845	42.2628	41.4026	41.8695	31.4427	38.1399	37.7375	35.9704	36.7473	21.714	39.6174	32.4936	42.2195	46.1979	53.0536	44.3567	39.7292	36.4344	30.8946	37.0113	29.0778	53.1464	47.5152	61.3359	56.6576	63.5533	57.4134	27.5865	57.0297	48.7641	52.8853	69.3709
E2F1	0.703272	1.29632	4.66269	1.22686	3.72467	2.30102	2.4223	0.753765	3.21787	0	1.62309	0	2.27008	0	0	0	2.32139	0.683349	1.87835	2.10522	3.64082	1.31011	0.64644	0.898512	0.705302	2.2967	0.70045	0.600264	0	0	1.8236	1.36035	0.528056	1.77892	0.506034	0	1.32183	2.58469	2.12585	2.06588	2.21696	0	0	2.29653	3.6782	0	3.69425	0	1.84989
E2F2	0	0	0.666099	0.613431	0	0	0	0	0	0.81949	0	0.690311	0.756695	0	0.818584	0	0	0	0	0	0	0	0	0	0	0	0	0.600264	0	0	0.607867	0	1.58417	0	0.506034	0	0.660916	0	2.12585	0	1.47797	0	0.698388	0	0	0.600312	0	0	0
E2F7	20.3949	16.204	14.6542	12.8821	2.2348	7.47832	18.1673	13.5678	16.8938	14.7508	9.73854	13.8062	4.54017	9.55594	7.36726	11.2093	12.1873	8.20019	12.2093	9.12261	2.73062	12.4461	9.69659	2.69554	19.0432	0	4.2027	3.00132	11.7649	9.93401	9.118	8.16209	10.0331	5.92973	8.60258	9.15395	9.91374	5.16939	8.50342	13.9447	5.9119	9.92967	12.571	13.0137	1.8391	15.0078	9.60505	14.8337	17.574
E2F8	16.8785	15.5558	20.6491	18.4029	14.1538	17.2577	14.5338	19.5979	20.1117	19.6678	18.6655	19.3287	11.3504	10.193	13.0974	11.2093	10.4463	7.51684	11.2701	7.71913	9.10205	13.7562	7.11084	6.28959	7.75832	6.89011	7.0045	6.60291	5.04211	7.45051	10.9416	8.84226	8.97695	8.30162	12.1448	7.43758	13.8792	4.52321	12.7551	8.26351	8.12886	4.67279	12.571	13.7792	4.59775	12.0062	9.60505	10.3191	9.24945
EAPP	52.7454	53.7972	57.9506	57.0491	8.93921	83.412	59.952	61.055	60.335	67.1982	65.7352	62.128	59.0222	62.4322	49.1151	66.6955	70.2221	74.485	30.9927	58.9461	18.2041	62.8855	70.4619	33.2449	81.1098	27.5605	9.8063	43.219	67.7884	86.3017	57.7474	55.0941	80.7925	10.0805	62.7482	60.6449	50.2296	11.6311	22.3215	64.5587	28.0815	56.0735	67.7436	42.1031	9.1955	43.2225	23.6432	53.5303	72.1457
EBF1	838.301	809.55	971.173	652.691	210.072	628.179	606.182	808.79	706.321	801.461	710.102	657.176	236.089	459.322	305.332	543.652	385.351	428.46	269.543	438.587	223.911	482.122	477.719	306.393	392.853	200.962	130.984	382.969	681.245	571.826	470.489	365.934	463.633	189.158	718.568	453.12	711.807	237.792	366.71	521.634	303.724	530.361	468.618	545.81	135.174	576.3	370.903	577.224	495.771
EBF3	1489.53	1500.49	1452.1	1099.27	382.151	1192.5	1147.57	1110.3	1207.5	1367.73	1464.03	1182.5	546.334	811.618	527.168	892.823	671.463	848.036	675.266	807.702	446.911	866.64	855.886	569.657	906.313	339.912	223.444	742.527	1031.95	964.22	916.055	658.408	840.136	357.563	1111.76	922.832	1175.77	400.628	634.568	837.713	571.976	1054.3	801.051	982.917	272.187	920.879	791.309	1040.29	853.725
EBNA1BP2	720.854	643.622	772.009	672.32	783.671	727.698	686.118	755.273	752.176	761.306	673.583	620.589	820.257	658.086	730.177	677.604	679.588	632.098	756.035	666.652	731.805	672.088	732.416	825.733	595.275	700.495	639.511	785.746	719.902	776.094	711.812	780.84	607.792	737.066	742.858	665.377	838.042	695.283	663.267	684.322	764.851	631.41	614.581	783.118	587.592	750.39	667.921	715.242	636.362
EBP	538.003	606.028	477.593	543.5	78.9631	550.52	423.298	452.259	425.563	490.875	607.847	555.7	129.395	378.415	157.987	379.996	283.21	372.425	184.078	351.571	115.596	324.908	300.594	123.096	404.843	135.506	53.9347	242.507	272.834	378.734	404.839	327.844	385.481	91.3179	297.548	423.37	393.245	93.049	223.215	383.737	273.425	488.89	467.222	378.928	67.1271	403.41	302.19	471.454	569.766
ECD	244.036	285.19	269.104	279.725	202.622	282.45	288.254	201.255	353.965	294.197	288.099	211.235	440.396	276.485	374.093	273.508	284.951	248.056	393.514	338.94	398.67	279.709	304.473	399.838	346.303	400.775	206.633	286.326	258.828	266.976	276.579	330.565	261.916	231.853	284.391	229.993	266.349	201.606	349.703	258.751	319.242	265.765	284.244	283.239	199.542	295.954	326.572	265.717	259.91
ECH1	63.9978	72.5938	55.2862	63.1834	23.8379	62.1276	55.1074	70.1002	53.8992	57.3643	71.416	84.2179	28.7544	43.9573	23.739	36.9908	36.5619	47.8344	27.236	48.42	22.7551	42.5787	25.8576	5.39107	32.4439	13.7802	10.5068	20.409	32.4936	34.769	48.0215	32.6484	49.1092	21.347	32.3862	45.7697	36.3504	20.6776	40.3912	53.1964	48.7731	70.6759	56.5694	52.8203	8.27595	40.8212	48.0253	52.8853	63.8212
ECI1	1732.16	1669.01	1786.48	1929.24	3639	1837.94	1876.68	2025.37	2062.65	1834.02	1685.58	2049.53	1785.04	1565.26	2156.15	1342.88	1421.27	1734.34	2079.33	1472.25	2377.46	1500.74	1789.34	2049.51	1750.56	3160.27	2404.65	2223.38	1608.43	1218.16	1679.54	1864.36	1261	2624.5	1217.01	1936.63	1531.34	3285.15	2411.78	1499.31	2481.52	1418.78	1777.4	1871.68	3023.48	1616.04	2310.39	1473.7	2003.43
ECSCR	0	0.648159	1.3322	3.06716	4.46961	1.15051	0	0.753765	0.804466	0.81949	0.811545	0	0.756695	1.27413	0	0	2.90174	2.05005	0	1.40348	0.910205	0	1.93932	0.898512	0	0	0.70045	0	0.560235	0	0.607867	0	0	0.592973	0	0	0	0	0	0.516469	2.21696	0.584099	0	0	2.75865	0	0	0	0
EDEM1	21.8014	23.9819	16.6525	23.3104	6.70441	17.8329	15.1394	15.0753	21.7206	18.0288	22.7233	22.7803	21.1875	33.1273	18.0089	24.1001	35.4012	21.1838	16.9051	21.0522	12.7429	24.2371	33.6149	22.4628	19.7485	13.7802	8.4054	18.6082	26.8913	32.9064	23.0989	16.3242	25.8747	14.8243	27.8319	30.3224	29.0803	10.3388	15.9439	22.7247	11.0848	26.8685	18.8565	20.6688	9.1955	27.014	19.2101	21.2831	20.3488
EDN1	0	1.29632	0.666099	1.22686	0.744934	0	0	0	0.804466	0	0	2.07093	0	0	0	0.560466	0.580348	0	0	0	1.82041	0.655057	0	0	0	1.14835	2.10135	0	0	0	0.607867	0	0	0	0	0	0	0.646173	0	0.516469	0	0	0	0	0	0	1.4777	0	0
EDN3	0.703272	0	0.666099	0	0.744934	1.72577	0.605576	1.50753	1.60893	2.45847	0.811545	0.690311	0	0.637063	0	0	1.1607	2.7334	1.87835	1.40348	3.64082	0	0	0	0	3.44506	2.10135	1.20053	0.560235	0	0.607867	0.680174	0	0.592973	0	1.14424	0.660916	0	0	0	0	0	3.49194	0	0.91955	0.600312	0.73885	0	0
EDNRA	0	0.648159	1.3322	0.613431	2.97974	0.575255	0	0	0.804466	0.81949	2.43464	2.07093	3.02678	1.27413	3.27434	0	0	1.3667	0	0.701739	0	0.655057	1.93932	0	0.705302	0	0.70045	4.20185	2.24094	0.620875	0	0	0.528056	0.592973	1.5181	1.14424	1.32183	0	2.12585	0	2.95595	0	0	0.765512	0	0.600312	0.73885	1.28989	0
EDNRB	0	0	0.666099	0.613431	0	0	0	0	0	0.81949	0.811545	0	0	0	0	0	0	0	0	0	0	0	0	0	0.705302	0	0	0.600264	0	0.620875	1.8236	2.04052	0	0.592973	0	0	0	0.646173	0	0	0	0.584099	0	0	0	0	0	0	0.924945
EEA1	62.5912	66.1122	85.2607	66.864	20.1132	51.773	56.3186	55.0249	61.9439	64.7397	57.6197	46.9411	33.2946	71.9881	42.5664	56.0466	48.7492	63.5515	42.2628	55.4374	25.4858	58.3001	49.7758	24.2598	58.5401	26.4121	16.1104	36.6161	52.6621	62.7084	60.1788	46.2518	53.3336	13.0454	65.7844	69.7988	64.7698	20.0314	40.3912	53.7128	38.4273	57.8258	66.3469	52.0548	18.391	60.0312	36.2037	61.2696	48.0972
EED	34.4604	36.945	28.6423	38.6462	7.44934	32.2143	42.9959	30.9044	32.1787	36.8771	37.3311	44.1799	26.4843	36.9496	13.9159	30.2652	37.7226	22.5505	14.0876	30.8765	11.8327	25.5472	21.3325	10.7821	33.1492	3.44506	6.30405	24.0106	26.331	29.802	28.5697	27.207	35.3797	10.0805	22.2655	23.457	32.3849	11.6311	22.3215	40.8011	18.4747	34.4618	36.3162	40.5721	10.115	27.6144	28.0763	34.8269	23.1236
EEF1A2	82.9862	92.0385	94.5861	109.191	68.534	69.0307	112.032	129.648	100.558	90.1439	81.9661	112.521	68.8592	75.8105	42.5664	110.972	103.882	88.152	77.9514	86.3139	29.1266	111.36	114.42	67.3884	92.3946	41.3407	53.2342	102.045	119.33	106.791	77.1991	72.7786	73.3997	64.0411	111.327	104.126	79.31	58.1556	29.762	80.5692	53.2071	84.6943	87.9969	89.5649	60.6903	78.0406	72.4073	74.1685	68.446
EEF1B2	1718.8	1761.05	1769.83	1718.83	379.172	1661.34	1293.51	1766.07	1291.17	1584.89	1946.09	1977.05	755.938	1756.38	952.832	1725.68	1812.43	1786.96	1062.21	1630.84	584.352	1530.87	1616.1	677.478	1665.22	546.616	334.115	1268.96	1552.41	1878.77	1769.5	1194.39	1613.74	479.122	1441.18	1501.25	1629.16	458.137	834.398	1699.18	789.977	1662.93	1792.06	1407.78	305.29	1730.1	1040.3	1774.88	1737.97
EEF1G	67.5142	70.0011	73.937	55.8222	43.9511	58.6761	36.3346	76.1303	37.8099	54.0863	77.9084	49.7024	31.0245	42.6832	43.385	85.7514	59.7758	39.6342	20.6618	47.7183	33.6776	53.0596	45.2508	44.0271	50.7818	17.2253	46.2297	38.4169	52.6621	53.3953	52.8844	38.7699	74.9839	31.4276	51.6155	55.4958	61.4652	45.8783	38.2654	54.7458	20.6916	55.4894	50.2839	42.8686	35.8624	48.025	28.0763	47.0809	43.4724
EEF2	7721.93	6714.28	7919.25	6356.99	10882	6587.83	10746.6	10351.5	6714.08	7193.48	6698.5	6360.52	6631.67	5894.1	4710.14	7908.18	6906.14	5576.13	7363.12	7024.41	6153.9	9521.91	9103.16	7549.3	5856.12	5444.34	10009.4	9116.21	10745.9	8970.41	6640.34	6165.1	7922.42	9862.33	12316.4	8330.09	9353.29	11083.2	4441.97	8000.11	4535.16	7152.29	5586.4	8316.52	8645.6	7128.71	5980.99	6545.53	5903
EEF2K	28.8342	38.2414	33.9711	36.8059	23.8379	25.8865	44.2071	22.613	46.6591	27.8627	34.0849	35.2058	57.5088	39.4979	38.4735	17.9349	40.6244	23.9172	37.5669	28.0696	40.049	30.1326	27.7969	26.0569	40.2022	12.6319	23.1149	25.8114	27.4515	22.9724	18.236	42.851	24.8186	18.3822	31.3741	19.4521	25.7757	20.0314	31.8878	21.6917	28.8205	32.1254	26.5387	42.8686	13.7932	19.8103	39.1591	26.4427	17.574
EFCAB14	16.8785	22.0374	29.3084	33.1253	25.3278	33.9401	41.7848	17.3366	41.0278	37.6965	38.9542	31.064	57.5088	34.4014	21.2832	33.628	42.9458	38.9509	45.0803	32.9817	34.5878	37.3382	31.0291	39.5345	44.434	37.8956	21.0135	36.6161	33.6141	40.3569	33.4327	40.1303	30.0992	27.2768	30.8681	33.7552	37.0113	20.6776	39.3283	32.0211	28.0815	36.7982	47.4904	39.0411	18.391	38.42	43.5922	42.5663	27.7484
EFNA1	21.8014	17.5003	16.6525	22.0835	67.0441	27.037	29.6732	25.628	54.7037	23.7652	15.4194	26.9221	49.1852	22.2972	58.9381	23.5396	22.6336	28.0173	28.1752	27.3678	64.6246	18.9966	27.1505	34.1435	27.5068	52.8242	43.4279	28.2124	21.8492	12.4175	20.0596	40.8104	26.9308	51.5887	17.7112	23.457	17.1838	52.9862	66.9644	21.6917	59.8579	29.2049	19.5549	19.9033	55.173	24.6128	62.0634	14.1888	18.4989
EGF	0	0	0	0	0	0	0	0.753765	0	0	0	0.690311	2.27008	0	5.73009	0	2.32139	0.683349	0.939173	2.10522	3.64082	0.655057	0	3.59405	0	2.2967	0	3.00132	0.560235	0	0.607867	0	0.528056	3.55784	0	0	0	0	0	0	0	0.584099	0	0	0.91955	0	0	0	0
EGFL6	0.703272	0	1.3322	1.22686	0	0.575255	0	0	0	0.81949	0	0	0	0.637063	0	0	2.32139	0	0	0	0	0	0	0	0	0	0.70045	0	0	0.620875	0	0	0	0	0.506034	0	0	0.646173	3.18878	0	0	1.1682	0.698388	0	0	1.20062	0	0	0
EGFR	7.736	4.53711	5.32879	7.9746	9.68415	5.1773	12.7171	7.53765	3.21787	5.73643	4.86927	10.3547	13.6205	1.27413	10.6416	4.48373	4.06244	4.78344	7.51339	5.61391	6.37144	3.27528	2.58576	3.59405	4.23181	11.4835	1.4009	6.60291	3.36141	4.34613	4.25507	7.48191	10.0331	5.92973	5.06034	3.43273	4.62641	5.16939	0	5.16469	18.4747	4.67279	6.98388	6.12409	7.3564	6.00312	2.9554	2.57977	6.47462
EGLN3	2.10982	0	0.666099	0	7.44934	0	0	0	2.4134	3.27796	0	0	10.5937	0	29.469	0.560466	0	1.3667	3.75669	0	12.7429	0	0	8.98512	0.705302	3.44506	6.30405	2.40106	0.560235	0	0	6.80174	0.528056	4.15081	0	1.14424	0	0	17.0068	1.03294	34.7324	0	0	0	5.5173	0	5.9108	0	1.84989
EGR1	10.5491	5.83343	5.32879	5.52088	17.1335	9.77934	7.87249	5.27636	28.1563	10.6534	4.05773	6.2128	99.8837	8.91888	116.239	15.6931	30.1781	30.7507	86.404	25.2626	109.225	32.0978	31.0291	78.1706	54.3083	79.2363	24.5158	36.0159	23.5299	21.1098	31.0012	65.2967	39.0761	26.6838	43.0129	40.0485	49.5687	41.3551	150.936	24.2741	213.567	21.6116	46.792	33.6825	36.782	20.4106	96.0505	21.9281	16.649
EGR3	0	0.648159	0	0	0.744934	0	0	0	0	0	0	0	0	0	0	0	0	0	0	0	0	0	0	0	0	0	0	0.600264	0.560235	0	0	0	0	0	0	0	0	0	0	0	0	0	0	0	0	0	0	0	0
EI24	362.185	434.266	379.677	471.728	131.108	446.974	361.529	283.416	390.166	437.608	428.496	416.948	251.979	412.817	189.093	394.568	445.127	358.075	225.402	428.763	145.633	318.358	299.302	192.282	323.028	167.659	135.187	235.904	253.786	447.03	361.681	318.321	447.263	177.299	324.368	316.955	372.757	138.281	164.754	411.626	206.916	438.074	439.984	398.832	125.978	391.404	206.878	463.714	366.278
EIF1	7074.22	7201.04	7855.97	7891.18	10683.8	7621.56	9661.97	7562.53	9948.84	9015.21	7602.56	7560.97	22849.2	15579.4	21880.8	14228	18011.1	16522	23889.8	17963.8	26683.6	18173.2	19553.5	22073.7	18151.7	26340.9	20947.7	20674.3	17909.6	13715.8	14811.3	16651.3	13519.3	18518	15505.9	13000.9	12565.3	14915	17308.7	10219.9	16602.8	9720.57	12208.5	11680.2	13526.6	10504.9	15309	9948.89	10000.5
EIF1AX	347.417	305.931	446.286	312.85	239.869	306.036	242.836	523.867	271.91	311.406	262.941	287.86	227.008	262.47	346.261	269.584	272.764	211.155	202.861	261.047	191.143	234.51	280.555	263.264	215.117	197.517	184.218	205.29	342.303	393.635	304.541	287.033	322.642	158.324	364.85	297.503	354.251	178.99	338.011	342.936	383.534	321.254	259.102	283.239	156.323	399.808	237.171	321.827	230.311
EIF1AY	0.703272	0	0	0	0.744934	0	0	0	0	0	0	0	0	0	0	0	0	0	0	0	0	0	0	0	0	0	0.70045	0	0	0	0	0	0	0	0.506034	0	0	0	0	0	0	0	0	0	0	0	0	0	0
EIF2B1	277.793	234.633	291.751	257.028	94.6067	230.677	231.33	210.301	236.513	241.75	215.06	195.358	174.04	224.246	179.27	234.275	201.381	189.288	191.591	239.995	131.98	205.688	207.507	168.022	220.054	106.797	98.7635	179.479	214.01	260.147	222.479	199.291	240.265	101.991	282.367	206.536	233.964	107.265	132.866	233.961	128.584	228.967	196.945	235.778	78.1617	243.727	163.286	237.984	208.113
EIF2S1	628.726	561.305	677.423	605.456	700.983	594.239	623.743	629.394	692.646	604.784	571.328	596.428	917.114	773.394	794.846	731.409	753.872	796.102	885.641	724.897	775.495	683.224	840.371	952.423	767.369	817.627	759.989	761.735	829.708	746.913	761.049	833.893	665.878	797.549	804.594	696.844	808.961	689.467	712.161	665.729	690.953	670.545	606.201	731.064	588.512	723.376	742.545	633.979	540.168
EIF2S2	44.3062	37.5932	29.3084	30.0581	10.4291	20.1339	26.6454	29.3968	28.9608	26.2237	21.1002	35.8962	32.5379	53.5133	39.2921	75.1025	49.9099	56.718	34.7494	46.3148	36.4082	56.3349	55.5938	34.1435	40.9075	19.522	20.3131	37.8166	64.427	65.1919	52.2766	32.6484	50.1653	10.6735	76.9172	36.0437	51.5515	16.8005	22.3215	36.1529	23.6476	38.5505	45.3952	34.448	8.27595	31.8165	28.0763	35.4719	22.1987
EIF3A	355.856	268.338	408.985	271.75	86.4124	246.785	240.414	355.023	193.876	227.818	241.841	185.694	204.308	276.485	152.257	241.001	257.675	228.239	161.538	270.871	124.698	288.88	288.958	164.428	221.465	93.0165	95.9617	250.31	384.881	432.129	249.833	199.971	316.833	135.198	427.599	265.464	376.061	102.095	136.055	326.925	137.452	242.401	240.245	313.86	99.3113	397.407	177.324	301.833	216.437
EIF3C	140.654	134.817	158.532	107.35	110.995	98.9439	148.366	144.723	96.536	120.465	122.543	93.1919	171.77	131.235	136.704	125.544	143.926	126.42	139.937	109.471	158.376	192.587	172.599	150.95	133.302	55.1209	105.068	126.055	166.39	167.636	131.907	108.148	138.351	101.398	191.787	137.881	157.959	119.542	75.4678	117.239	99.7632	113.899	78.9178	173.771	88.2768	122.464	107.133	110.93	70.2958
EIF3D	90.7221	88.7977	55.2862	72.3849	14.8987	85.1378	56.9242	45.2259	46.6591	70.4761	74.6622	54.5345	20.4308	56.6986	26.1947	61.0908	48.1689	53.9846	22.5402	55.4374	20.0245	46.509	51.0687	25.1583	51.4871	9.18682	11.2072	28.8127	43.6983	73.8842	60.1788	40.8104	70.2314	16.0103	52.6275	48.0582	51.5515	7.75408	20.1956	72.3057	26.6035	83.5261	63.5533	71.1926	11.0346	74.4387	28.8152	78.0381	62.8963
EIF3E	3488.23	3285.52	3667.54	3452.39	7324.94	3338.21	3463.29	3639.93	3667.56	3553.31	3629.23	3594.45	6203.38	4476.64	5382.19	4323.44	4676.44	3562.98	4760.67	4405.52	6355.96	3943.44	4503.1	6382.13	3987.07	6666.18	9142.28	4718.08	4103.16	4914.85	4642.28	5435.27	4340.09	7144.73	4836.67	3486.51	4214.66	8017.72	5133.94	4007.29	5557.92	3773.86	4235.02	3672.16	8466.29	4244.21	4680.62	4139.25	3355.7
EIF3K	1288.4	1363.08	1300.89	1272.87	339.69	1330.57	950.149	1046.23	1114.99	1223.5	1416.15	1426.87	602.329	1276.04	807.124	1287.39	1272.7	1141.88	641.455	1155.06	490.601	1082.81	1162.94	473.516	1087.58	522.5	264.77	772.54	1004.5	1113.85	1137.93	859.74	1074.07	349.854	947.802	1151.68	1122.9	364.442	668.581	1194.08	665.088	1291.44	1197.74	1060.23	250.117	1235.44	813.474	1266.02	1253.3
EIF4B	383.987	351.95	422.973	340.454	145.262	348.605	297.943	306.782	307.306	377.785	323.807	263.699	227.765	345.925	207.92	351.973	313.388	295.207	208.497	333.326	154.735	323.598	270.212	207.556	342.777	153.879	121.878	258.714	360.791	423.437	378.701	264.588	370.695	136.977	375.477	319.816	438.187	149.912	191.327	368.243	215.784	355.132	347.099	294.722	145.289	404.61	212.05	379.227	279.333
EIF4EBP1	1638.62	1462.89	1353.51	1523.76	897.646	1650.41	1580.55	1803.76	1407.82	1351.34	1533.82	1869.36	3800.12	4363.24	3825.25	4031.44	5571.34	5222.15	4062.86	4583.76	3012.78	4530.37	5649.88	3027.99	4956.86	3058.06	2232.34	4312.3	5080.21	3661.92	4016.78	2706.41	3516.32	2010.77	3533.64	3507.11	2826.08	1361.49	2108.85	2073.62	2301.94	2016.31	2109.13	1669.58	902.078	1615.44	1763.64	1658.79	2118.12
EIF4G1	463.457	518.527	599.489	391.982	195.918	361.26	451.76	478.641	403.842	517.918	481.246	334.11	276.95	291.775	275.863	434.922	329.057	257.623	234.793	362.799	200.245	377.313	415.661	290.219	315.27	149.286	123.98	305.534	454.911	457.585	357.426	278.191	395.514	183.822	562.204	334.691	494.365	230.684	235.97	409.044	264.557	375.575	298.212	407.252	150.806	405.211	285.935	368.263	307.082
EIF5	0	1.94448	0.666099	1.22686	2.2348	0	0.605576	0	0	0.81949	0	0	3.02678	0.637063	3.27434	1.12093	0.580348	2.7334	2.81752	0.701739	4.55103	1.31011	1.29288	0	0.705302	2.2967	9.10585	3.00132	0.560235	0.620875	0.607867	1.36035	1.05611	2.37189	0.506034	0.572122	2.64367	3.87704	1.06293	1.03294	0	1.1682	1.39678	1.53102	8.27595	1.20062	0.73885	0.644943	1.84989
ELAC2	18.9884	11.0187	17.9847	19.6298	14.1538	20.7092	23.6175	8.29142	16.0893	18.0288	14.6078	15.1868	18.1607	16.5636	7.36726	16.2535	11.0266	10.9336	13.1484	11.9296	14.5633	17.0315	14.2217	11.6807	14.8113	10.3352	7.0045	12.6055	12.3252	13.6593	12.7652	14.9638	13.2014	11.8595	10.1207	12.0146	25.1148	10.9849	18.0698	14.4611	9.60683	16.9389	17.4597	13.0137	2.75865	15.0078	20.6878	16.7685	15.7241
ELANE	0	0	0	0	0.744934	0	0	0	0	0	0	0	0	0	0.818584	0	0	0	0	0	0	0	0	0	0	0	0.70045	0	0	0	0	0	0	0	0	0	0	0.646173	0	0	0	0	0	0	0	0	0	0	0
ELAVL1	68.2174	96.5756	79.9319	107.35	79.708	88.0141	121.115	70.8539	115.039	90.9634	86.8354	91.8113	164.203	81.544	153.894	88.5537	91.695	105.919	120.214	103.857	169.298	88.4327	86.6229	202.165	107.911	150.434	99.4639	68.4301	68.9089	94.3731	66.2575	123.792	88.7133	96.6546	74.893	75.5201	74.0226	91.1105	176.446	75.921	158.882	80.0215	118.028	93.3924	83.679	81.6425	144.815	92.2269	87.8698
ELAVL3	318.582	289.079	307.072	272.363	367.253	213.42	376.063	470.35	282.368	270.432	255.637	257.486	253.493	170.733	280.774	225.868	163.078	212.522	230.098	182.452	257.588	253.507	221.082	263.264	234.866	228.522	316.604	235.904	285.72	298.02	261.991	233.3	238.153	235.41	316.777	292.926	304.021	351.518	295.494	283.025	428.612	243.569	182.978	354.432	365.981	274.943	257.12	232.825	184.989
ELAVL4	3.51636	3.88895	5.32879	6.74774	74.4934	2.87628	18.1673	7.53765	14.4804	5.73643	4.05773	3.45155	20.4308	6.37063	6.54868	2.80233	2.32139	6.15014	26.2969	2.10522	30.0368	9.82585	5.81796	43.1286	12.6954	14.9286	60.2387	12.6055	5.04211	3.10438	6.68654	23.8061	2.11222	46.2519	3.54224	8.58182	6.60916	64.6173	38.2654	4.13176	53.946	4.67279	4.19033	14.5447	67.1271	3.60187	22.9044	1.28989	9.24945
ELF3	0	0	0	0	0.744934	0	0	0	0	0	0	0	0	0	1.63717	0	0	0	0	0	1.82041	0	0	0	0	0	1.4009	0	0.560235	0	0	0	0	0	0.506034	0	0	0	1.06293	0	0.738987	0	0	0.765512	0	0	0	0	0
ELMOD1	215.201	229.448	231.136	201.819	136.323	178.904	266.454	176.381	272.714	254.042	224.798	209.854	211.118	186.659	185	192.24	171.203	144.87	206.618	232.276	225.731	207.653	193.932	205.759	227.813	199.813	173.011	196.286	170.872	199.922	225.519	203.372	222.839	171.962	232.776	160.194	215.459	184.806	211.523	192.643	229.825	221.957	253.515	186.785	165.519	235.322	267.464	243.144	203.488
ELOVL2	0.703272	0	0.666099	1.84029	0	0	0.605576	0.753765	0	0	0.811545	0	0	1.91119	3.27434	0.560466	0	0.683349	0	1.40348	0	0	0	0	0.705302	0	0	1.20053	0	0	0	0	0	0	1.01207	0	0	0	1.06293	0	0	0	0	0	0.91955	0.600312	0	0	0
ELOVL3	10.5491	9.72238	5.99489	2.45372	3.72467	2.30102	3.63346	4.52259	12.8715	5.73643	6.49236	4.14186	0.756695	1.91119	2.45575	3.92327	4.64278	7.51684	1.87835	6.31565	5.46123	1.31011	4.52508	2.69554	4.23181	6.89011	0.70045	1.80079	7.28305	1.24175	6.07867	2.7207	2.11222	2.37189	3.54224	2.86061	3.9655	2.58469	5.31464	2.06588	0.738987	1.7523	3.49194	0	0	6.00312	3.69425	1.28989	4.62473
ELOVL6	47.8225	41.4822	36.6355	44.167	14.8987	57.5255	44.8126	42.2109	39.4189	49.9889	40.5773	40.038	16.6473	28.6678	16.3717	20.1768	17.4104	24.6006	24.4185	25.2626	20.0245	28.1674	16.8074	20.6658	27.5068	14.9286	6.30405	14.4063	24.6503	19.868	34.6484	31.9682	29.5711	11.8595	24.2896	28.034	25.7757	12.2773	43.58	30.9882	44.3392	43.8074	28.6339	32.917	20.2301	39.0203	42.1145	34.8269	33.298
ELTD1	0	0	0	0	0.744934	0.575255	0	0	0	0	0	0	0	0	0	0	0	0	0.939173	0	0.910205	0	0	0	0	0	0	0	0	0	0	0.680174	0	0	0	0	0	0.646173	2.12585	0	0	0	0	0	0	0	1.4777	0	0
EMG1	4.21963	9.07422	1.3322	1.22686	0	3.45153	6.05576	3.01506	1.60893	3.27796	4.86927	1.38062	8.32364	4.45944	5.73009	5.0442	5.80348	6.15014	8.45256	2.80696	9.10205	2.62023	0	2.69554	7.75832	9.18682	4.2027	8.4037	2.80117	4.34613	8.51014	7.48191	4.7525	2.96487	4.04827	7.43758	3.9655	2.58469	7.44049	3.09882	13.3018	5.84099	3.49194	2.29653	3.6782	2.40125	2.9554	5.80449	2.77484
EML3	0	0	0	0	1.48987	0.575255	0	0	0	0	0.811545	0	0	0	0	0.560466	0	1.3667	0	0	0	0	0.64644	0	2.11591	0	0	0	0	0	0.607867	0	0	0	0.506034	0	0	0	0	0	1.47797	0	0	1.53102	0	0.600312	2.9554	1.28989	0
EMP1	0	0	0	1.22686	0	0	0.605576	0.753765	0	0	0	0	0	0	0.818584	0	0	1.3667	0	0	0	0	0	0	0	0	0	0	0	0	0	2.04052	0	0	0	0	0	0	0	0	0	0	0	0.765512	0	0	0	0	0
EMX1	4.21963	13.6113	5.99489	5.52088	8.19428	9.20409	3.02788	9.04518	6.43573	4.09745	5.68082	12.4256	10.5937	11.4671	10.6416	8.407	8.12487	23.2339	10.3309	9.12261	17.2939	5.89551	5.81796	9.88363	7.05302	19.522	11.2072	7.20317	6.16258	4.967	12.7652	21.7656	8.97695	10.6735	5.06034	9.72607	6.60916	10.9849	6.37756	6.7141	22.1696	5.84099	5.5871	3.82756	16.5519	4.20219	9.60505	8.38426	12.9492
EMX2	234.19	206.763	204.492	193.844	858.164	174.302	237.991	212.562	341.094	204.873	200.452	195.358	473.691	190.482	631.947	175.986	145.087	234.389	429.202	168.417	754.56	193.897	141.57	576.845	212.296	958.874	638.11	276.122	178.155	163.911	189.047	382.258	137.294	595.345	186.22	205.964	175.143	769.593	714.287	147.194	696.126	155.37	164.82	207.454	742.076	165.686	489.119	166.395	155.391
EMX2OS	0	0	0	0.613431	1.48987	1.15051	0	0.753765	0	0	0	1.38062	2.27008	0.637063	0.818584	0	0	2.05005	0	0.701739	1.82041	0	0	0	0	1.14835	0	1.20053	0	0	0	0.680174	0	0.592973	0	0	0	0.646173	1.06293	0.516469	2.95595	0	0	0	0	0	1.4777	0	0.924945
EN1	4.92291	7.12975	1.9983	4.90745	2.97974	2.87628	3.63346	3.01506	1.60893	0.81949	3.24618	2.07093	3.78347	2.54825	4.09292	0.560466	1.74104	2.05005	2.81752	1.40348	2.73062	3.27528	1.93932	0	2.82121	0	2.10135	0.600264	0	1.24175	2.43147	2.7207	1.58417	0	1.01207	1.71636	3.30458	0	1.06293	1.03294	5.17291	6.42508	3.49194	0.765512	0.91955	4.8025	5.9108	1.28989	6.47462
ENC1	37.9767	51.2045	34.6372	36.8059	8.93921	27.037	23.6175	26.3818	26.5474	41.794	45.4465	37.9671	19.6741	23.5713	15.5531	17.9349	23.7943	19.1338	13.1484	20.3504	11.8327	19.6517	17.4539	22.4628	33.8545	18.3736	6.30405	16.8074	22.4094	14.2801	23.0989	28.5673	23.7625	7.70865	20.7474	20.0243	25.1148	13.5696	21.2585	21.6917	25.8645	29.789	23.7452	17.6068	9.1955	22.8119	13.2993	16.1236	27.7484
ENDOG	14.0654	19.4448	13.9881	15.3358	61.8296	10.9299	18.7729	26.3818	17.6983	17.2093	3.24618	14.4965	12.8638	13.3783	12.2788	12.3303	9.86592	6.83349	12.2093	8.42087	20.0245	8.51574	6.4644	17.0717	11.2848	12.6319	41.3266	11.405	12.8854	7.45051	4.86294	10.8828	7.92083	29.0557	8.09654	13.7309	7.931	34.2472	5.31464	11.3623	30.2985	11.0979	9.07904	18.3723	76.3226	9.60499	7.3885	6.44943	12.0243
ENG	0	0	0	0	0	0	0	0	0	0	0	1.38062	0	1.91119	0.818584	0	0	0	0	0	0	0	0	0	0	0	0.70045	0	0	0	0	0	0	0	0	0	0	0	0	0	0	0	0	0	0	0	0	0	0
ENO2	929.023	978.72	845.28	1003.57	830.602	894.522	1142.12	782.408	1135.91	1133.35	1063.12	938.823	1257.63	1119.96	1126.37	1063.2	1062.62	1173.99	1094.14	1094.01	1300.68	1181.72	1011.03	1246.24	1064.3	1035.81	829.333	1096.08	960.242	897.786	949.488	1037.27	1003.31	1104.12	987.272	942.856	906.116	920.797	1050.17	962.699	1154.3	1095.18	1012.66	1025.02	779.778	936.487	1307.03	1055.77	940.669
ENOPH1	360.779	316.95	354.365	333.093	401.52	314.665	334.278	375.375	329.027	303.211	297.026	309.95	384.401	318.531	359.359	293.684	311.067	317.757	388.818	297.537	382.286	317.048	325.806	407.026	370.284	374.363	333.414	411.181	340.062	360.108	376.877	398.582	370.695	390.176	390.152	359.292	418.36	328.902	395.409	362.045	402.748	330.016	307.989	362.852	297.934	410.614	401.935	335.37	272.859
ENOSF1	2.10982	0	1.3322	4.90745	2.2348	0.575255	3.02788	1.50753	2.4134	4.91694	4.86927	2.76124	1.51339	1.27413	1.63717	1.6814	1.1607	4.10009	1.87835	1.40348	0	1.31011	5.17152	0.898512	3.52651	1.14835	1.4009	0.600264	0	1.86263	1.21573	0	0.528056	2.37189	2.53017	0.572122	0	0.646173	1.06293	1.54941	0.738987	0	1.39678	3.82756	2.75865	1.20062	2.21655	1.28989	0
EOMES	41.4931	27.2227	24.6457	30.6716	12.6639	23.0102	21.1952	21.8592	24.9385	25.4042	23.5348	28.3027	13.6205	11.4671	9.00443	10.0884	13.9284	6.83349	9.39173	11.9296	14.5633	6.55057	17.4539	10.7821	9.87423	17.2253	5.6036	10.2045	14.0059	13.0384	7.90227	4.76122	13.2014	4.15081	13.6629	6.86546	14.5402	5.81556	13.8181	14.4611	24.3866	16.3548	26.5387	29.0894	14.7128	24.0125	11.0828	21.2831	33.298
EP300	564.025	477.693	518.891	642.876	1043.65	531.536	798.149	583.414	1040.18	595.769	503.97	516.352	1489.93	487.99	1387.5	520.113	532.759	611.597	1347.71	569.11	1707.55	727.113	605.714	1644.28	758.905	1442.33	932.299	737.124	599.451	568.101	527.021	1171.94	615.713	1035.92	709.46	675.104	588.876	872.334	1473.22	612.533	1460.98	574.169	544.044	808.38	777.939	572.698	1537.55	550.782	550.342
EPB41L2	32.3505	41.4822	39.2998	43.5536	21.6031	31.6391	44.8126	34.6732	25.7429	36.8771	30.0272	30.3737	22.7008	23.5713	17.1903	15.1326	14.5087	23.2339	32.8711	22.4557	17.2939	34.718	21.3325	20.6658	33.8545	19.522	11.9077	24.6108	13.4456	22.9724	28.5697	18.3647	24.2906	19.5681	25.8077	27.4618	22.4712	20.0314	25.5103	36.6693	14.0408	26.2844	23.7452	34.448	12.8737	22.2116	42.1145	41.9213	36.0729
EPB42	0	0	0	0	0	0	0	0	0	0	0	0	0	0	0	0	0	0	0	0	0	0	0	0	0	1.14835	0	0	0	0	0	0	0	0	0	0	0	0	0	0	0	0	0	0	0	0	0	0	0
EPHA3	23.9113	31.1116	20.6491	30.0581	6.70441	14.9566	27.8565	29.3968	40.2233	28.6822	23.5348	30.3737	11.3504	12.7413	9.82301	11.2093	11.0266	14.3503	11.2701	13.333	15.4735	8.51574	13.5752	15.2747	13.4007	9.18682	4.2027	7.80344	6.16258	13.6593	10.9416	9.52244	12.6733	9.48757	10.6267	16.0194	19.8275	10.9849	18.0698	11.3623	19.2137	15.7707	11.1742	19.1378	5.5173	16.2084	23.6432	19.9932	18.4989
EPHA4	6.32945	2.59263	2.6644	4.29402	1.48987	4.60204	7.26691	3.76883	4.8268	4.91694	6.49236	1.38062	4.54017	4.45944	1.63717	10.0884	4.64278	2.05005	1.87835	7.71913	3.64082	2.62023	5.17152	0.898512	7.75832	0	1.4009	0.600264	3.92164	7.45051	7.90227	4.08104	8.44889	0.592973	5.56637	4.57697	3.9655	1.29235	2.12585	4.13176	0	4.67279	4.88872	1.53102	0	2.40125	0.73885	2.57977	6.47462
EPHA7	6.32945	7.7779	7.32709	12.8821	7.44934	7.47832	16.3506	9.04518	6.43573	10.6534	10.5501	6.2128	3.78347	4.45944	4.91151	3.3628	4.06244	4.10009	4.69587	1.40348	0.910205	3.93034	3.2322	5.39107	2.82121	0	2.8018	5.40238	2.24094	6.20875	4.86294	4.76122	4.22444	4.74379	3.54224	3.43273	7.27008	3.87704	1.06293	4.64822	5.9119	9.92967	10.4758	3.82756	2.75865	5.40281	8.8662	6.44943	8.32451
EPHA8	0	0	0	0	0	0	0.605576	0	0	0	0	0	0	0	0	0	0	0	0	0	0	0	0	0	0	0	0	0	0	0	0	0	0	0	0	0	0	0	0	0	0	0	0	0	0	0.600312	0	0	0.924945
EPHB2	461.347	394.729	435.629	399.344	312.872	402.679	528.062	443.968	485.898	442.525	371.688	323.756	357.917	277.759	279.956	318.905	316.29	271.29	377.548	323.502	352.25	399.585	346.492	371.984	312.449	258.379	188.421	366.761	384.881	365.075	341.013	367.294	405.019	347.482	453.912	362.153	393.245	272.039	397.535	375.99	347.324	355.132	310.783	453.183	209.657	372.194	415.234	343.11	320.031
EPHB6	0	0	0	0	0	0	0	0	0	0	0	0	0	0	1.63717	0	0	0	0	0.701739	0	0.655057	0	0.898512	0	3.44506	0.70045	1.20053	0	0.620875	0.607867	0	0	0	0	0.572122	0	0.646173	0	1.03294	1.47797	0	0	0	1.8391	0	0	0	0
EPHX1	156.83	152.965	149.206	195.071	124.404	170.276	196.812	124.371	135.15	173.732	156.628	145.656	146.042	145.25	180.907	156.37	158.435	149.653	164.355	171.224	127.429	159.179	160.963	130.284	182.673	105.648	63.741	132.058	148.462	150.252	136.162	144.877	144.687	110.886	145.738	152.184	149.367	81.4179	132.866	126.019	101.241	131.422	143.868	175.302	89.1963	117.661	144.076	134.148	154.466
EPHX2	9.84581	11.0187	10.6576	14.1089	5.95948	17.8329	13.9283	12.0602	14.4804	22.1262	16.2309	15.1868	4.54017	12.1042	2.45575	3.92327	2.32139	2.7334	1.87835	7.71913	2.73062	5.24046	4.52508	6.28959	7.05302	0	1.4009	6.00264	8.96376	9.93401	11.5495	7.48191	8.97695	2.96487	5.06034	9.15395	8.59191	7.10791	2.12585	11.3623	3.69493	7.59328	8.38065	10.7172	2.75865	13.8072	8.8662	6.44943	15.7241
EPN2	2.81309	1.94448	0	0.613431	0.744934	0.575255	1.81673	4.52259	0.804466	0	1.62309	1.38062	0.756695	0	0	0	2.90174	0.683349	0.939173	0	0.910205	1.96517	0.64644	1.79702	1.4106	0	0.70045	0.600264	1.6807	2.4835	1.21573	2.7207	1.05611	1.77892	1.01207	1.71636	0.660916	0.646173	1.06293	3.09882	3.69493	0	0	2.29653	0.91955	0.600312	0.73885	0.644943	3.69978
EPN3	0	1.29632	0	0	0	0	0	0.753765	0	0	0	0	2.27008	0	0	0.560466	0	0.683349	0	0.701739	0.910205	0	0	0	0	0	0	0	0	0.620875	0.607867	0	1.05611	0.592973	0	0.572122	0.660916	0	0	0	0	0	0	0	0.91955	0.600312	0	0	0
EPRS	1.40654	1.94448	7.32709	3.06716	0.744934	4.02679	4.23903	3.01506	2.4134	1.63898	7.30391	5.52249	5.29686	2.54825	4.91151	7.84653	4.64278	3.41675	2.81752	5.61391	1.82041	5.24046	3.87864	3.59405	7.05302	0	2.8018	0	3.36141	2.4835	0.607867	3.40087	4.7525	0	7.08448	5.14909	3.30458	5.16939	6.37756	4.64822	1.47797	2.92049	1.39678	2.29653	2.75865	3.00156	0.73885	2.57977	0.924945
EPS15	546.443	501.027	650.113	445.964	157.181	446.974	474.166	516.329	421.54	488.416	468.262	441.799	544.063	874.05	573.009	827.249	865.299	840.519	565.382	956.47	444.18	880.396	1043.35	502.268	743.388	292.83	256.365	669.295	1160.81	966.703	795.698	493.806	679.608	253.2	886.065	648.786	769.967	204.191	250.851	499.942	300.768	528.609	481.189	470.024	143.45	560.692	336.916	522.404	449.523
EPS8L3	0	0	0	0	0	0	0	0	0	0	0	0	0	0	0	0.560466	0	0	0	0	0	0	0	0	0	0	0.70045	0	0	0	0	0	0	0	0	0	0	0	0	0	0	0	0	0	0.91955	0	0	0	0
EPSTI1	0	0.648159	0	1.22686	0	0	0.605576	0	0	0	0	0	0.756695	0.637063	2.45575	0	0	0	0	0.701739	2.73062	0	0.64644	0	0	0	2.8018	0	0.560235	0.620875	1.21573	0	0	0	0	0	0	0.646173	0	0	0	0	0	0	0	0	0	0	2.77484
ERBB2	1.40654	2.59263	5.32879	1.22686	1.48987	1.15051	6.05576	1.50753	4.8268	0.81949	2.43464	1.38062	2.27008	1.27413	4.91151	0.560466	1.1607	0.683349	1.87835	0.701739	4.55103	0.655057	1.93932	0.898512	3.52651	4.59341	0.70045	3.00132	1.6807	0	0	0.680174	1.05611	1.77892	0.506034	2.28849	0.660916	1.29235	0	3.61529	4.43392	0.584099	0	2.29653	0	1.20062	0	1.28989	0.924945
ERBB3	0.703272	1.94448	1.9983	4.29402	1.48987	1.15051	2.4223	2.2613	2.4134	0.81949	4.05773	2.07093	3.02678	0.637063	0.818584	3.3628	1.1607	0.683349	0.939173	2.10522	0	0	2.58576	0.898512	4.23181	0	0.70045	1.80079	2.80117	0.620875	1.8236	0	4.7525	1.77892	1.01207	0	1.98275	0	0	1.54941	0	2.33639	0	1.53102	0	3.00156	0	1.93483	0.924945
EREG	0	0	0	0	0	0	0	0	0	0	0	0	0	0	0	0	0	0	0	0	0	0	0	0	0	0	0	0	0	0	0	0	0	0	0	0	0	0	0	0	0	0	0	0	0.91955	0	0	0	0
ERO1A	258.101	256.023	203.16	223.902	44.6961	170.851	188.94	226.883	197.094	199.136	228.044	208.474	108.964	175.192	148.982	200.647	152.632	205.688	145.572	146.663	63.7144	172.28	190.7	80.8661	183.379	58.566	33.6216	153.668	216.251	219.79	196.949	140.796	174.786	43.88	177.618	176.786	202.24	51.0477	130.74	202.456	141.146	198.593	172.502	172.24	34.9429	197.503	147.77	204.447	172.04
ERO1B	22.5047	20.0929	22.6474	11.6552	5.21454	21.8597	19.3784	12.814	20.9161	21.3067	27.5925	18.6384	12.8638	21.6601	6.54868	31.3861	13.9284	19.8171	13.1484	22.4557	11.8327	19.6517	17.4539	9.88363	23.275	4.59341	2.8018	14.4063	19.6082	22.3515	22.4911	19.725	31.1553	7.11568	19.2293	20.0243	20.4884	5.81556	0	32.0211	14.0408	19.8593	19.5549	21.4343	4.59775	24.0125	14.0382	23.218	12.0243
ESPL1	14.7687	12.315	9.32539	13.4955	1.48987	16.1072	3.02788	6.03012	7.2402	14.7508	18.6655	13.1159	5.29686	2.54825	4.09292	3.3628	2.90174	2.05005	2.81752	5.61391	2.73062	3.27528	3.87864	2.69554	4.23181	5.74176	3.50225	3.60159	6.72282	5.58788	4.86294	6.12157	4.7525	0.592973	5.56637	2.86061	7.27008	1.29235	7.44049	3.09882	2.95595	9.92967	4.88872	2.29653	3.6782	6.60343	7.3885	3.86966	0.924945
ESR1	0	0	0	0	0.744934	0.575255	0.605576	0	0	0	0	0	0	0.637063	0	0	0	0	0	0	0	0	0	0	0	0	0	0	0	0	0	0	0	0	0	0	0	0.646173	2.12585	0	0	0	0.698388	0	0	0	0	0	0
ESR2	0.703272	0	0.666099	0.613431	2.2348	0	1.21115	0	0	1.63898	0.811545	0.690311	0	0	0	0	0	1.3667	0.939173	0	0	0.655057	0	0	0	2.2967	0.70045	0	0.560235	0	0.607867	0	1.05611	0.592973	0.506034	0	0	3.23087	0	0	0	0	1.39678	1.53102	1.8391	0	0	0	1.84989
ESRG	0	0	0	0	0.744934	0	0	0	0	0	0	0	0	0	0	0	0	0	0	0	0	0	0	0	0	6.89011	1.4009	0	0	0	0	0	0	0.592973	0	0	0	0.646173	0	0	0	0	0	0	0	0	0	0	0.924945
ESRP1	0	0	0	0	1.48987	0	0	0	0	0	0	2.76124	6.81025	0	4.09292	0.560466	0	0.683349	1.87835	2.10522	4.55103	0	1.93932	0.898512	0	1.14835	2.10135	0	0.560235	0	0.607867	0	0	0	0	0	0	0	0	0	0.738987	0	0	0	1.8391	0	0	0	0
ESRP2	0	0	0	0	0	0	0	0	0	0	0	1.38062	0	0	0	0	0	0	0	0	0	0	0	0	0	0	0	0	0	0	0	0	0	0	0	0	0	0	0	0	0.738987	0	0	0	0.91955	0	0	0	0
ETF1	239.113	250.837	297.08	244.759	91.6269	250.236	236.78	227.637	241.34	244.208	238.594	212.616	292.084	377.141	268.496	317.224	367.36	328.691	262.029	384.553	192.964	385.828	373.642	260.569	390.737	160.769	131.685	256.913	414.574	451.997	351.347	284.313	333.203	136.977	362.32	288.921	315.257	122.127	163.691	304.2	218.001	267.517	275.165	264.867	96.5527	301.957	192.84	305.058	195.163
ETFA	865.025	899.644	774.007	907.878	746.424	927.887	987.089	713.816	1164.06	1019.45	853.746	849.082	1283.35	955.594	1186.13	941.023	1024.89	1032.54	1249.1	1040.68	1114.09	1040.23	966.427	1089.9	1203.25	892.27	732.671	848.173	885.171	843.149	811.502	1027.06	930.434	754.262	848.113	857.61	855.887	672.667	1073.56	857.856	1027.19	937.478	907.206	987.51	655.639	778.005	1071.33	860.354	805.627
ETFB	95.6451	93.983	71.2726	77.2923	16.3886	101.82	72.6691	85.9292	61.9439	67.1982	76.2853	109.759	26.4843	49.0538	22.9204	47.0792	34.2405	34.8508	27.236	32.9817	19.1143	34.718	30.3827	12.5792	35.2651	6.89011	11.9077	33.6148	42.0176	56.4997	51.0608	50.3329	66.0069	11.8595	53.1336	48.0582	62.787	14.2158	55.2722	56.8116	54.685	89.9512	56.5694	54.3513	15.6323	48.025	31.7706	59.9797	78.6204
ETNK1	926.21	1142.06	1063.09	964.314	297.974	958.376	932.587	765.825	903.416	987.486	967.362	908.449	481.258	754.282	470.686	669.757	631.419	804.302	546.599	809.105	424.156	745.455	669.711	461.835	835.078	355.989	212.937	591.26	691.89	751.259	840.072	613.517	777.298	329.1	684.664	830.721	986.087	313.394	566.54	853.208	546.111	950.912	909.301	912.49	276.784	1013.93	659.055	1057.71	839.85
ETS1	6.32945	1.94448	12.6559	14.7223	5.21454	6.90307	6.05576	10.5527	12.067	6.55592	4.86927	8.97404	19.6741	26.7566	22.1018	14.5721	24.3746	23.2339	22.5402	29.473	26.396	29.4776	22.6254	12.5792	26.8015	17.2253	16.1104	24.6108	27.4515	22.9724	20.6675	23.1259	23.7625	16.6032	18.7233	23.457	20.4884	12.2773	6.37756	23.2411	12.5628	15.1866	8.38065	3.82756	6.43685	15.6081	17.7324	12.8989	16.649
ETV1	177.225	223.615	195.167	196.298	75.2384	204.216	214.374	118.341	267.887	224.54	213.436	178.79	118.801	126.775	140.797	105.368	113.748	121.636	132.423	120.699	128.339	115.29	102.784	159.037	169.978	111.39	56.036	90.0396	101.402	104.928	114.887	120.391	110.892	52.7746	109.303	110.419	144.741	74.31	171.131	130.667	169.228	146.609	144.566	154.633	73.564	165.686	148.509	156.076	149.841
EVI2B	0	0	0	0	0.744934	0	0	0	0	0	0	0	0	0	0	0	0	0	0	0	0	0	0	0	0.705302	0	0.70045	0	0	0	0	0	0	0.592973	0	0	0	0	0	0	0	0	0	0	0	0	0.73885	0	0
EVL	2020.5	1811.6	1917.03	2084.44	2491.06	2044.46	2336.31	1538.43	2498.67	2237.21	1843.02	1617.4	1812.28	1332.74	1641.26	1364.74	1296.5	1342.1	1908.4	1637.16	2066.17	1637.64	1300.64	2154.63	1531.92	1977.46	1511.57	1641.12	1524.4	1565.85	1680.14	2008.55	1709.84	2322.68	1768.08	1644.28	1950.36	2004.43	2177.94	1767.87	2137.15	1888.97	1801.84	2318.73	1646.91	1871.77	2256.45	1864.53	1935.91
EXO1	25.3178	35.6487	51.2896	32.5118	14.1538	28.7628	30.8844	21.1054	31.3742	35.2381	29.2156	17.2578	25.7276	35.0385	25.3761	34.7489	35.9816	23.2339	23.4793	53.3322	31.8572	45.1989	42.665	15.2747	39.4969	29.8572	16.8108	27.6122	38.6562	34.769	30.3933	25.8466	35.9078	9.48757	44.531	18.88	58.8215	14.2158	36.1395	36.1529	19.2137	23.948	35.6178	26.0274	11.9541	31.2162	23.6432	36.1168	45.3223
EXOG	266.54	243.708	266.44	247.213	160.906	209.968	303.999	267.587	251.798	236.833	228.856	236.086	273.167	340.829	201.372	268.463	258.255	269.923	299.596	283.503	238.474	299.361	337.441	253.38	293.406	194.072	137.989	306.735	315.412	368.8	267.461	224.457	254.523	169.59	314.247	264.32	317.24	177.052	169.005	267.015	159.621	231.303	294.72	254.15	125.978	283.948	207.617	238.629	229.386
EXOSC4	162.456	158.799	162.528	174.828	70.7688	153.018	166.533	232.913	95.7315	123.743	146.89	182.932	21.9441	101.293	41.7478	104.247	72.5435	79.2685	51.6545	68.0687	21.8449	104.154	89.8551	49.4182	83.931	28.7088	32.9212	103.245	114.288	117.966	94.2194	57.8148	99.8025	35.5784	100.195	162.483	103.103	34.8934	56.3352	126.019	42.8612	119.156	97.0759	107.937	27.5865	127.866	56.1526	106.416	115.618
EXOSC5	24.6145	20.7411	26.644	29.4447	182.509	16.6824	52.6851	47.4872	36.201	30.3211	24.3464	36.5865	52.9686	22.9343	63.031	21.2977	30.1781	23.9172	44.1412	23.8591	86.4695	43.8888	30.3827	84.4601	31.0333	59.7143	135.187	55.8246	33.6141	29.1811	25.5304	53.0536	19.5381	96.0617	23.7836	29.7503	27.7585	123.419	53.1464	23.2411	86.4615	28.0367	27.9355	31.386	198.623	25.8134	39.8979	21.9281	26.8234
EXOSC8	224.344	278.06	261.111	236.784	43.2062	254.838	174.406	192.964	199.508	240.111	239.406	260.247	145.285	309.613	187.456	306.575	333.12	239.856	165.295	338.238	74.6369	246.956	334.209	147.356	299.048	119.429	47.6306	188.483	286.84	331.547	273.54	194.53	295.711	65.227	299.066	213.973	226.694	47.1707	143.495	208.137	169.967	220.205	259.102	186.019	41.3797	218.514	122.649	219.281	197.013
EXT1	99.8647	110.835	84.5946	113.485	58.1049	105.272	114.454	73.869	141.586	125.382	109.559	81.4567	162.689	78.3587	133.429	94.7188	121.293	86.7853	127.728	99.647	131.98	89.0877	93.0873	174.311	107.206	64.3077	49.0315	58.8259	64.427	86.9226	73.5519	96.5847	85.545	67.5989	73.881	76.0922	78.649	56.2171	89.2859	80.5692	87.2005	96.3763	91.4888	88.0338	48.7361	85.2443	102.7	78.6831	99.8941
EXTL1	2.81309	0	0.666099	1.84029	1.48987	1.72577	3.02788	1.50753	0	0.81949	4.86927	1.38062	3.78347	0.637063	4.91151	0	1.1607	0.683349	1.87835	3.5087	0	2.62023	2.58576	3.59405	0.705302	8.03847	1.4009	2.40106	0.560235	1.24175	4.25507	8.84226	2.64028	1.18595	2.02414	0.572122	0.660916	3.23087	6.37756	1.03294	0.738987	1.7523	0.698388	1.53102	1.8391	0.600312	1.4777	1.93483	2.77484
EZH2	281.309	283.245	283.758	328.799	162.396	288.778	261.003	267.587	258.234	251.583	284.041	215.377	269.383	279.671	295.509	256.133	259.996	256.256	289.265	249.117	283.074	271.194	250.819	283.93	320.912	183.736	166.007	261.715	299.726	294.295	287.521	260.507	309.441	183.229	265.162	236.858	278.246	190.621	233.844	298.519	217.262	234.808	294.021	284.77	171.956	313.363	311.795	265.717	226.612
F13A1	0	0	0	0	0	0	0	0	1.60893	0	0	0	0	0	0	0	0	0	0	0.701739	0	0	0	0	0	0	0	0	0	0	0	0	0	0	0	0	0	0	0	0	0	0	0	0	0	0	0	1.28989	0.924945
F2	0	0	1.3322	0	0	0.575255	0	0	0	0	0.811545	0	0.756695	0	0	0	0	0	1.87835	0	0	0	0	0	0	0	0.70045	0	0	0	0	0	0	0	0	0	1.32183	0	0	0	0	0	0	0.765512	0	0.600312	0.73885	0	0
F2R	7.03272	5.18527	5.99489	4.90745	0.744934	5.1773	9.68922	2.2613	4.02233	4.09745	4.05773	6.90311	0.756695	5.73357	4.91151	3.92327	4.06244	4.78344	4.69587	2.80696	1.82041	5.24046	14.2217	1.79702	5.64242	0	1.4009	1.20053	5.04211	6.20875	3.03933	6.80174	4.22444	1.18595	4.04827	2.86061	6.60916	0.646173	2.12585	6.19763	11.8238	3.50459	7.68227	5.35858	1.8391	8.40437	3.69425	9.02921	5.54967
F2RL2	0	0.648159	0	0	0.744934	0	0	0	0	0	0	0	13.6205	10.193	12.2788	9.52793	15.089	8.88354	12.2093	9.12261	7.28164	9.82585	10.343	7.1881	4.23181	4.59341	5.6036	3.00132	3.92164	1.86263	6.68654	2.04052	3.16833	1.77892	1.01207	1.71636	1.32183	1.29235	0	1.03294	5.9119	2.33639	1.39678	0.765512	0.91955	1.20062	2.21655	1.28989	0
F3	116.04	121.206	114.569	118.392	57.36	121.379	122.326	99.497	123.888	117.187	103.878	92.5016	49.1852	61.7951	25.3761	48.7606	44.1064	26.6506	46.9587	49.1217	46.4205	39.3034	40.7257	47.6211	43.0234	45.9341	30.1194	48.6214	66.1077	54.0162	71.7283	62.576	70.7594	50.9957	43.5189	54.3516	50.8906	35.5395	42.5171	84.701	52.4681	80.0215	88.6953	81.1442	42.2993	97.8509	80.5347	89.0022	77.6954
F5	0	0	0	0	0	0	0	0	0	0	0	0	0	0	0	0	0	0	0	0	0	0	0	0	0	0	0	0	0	0	0	0	0	0	0	0	0	0	0	0	0	0	0	0	0	0	0	0	0
F9	0	0	0	0	0	0	0	0	0	0	0	0	0	0	0	0	0	0	0	0	0	0	0	0	0	0	0.70045	0	0	0	0	0	0	0	0	0	0	0	0	0	0	0	0	0	0	0	0	0	0
FABP1	0	0	0	0	0	0	0	0.753765	0	0	0	0	0.756695	0	0	0	0	0	0.939173	0	0	0	0	0	0	0	0	0	0	0	0.607867	0	0	1.18595	0	0	0	0.646173	1.06293	0	0	0.584099	0	0.765512	0	0	0	0	0.924945
FABP4	0	0	0	0	0	0	0	0	0	0	0.811545	0.690311	0	0	0	0	1.74104	0	0	0	0	0	0	0	0	0	0	0	0.560235	0	3.03933	0	0.528056	0	0.506034	0	0	1.29235	0	0	0	0	0	0	0	0	0	0.644943	0
FAH	2.81309	5.18527	1.9983	4.29402	2.2348	6.32781	2.4223	6.03012	4.02233	4.91694	4.86927	3.45155	1.51339	6.37063	6.54868	5.0442	4.06244	6.83349	5.63504	5.61391	1.82041	3.27528	3.2322	9.88363	6.34772	4.59341	1.4009	6.00264	2.80117	1.24175	2.43147	0	3.69639	3.55784	4.55431	9.15395	1.98275	5.16939	4.25171	6.7141	0	5.84099	4.88872	7.65512	2.75865	3.60187	2.21655	0	0.924945
FAIM	29.5374	51.8527	42.6303	40.4865	11.174	33.3648	23.0119	39.1958	19.3072	27.8627	44.635	33.1349	13.6205	19.1119	6.54868	36.9908	18.5711	18.4504	11.2701	16.8417	7.28164	14.4113	27.1505	17.0717	23.9803	4.59341	4.2027	16.2071	20.1685	21.7306	21.8832	16.3242	25.8747	3.55784	20.7474	22.8849	27.0976	9.6926	8.50342	29.4388	13.3018	28.0367	26.5387	18.3723	9.1955	33.0172	7.3885	26.4427	23.1236
FAM13A	214.498	206.114	224.475	194.458	115.465	177.754	214.374	198.994	222.033	205.692	193.148	144.965	162.689	159.266	145.708	160.293	117.811	128.47	148.389	156.488	122.878	155.248	142.217	163.529	168.567	110.242	86.1554	150.666	167.51	183.779	206.675	172.764	154.72	115.037	175.088	150.468	220.085	105.972	132.866	162.171	113.065	191.584	165.518	182.192	79.0813	199.904	109.35	194.128	151.691
FAM174A	380.47	319.542	414.314	376.033	453.665	371.615	419.664	451.505	386.948	332.713	344.095	432.135	523.633	442.122	464.137	348.61	364.459	441.443	677.144	412.623	547.034	411.376	435.054	624.466	414.718	690.16	392.252	555.244	412.893	347.069	426.115	501.288	313.665	443.544	356.248	462.846	447.44	445.214	474.066	314.53	588.234	359.805	397.383	453.183	408.28	392.004	596.991	370.842	361.654
FAM183A	2.81309	3.88895	1.9983	4.29402	1.48987	2.87628	3.63346	3.76883	3.21787	3.27796	1.62309	0.690311	0	0.637063	1.63717	1.12093	1.1607	0	0	1.40348	0	2.62023	0	0	2.11591	0	1.4009	0.600264	1.12047	1.86263	1.21573	0.680174	2.11222	0.592973	1.01207	0.572122	3.30458	0	4.25171	2.06588	0.738987	0	0.698388	2.29653	0.91955	1.80094	1.4777	1.28989	1.84989
FAM20B	29.5374	24.63	24.6457	33.1253	13.4088	42.5689	32.7011	24.8743	35.3965	47.5304	47.0696	17.9481	15.8906	24.8454	9.82301	24.1001	19.7318	17.0837	11.2701	18.947	10.9225	23.582	25.2111	8.08661	22.5697	10.3352	7.70495	11.405	22.4094	23.5933	20.0596	15.644	30.0992	8.8946	26.8198	10.2982	30.4021	13.5696	20.1956	33.054	14.7797	34.4618	30.7291	37.5101	10.115	33.0172	16.9936	30.9573	15.7241
FAM229B	118.853	128.335	86.5929	120.846	18.6234	106.422	85.3862	93.4669	76.4243	96.6998	111.993	137.372	28.7544	112.123	40.1106	107.61	107.945	159.22	20.6618	84.9104	17.2939	81.2271	79.5121	18.8688	89.5734	20.6703	9.10585	46.8206	70.5896	67.6754	98.4744	43.5311	71.8156	10.0805	63.2542	119.573	72.0399	12.2773	31.8878	72.3057	26.6035	94.0399	86.6001	55.8823	6.43685	63.6331	36.2037	86.4224	101.744
FAM46C	21.8014	15.5558	10.6576	17.1761	9.68415	17.8329	14.5338	5.27636	12.8715	12.2924	7.30391	12.4256	6.05356	5.0965	10.6416	2.80233	8.70522	4.78344	7.51339	6.31565	6.37144	1.96517	3.87864	10.7821	3.52651	0	2.8018	1.80079	3.92164	2.4835	3.03933	2.04052	3.16833	5.92973	4.04827	4.57697	5.94825	4.52321	4.25171	7.23057	9.60683	7.00918	6.98388	6.8896	5.5173	4.8025	11.8216	7.09438	10.1744
FAM57A	11.2524	18.7966	11.3237	20.8567	25.3278	16.1072	19.984	9.04518	29.7653	13.1118	16.2309	12.4256	46.1584	12.7413	55.6637	22.4187	17.4104	15.0337	31.9319	28.0696	46.4205	11.136	18.1003	46.7226	21.1591	56.2693	30.1194	19.2085	16.2468	19.868	18.8439	33.3285	21.6503	21.347	19.7353	11.4424	16.5229	32.9548	31.8878	20.1423	41.3833	20.4434	19.5549	22.1998	33.1038	9.60499	62.8023	15.4786	25.8985
FAM63A	12.6589	9.07422	7.99319	11.6552	5.21454	10.3546	13.3227	7.53765	10.4581	17.2093	5.68082	17.2578	0.756695	8.28182	4.09292	5.0442	4.06244	8.20019	5.63504	9.82435	3.64082	3.93034	5.17152	5.39107	7.75832	3.44506	1.4009	3.00132	3.36141	5.58788	7.2944	8.16209	9.505	2.37189	6.57844	11.4424	7.931	3.87704	6.37756	8.77998	0	14.0184	6.28549	10.7172	0.91955	7.80406	3.69425	7.09438	7.39956
FAM69A	26.7244	29.1671	31.3067	25.1507	16.3886	39.1174	51.474	25.628	35.3965	35.2381	28.4041	40.038	27.241	22.9343	31.1062	28.0233	19.1515	28.7007	18.7835	32.9817	38.2286	22.927	21.3325	36.839	23.9803	22.967	8.4054	19.8087	27.4515	21.7306	19.4517	17.0044	21.1222	18.3822	25.3017	26.8897	25.1148	13.5696	15.9439	25.8235	27.3425	26.2844	31.4275	26.0274	20.2301	27.014	31.0317	27.7326	24.9735
FAM72A	82.9862	83.6125	90.5895	94.4684	83.4327	70.1812	105.976	78.3916	102.167	67.1982	69.7929	71.102	58.2655	52.2391	31.1062	40.9141	32.4995	37.5842	46.9587	44.2096	41.8695	41.2686	34.9077	43.1286	40.2022	98.7583	53.2342	70.2309	52.1018	52.7744	55.3159	81.6209	49.6372	48.6238	55.1577	67.5104	69.3962	78.8332	52.0834	67.141	78.3326	50.8166	64.9501	67.365	76.3226	73.8384	78.3181	69.6539	62.8963
FAM72B	4.92291	7.12975	3.3305	3.06716	0.744934	4.02679	6.66134	3.01506	2.4134	0.81949	4.05773	8.28373	0	1.27413	3.27434	2.24187	1.74104	4.10009	0	3.5087	0	1.96517	0	0.898512	2.82121	5.74176	0.70045	0	0.560235	1.24175	3.03933	2.04052	3.16833	0.592973	3.0362	2.86061	1.98275	1.29235	5.31464	3.61529	2.21696	1.7523	1.39678	0	0	2.40125	0	1.93483	5.54967
FAM72C	19.6916	22.0374	23.9796	20.8567	8.93921	12.0804	15.1394	20.3517	13.6759	15.5703	24.3464	9.66435	6.81025	12.1042	6.54868	12.3303	11.0266	10.2502	3.75669	4.91217	5.46123	11.791	5.81796	5.39107	7.75832	9.18682	6.30405	6.00264	16.2468	12.4175	16.4124	3.40087	13.7294	4.15081	12.6508	9.72607	6.60916	9.6926	8.50342	14.9776	4.43392	9.92967	13.9678	16.0757	9.1955	10.8056	8.12735	14.1888	13.8742
FAM83D	12.6589	7.7779	14.6542	14.7223	14.8987	10.9299	13.3227	13.5678	10.4581	12.2924	6.49236	10.3547	12.1071	7.00769	8.18584	8.96746	12.7677	4.78344	12.2093	15.4383	10.9225	14.4113	15.5145	18.8688	7.05302	4.59341	18.2117	15.0066	15.1263	13.0384	7.2944	8.84226	14.7856	11.8595	18.7233	6.29334	9.25283	14.2158	10.6293	13.4282	8.12886	8.17738	16.0629	15.3102	12.8737	16.8087	11.8216	9.02921	9.24945
FAM96A	227.86	208.059	235.799	318.984	1542.01	280.725	385.752	360.3	530.143	299.933	225.61	258.176	580.385	292.412	563.186	206.252	232.72	348.508	584.166	267.363	692.666	339.975	279.908	690.956	315.975	1188.54	1122.12	515.027	296.924	277.531	351.955	680.174	239.737	890.053	251.499	354.143	272.297	1190.9	824.832	301.102	788.499	259.924	263.292	336.06	1380.24	279.145	650.927	256.687	271.934
FAM96B	1426.24	1478.45	1225.62	1477.14	272.646	1545.71	1023.42	1503.76	975.818	1233.33	1547.62	1912.85	426.776	1350.57	672.058	1293.56	1396.9	1892.88	743.825	1128.4	281.253	1154.21	1305.16	352.217	1373.93	282.495	161.804	1025.25	1082.93	1057.35	1441.25	727.106	1163.31	272.175	824.329	1637.41	1017.15	176.405	601.617	1223	624.444	1411.18	1309.48	1149.8	150.806	1207.23	653.144	1420.17	1851.74
FANCI	35.1636	42.7785	33.305	41.7133	18.6234	41.4184	50.8684	39.1958	43.4412	43.433	55.1851	35.8962	33.2946	25.4825	29.469	40.9141	29.5977	18.4504	38.5061	32.28	34.5878	34.718	36.8471	26.0569	45.8446	24.1154	20.3131	38.4169	42.5778	28.5603	33.4327	40.1303	45.4128	16.0103	36.4344	33.1831	33.7067	23.2622	43.58	51.1305	26.6035	32.1254	43.9984	36.7446	25.7474	34.2178	46.5476	32.8921	39.7726
FAS	6.32945	5.18527	7.32709	3.68059	0.744934	4.02679	4.23903	0.753765	4.8268	3.27796	3.24618	1.38062	12.1071	2.54825	9.00443	2.80233	4.64278	5.46679	4.69587	4.21043	4.55103	2.62023	8.40371	3.59405	7.05302	2.2967	0.70045	0	5.60235	4.967	4.86294	2.04052	4.7525	1.77892	9.61465	1.71636	7.27008	0.646173	2.12585	1.03294	9.60683	1.1682	4.19033	3.06205	0.91955	2.40125	5.9108	5.80449	0.924945
FASLG	0	0	0	0	0	0	0	0	0	0	0	0	0	0.637063	0	0	0	0	0	0	0	0	0.64644	1.79702	0	0	0	0	0.560235	0	0	0	0	0	0	0	0	0	1.06293	0	0	0	0	0	0	0	0	0	0
FASN	1554.94	1365.02	1581.99	1659.94	6645.56	1304.1	2771.72	2359.29	2073.11	1809.43	1240.04	1283.29	1412.75	1038.41	1124.74	1167.45	781.729	964.889	1862.38	1157.87	1915.98	1916.7	1217.25	2370.28	1488.89	1946.46	4695.82	2414.26	1544.01	1475.82	1295.97	1901.77	1321.72	4915.15	1907.24	1812.48	1579.59	5477.61	1523.18	1611.9	1912.5	1370.3	1217.29	2264.38	5799.6	1556.01	2108.68	1387.27	1330.07
FASTKD5	54.8553	52.5009	61.2811	62.57	55.1251	80.5358	79.9361	64.07	79.6422	62.2812	66.5467	51.083	98.3703	75.1734	64.6682	86.8723	75.4452	64.9182	90.1607	89.1209	76.4573	86.4675	73.0477	88.9527	93.8052	86.1264	58.1374	63.0277	51.5416	93.7522	78.4148	80.9407	73.3997	69.3779	69.8327	71.5152	74.0226	60.0941	59.5239	91.9316	68.7258	96.9604	87.9969	116.358	61.6098	99.6518	76.1016	89.0022	73.0707
FAT1	63.9978	48.6119	46.6269	56.4357	29.0524	54.6493	72.0636	58.0399	92.5136	81.949	54.3735	35.2058	90.0467	60.521	102.323	71.7397	95.7574	55.3513	76.0731	54.7357	73.7266	94.9832	105.37	91.6482	65.5931	48.2308	32.9212	44.4196	59.9451	36.0108	42.5507	36.7294	54.3897	26.6838	84.0016	45.1976	61.4652	27.1393	53.1464	45.4493	37.6883	42.6392	41.9033	66.5995	22.0692	44.4231	65.0188	41.2764	43.4724
FBL	198.323	190.559	147.208	201.205	37.2467	232.978	190.151	173.366	173.765	176.19	198.017	238.848	96.8569	140.154	83.4956	159.172	143.926	136.67	99.5524	140.348	72.8164	144.113	129.934	83.5616	167.862	42.489	25.2162	87.0383	118.21	127.9	131.299	127.193	186.404	48.6238	118.412	165.915	118.304	38.7704	87.16	184.38	105.675	171.141	160.629	162.288	42.2993	175.891	140.382	183.164	212.737
FBN1	1.40654	0	0.666099	0	0	0.575255	0	0	0	0	0	0	1.51339	0	0	1.6814	0	0.683349	0	0	0	0	0	0	0	0	0	0	0	0	0.607867	0	1.05611	0	0	0	0.660916	0.646173	0	0	0	0	0	0	0.91955	0	0	0.644943	0
FBXL12	72.4371	82.9643	61.9472	76.0655	71.5137	90.8904	96.8922	55.0249	115.039	88.5049	81.9661	102.166	221.712	117.22	202.19	105.928	131.159	101.819	134.302	123.506	210.257	119.875	132.52	185.992	116.375	140.099	107.869	84.037	84.5954	98.0983	109.416	174.125	115.116	102.584	89.568	95.5443	92.5283	103.388	199.83	100.712	213.567	97.5444	119.424	113.296	103.909	92.4481	148.509	103.836	85.095
FBXO11	158.236	213.892	195.167	220.222	20.8582	207.092	166.533	125.879	156.871	181.107	218.306	186.384	87.0199	154.169	99.0487	174.305	185.711	126.42	94.8565	209.118	60.9838	148.043	133.813	84.4601	162.22	43.6374	24.5158	78.6346	135.017	175.087	128.26	121.751	205.942	29.6487	133.593	113.28	128.879	25.2008	81.8454	193.676	79.0716	173.477	230.468	150.04	29.4256	153.08	95.3117	214.121	179.439
FBXO21	18.9884	25.2782	13.322	15.9492	2.97974	16.1072	10.9004	18.0904	16.0893	19.6678	14.6078	21.3996	3.02678	8.28182	9.00443	14.5721	11.0266	7.51684	3.75669	14.0348	2.73062	8.51574	9.69659	6.28959	9.87423	5.74176	6.30405	6.60291	15.1263	11.7966	16.4124	14.9638	17.4258	2.37189	11.6388	10.8703	15.2011	3.87704	9.56635	14.4611	6.65088	14.6025	15.3645	15.3102	2.75865	16.8087	15.5159	15.4786	12.0243
FBXO22	26.0211	20.0929	32.6389	19.0164	15.6436	14.9566	11.5059	22.613	10.4581	25.4042	34.0849	19.3287	8.32364	16.5636	13.9159	15.6931	14.5087	8.20019	9.39173	21.0522	12.7429	17.6865	14.2217	2.69554	16.222	9.18682	4.2027	12.6055	20.7287	34.769	19.4517	13.6035	18.4819	3.55784	19.2293	17.1636	24.4539	5.81556	7.44049	20.1423	16.2577	21.0275	10.4758	16.0757	4.59775	25.8134	5.17195	21.9281	14.7991
FBXO32	12.6589	14.9077	11.3237	12.8821	1.48987	12.6556	13.9283	10.5527	24.134	22.9457	17.0425	8.97404	4.54017	5.73357	2.45575	6.16513	2.90174	4.78344	0.939173	9.12261	5.46123	5.24046	4.52508	5.39107	2.82121	4.59341	1.4009	3.00132	2.24094	14.2801	3.03933	3.40087	8.97695	2.37189	5.06034	5.14909	7.931	1.29235	8.50342	6.19763	4.43392	8.76148	12.571	12.2482	0	8.40437	5.17195	7.73932	10.1744
FBXO5	106.194	94.6312	101.247	128.207	160.161	123.68	131.41	122.864	158.48	109.812	81.1545	89.7404	153.609	89.1888	121.969	98.6421	91.695	53.3012	111.762	75.0861	121.057	108.739	87.2693	107.821	74.762	149.286	122.579	111.049	83.475	91.2687	112.455	116.99	115.116	99.6195	93.6163	78.3807	99.7984	99.5107	137.118	122.92	196.571	96.3763	131.297	114.827	143.45	126.066	114.522	125.119	107.294
FBXO7	754.611	720.104	678.755	836.107	1087.6	844.475	773.321	529.143	1082.81	891.605	760.418	735.871	1560.3	805.247	1222.15	903.472	902.441	834.369	1466.99	1020.33	1629.27	930.181	776.374	1611.93	996.592	1417.07	1136.13	900.997	748.474	864.259	855.269	1272.61	979.543	1272.52	878.475	764.355	822.18	1123.7	1178.79	803.11	1161.69	860.377	866.699	913.255	944.377	766.599	1338.8	815.853	777.879
FCER1G	7.03272	12.315	9.32539	14.1089	6.70441	12.0804	12.7171	8.29142	16.0893	13.9313	9.73854	7.59342	15.1339	13.3783	7.36726	6.7256	8.70522	7.51684	4.69587	12.6313	8.19185	9.82585	9.05015	8.08661	10.5795	4.59341	7.0045	6.00264	6.16258	6.82963	9.72587	6.12157	15.8417	5.92973	8.09654	5.72122	10.5747	3.87704	11.6922	9.81292	14.0408	7.00918	15.3645	13.7792	5.5173	15.6081	15.5159	11.609	10.1744
FCGR1A	0	0	0	0	1.48987	0	0	0	0	0	0	0	0	0	0	0.560466	0	0	0	0	0	0	0	0	0	0	0.70045	0	0	0	0.607867	0	0	0	0	0	0	1.93852	0	0	0	0	0	0	1.8391	0	0	0	0
FCGR1B	0	0	0	0	0.744934	0	0	0	0	0	0	0	0	0	0	0	0	0	0.939173	0	0	0	0.64644	0	0	1.14835	0.70045	0	0	0	0	0	0	0	0	0	0	0	0	1.03294	0	0	0	0	0	0	0	0	0
FCGR1CP	0	0	0.666099	0	0	0	0	0	0	0	0	0	0	0	0	0	0	0	0	0	2.73062	0	0	0	0	0	0	0	0	0	0	0	0	0	0.506034	0	0	0	0	0	0	0	0	0	0	0	0	0	0
FCGR2B	0	0	0	0	2.2348	0	0	0	0	0	0	0	0	0	0	0	0	0	0	0	0	0	0	0	0	0	0	0	0.560235	0	0	0	0	0.592973	0	0	0	0	0	0	0	0	0	0	0	0	0	0	0
FCGR3A	0	0	0	0	0	0	0	0	0	0.81949	0	0	0	0	0	0	0	0	0	0	0	0	0	0	0	0	0	0	0	0	0	0	0	0	0	0	0	0	0	0	0	0	0	0	0	0.600312	0	0	0
FCGR3B	0	0	0	0	0	0	0	0	0	0	0	0	0	0	0	0	0	0	0	0	0	0	0	0	0	0	0	0	0	0	0	0	0	0	0	0	0	0	0	0	0	0	0	0	0	0	0	0	0
FCHO1	9.84581	14.9077	13.9881	15.9492	15.6436	16.6824	10.2948	16.5828	11.2625	17.2093	13.7963	15.1868	15.1339	7.64475	25.3761	7.28606	5.22313	7.51684	9.39173	4.21043	8.19185	5.89551	7.11084	11.6807	16.222	8.03847	5.6036	10.8048	9.52399	5.58788	7.90227	17.6845	9.505	8.8946	4.04827	8.0097	9.25283	9.6926	24.4473	8.77998	33.9934	7.59328	5.5871	10.7172	7.3564	9.00468	21.4267	5.15955	9.24945
FCMR	0	0	0	0	0	0	0	0	0	0	0	0	0	0	0	0	0	0	0	0	0	0	0	0	0	0	0	0	0	0	0	0	0	0.592973	0	0	0	0	0	0	0	0	0	0	0.91955	0	0	0	0
FCRL3	0	0	0	0	0	0	0	0	0	0	0	0	0	0	0	0	0	0.683349	0	0	0	0	0	0	0	0	0	0	0	0	0	0	0	0	0	0.572122	0	0.646173	0	0.516469	0.738987	0	0.698388	0	0	0	0	0	0
FCRLA	0	0	0	0	0	0	0	0	0	0	0	0	0	0	0	0	0	0	0	0	0	0	0	0	0	0	0	0	0	0	0	0	0	0	0	0	0.660916	0	0	0	0	0	0	0	0	0	0	0	0
FDFT1	330.538	327.968	244.458	330.026	84.9225	337.1	259.187	242.712	280.759	312.226	347.341	291.311	90.0467	161.177	89.2257	196.724	157.274	164.687	86.404	178.943	62.8042	128.391	120.884	60.2003	174.21	70.0495	44.8288	111.649	134.456	221.032	181.144	180.246	279.341	80.6443	222.149	157.906	222.068	69.7867	150.936	292.322	133.757	312.493	266.086	186.785	62.5294	267.739	170.674	281.195	276.559
FDPS	767.974	848.44	752.692	820.771	174.315	841.599	709.13	635.424	744.936	799.003	816.415	811.115	252.736	558.704	289.779	543.092	500.84	438.027	368.156	564.198	244.845	503.084	419.539	310.885	563.536	219.335	97.3626	388.371	442.025	564.376	530.668	470.68	615.185	176.706	483.768	517.198	552.526	146.681	382.654	662.114	399.792	670.545	703.975	689.726	125.059	737.784	511.284	712.662	737.181
FEN1	47.8225	46.0193	57.2845	58.8894	19.3683	52.9235	39.968	55.7786	41.0278	40.9745	34.0849	47.6314	28.7544	23.5713	21.2832	32.5071	29.5977	34.8508	22.5402	31.5783	14.5633	36.0281	34.9077	23.3613	25.3909	25.2637	16.8108	24.6108	35.2948	49.0492	33.4327	27.8871	45.9408	19.5681	36.9405	40.6206	34.3676	12.2773	29.762	37.1858	14.7797	41.471	40.5065	43.6342	13.7932	53.4278	41.3756	43.8561	33.298
FERMT2	41.4931	34.3524	31.9728	31.8984	49.1657	23.0102	47.8405	34.6732	33.7876	36.8771	37.3311	39.3477	113.504	73.2622	90.0443	48.7606	60.3562	44.4177	88.2823	53.3322	91.0205	53.7147	50.4223	93.4453	64.8878	124.022	92.4594	58.8259	56.0235	64.571	46.1979	63.9364	50.6933	78.8654	64.2663	37.76	54.856	61.3865	82.9083	28.9223	102.719	44.3915	41.2049	34.448	71.7249	42.6222	47.2864	35.4719	21.2737
FEZ2	604.814	685.104	600.155	685.203	335.221	735.752	648.572	489.194	810.098	744.916	658.975	640.608	610.653	566.349	545.996	591.292	594.276	563.763	582.288	650.512	550.674	649.161	580.503	565.164	693.312	351.396	231.149	423.186	522.139	525.261	522.766	606.035	652.677	332.658	553.095	550.953	549.882	286.255	546.345	603.753	523.203	594.612	621.565	645.326	237.244	581.102	602.902	618.501	643.762
FGB	0	0	0	0	0	1.15051	0	0	0	0	0	0	0	0	0	0	0	0	0	0	0	0	0	0	0	0	0	0	0	0	0	0	0	0	0	0	0	0	0	0	0	0	0	0	0.91955	0	0	0	0.924945
FGF17	0	0	0	0	0	0	0.605576	0	0	0	0	0.690311	0	0	0	0	0	0	0	0	0	0	0	0.898512	0.705302	0	0.70045	0	0	0	0	0.680174	0.528056	0	0	0	0.660916	0.646173	0	0.516469	0	0	0	0	0	0	0	0	0
FGF18	55.5585	53.7972	51.9557	51.5282	72.2586	47.171	63.5855	70.8539	43.4412	54.9058	43.8234	46.2508	65.8324	59.2468	54.0266	61.6513	72.5435	52.6179	61.0463	60.3496	43.6899	82.5372	76.2799	90.7497	62.0666	44.7857	74.2477	72.632	77.3124	63.9502	47.4136	51.6932	61.7825	67.006	67.3025	54.3516	50.2296	62.0327	43.58	48.0317	48.7731	35.0459	40.5065	56.6479	68.9662	45.6237	35.4648	44.5011	30.5232
FGF2	106.897	79.0754	117.9	107.35	39.4815	106.998	96.8922	73.869	104.581	118.826	86.8354	90.4307	128.638	135.694	128.518	112.654	181.649	115.486	131.484	145.962	91.9308	134.287	147.388	112.314	131.186	97.6099	68.6441	84.037	125.493	128.521	118.534	83.6614	125.677	52.7746	118.918	102.982	124.913	42.6475	81.8454	100.195	91.6344	91.7035	147.36	86.5028	36.782	109.257	115.261	119.959	107.294
FGF21	0	0	0	0	0	0	0	0	0	0	0	0	0	0	0	0	0	0	0	0	0	1.31011	0	0	0	0	0.70045	0	0	0	0	0	0	0	0	0	0	0	0	0	0	0	0	0	0	0	0	0.644943	0
FGF7	40.7898	57.6861	53.954	66.864	22.348	61.5523	81.7528	38.442	57.1171	60.6423	60.0544	60.057	87.0199	71.9881	62.2124	66.6955	87.6326	83.3686	69.4988	56.8409	69.1756	70.0911	91.148	57.5048	64.1825	76.9396	41.3266	69.6307	69.4691	64.571	46.8058	72.7786	63.3667	52.7746	48.5793	52.6352	60.1434	40.0628	47.8317	55.2622	53.2071	43.2233	64.9501	66.5995	23.9083	45.6237	69.4519	46.4359	40.6976
FGF8	5.62618	3.88895	3.3305	6.13431	2.2348	1.15051	3.63346	2.2613	0	4.09745	0.811545	4.83218	0.756695	1.91119	1.63717	1.12093	0.580348	0	0	2.10522	0	0.655057	0.64644	0.898512	1.4106	2.2967	0	1.80079	1.12047	1.86263	1.8236	1.36035	2.11222	1.18595	1.01207	1.71636	0.660916	1.93852	0	2.06588	0	1.1682	0.698388	3.06205	0.91955	0	0.73885	1.28989	2.77484
FGFR2	4.92291	2.59263	5.32879	8.58804	4.46961	7.47832	7.87249	4.52259	8.04466	6.55592	11.3616	5.52249	6.81025	10.8301	2.45575	4.48373	4.06244	2.05005	7.51339	2.10522	0	7.20563	3.87864	13.4777	5.64242	1.14835	5.6036	3.00132	2.80117	1.86263	5.4708	2.7207	4.22444	4.74379	6.57844	6.29334	5.94825	7.10791	2.12585	9.81292	16.2577	5.84099	5.5871	6.12409	0.91955	6.60343	9.60505	4.5146	4.62473
FGFR4	0	0	0	0	0	0	0	0	0	0	0	0	0	0	0	0	0	0	0	0	0	0	0	0	0	0	0	0	0	0	0	0	0	0	0	0	0	0	0	0	0	0	0	0	0.91955	0	0	0	0
FGG	0	0	0	0	0	0	0	0	0	0	0	0	0	0	0	0.560466	0	0	0	0	0	0	0	0	0	0	0	0	0	0	0	0	0	0	0	0	0	0	0	0	0	0	0	0	0	0	0	0	0
FGL2	0	0	0.666099	0	0.744934	0	0	0	0	0	0	0	0	0	0	0	0	0	1.87835	0	0	0	0	0	0	1.14835	0	0	0	0	0	2.04052	0	0	0	0	0	0.646173	0	0	0	0	0	0	0	0	0	0	0
FGR	0	0	0	0	1.48987	0	0	0	0	0	0	0	0	0	0	0	0	0	0	0	0	0	0	0	0	0	0	0	0	0	0	1.36035	0	0	0	0	0	1.29235	1.06293	0	0	0	0	0	0	0	0	0	0
FHL2	2.10982	4.53711	1.3322	4.90745	5.21454	6.32781	16.3506	4.52259	16.8938	3.27796	1.62309	3.45155	21.9441	9.55594	24.5575	8.96746	9.28557	6.83349	22.5402	6.31565	25.4858	20.9618	7.11084	31.4479	14.8113	12.6319	7.0045	18.0079	11.2047	10.5549	15.1967	17.0044	7.39278	18.9751	9.61465	9.72607	5.94825	11.6311	35.0766	9.29645	14.0408	8.17738	6.28549	7.65512	7.3564	4.20219	24.3821	4.5146	5.54967
FIBIN	0.703272	1.29632	0	0.613431	1.48987	0	0.605576	0	4.02233	0.81949	0	1.38062	4.54017	5.0965	9.00443	3.3628	6.38383	4.10009	3.75669	4.21043	3.64082	1.96517	3.2322	6.28959	1.4106	3.44506	2.8018	1.80079	2.24094	0.620875	1.21573	0.680174	1.58417	1.18595	0	0.572122	0	0	0	0	0.738987	1.1682	1.39678	0	1.8391	0	0	0.644943	0
FIG4	47.8225	57.6861	59.2828	57.6625	35.7569	48.8967	58.1353	44.4721	68.3796	72.1151	54.3735	46.2508	47.6718	40.135	57.3009	45.9583	36.5619	49.8845	47.8978	53.3322	52.7919	39.9585	36.2006	57.5048	38.7916	59.7143	29.4189	21.0092	33.0539	45.3239	46.8058	61.8958	44.8847	33.2065	51.6155	37.1879	44.2814	34.8934	60.5869	50.0975	79.8106	60.1621	57.2678	50.5238	34.9429	49.8259	76.8404	61.2696	61.0464
FIGF	77.36	101.761	81.2641	130.047	35.0119	118.503	119.904	68.5926	108.603	112.27	121.732	73.1729	48.4285	51.6021	45.8407	42.035	51.651	55.3513	54.4721	57.5426	32.7674	45.1989	36.8471	43.1286	69.1196	49.3791	26.6171	28.2124	30.8129	57.7414	72.3362	70.0579	67.5911	29.0557	45.037	57.7843	64.1089	28.4316	60.5869	79.0198	75.3767	68.3395	105.457	79.6132	26.6669	76.84	66.4965	87.0673	91.5696
FIS1	0	0	1.9983	1.84029	0	2.87628	3.02788	2.2613	0	1.63898	0.811545	1.38062	3.02678	0.637063	0.818584	1.12093	2.90174	0	1.87835	1.40348	0.910205	0	1.29288	1.79702	0.705302	0	0	0	0	0	0.607867	0	1.58417	1.18595	1.5181	2.28849	0.660916	0	2.12585	0.516469	3.69493	0.584099	2.79355	0.765512	0	0.600312	0.73885	0.644943	0
FKBP14	28.1309	20.0929	35.3033	33.1253	92.3719	32.2143	47.2349	25.628	42.6367	33.5991	32.4618	33.1349	66.5891	29.3049	54.0266	23.5396	24.955	30.0674	54.4721	32.28	85.5593	41.2686	23.2718	56.6063	45.1393	44.7857	79.8513	60.6267	33.6141	29.802	35.2563	51.6932	34.8517	81.8303	29.856	29.1782	34.3676	100.157	57.3981	39.2517	41.3833	43.2233	34.221	44.3997	126.898	39.6206	66.4965	35.4719	29.5983
FKBP1A	8.43927	12.9632	9.99149	6.13431	2.97974	6.32781	7.26691	6.03012	5.63126	7.37541	14.6078	9.66435	5.29686	10.8301	4.09292	6.16513	9.28557	6.15014	2.81752	2.80696	3.64082	6.55057	8.40371	3.59405	10.5795	0	4.2027	4.80211	6.16258	11.1758	6.68654	4.08104	8.97695	3.55784	8.09654	6.29334	9.91374	5.16939	1.06293	9.29645	2.21696	15.1866	10.4758	9.95165	1.8391	14.4075	4.4331	11.609	8.32451
FKBP4	23.208	32.4079	25.3118	22.0835	20.8582	15.5319	24.223	24.1205	33.7876	28.6822	25.1579	31.7543	58.2655	33.7643	40.9292	40.3536	41.7851	35.5342	46.9587	37.1922	40.049	50.4394	43.9579	44.0271	58.5401	22.967	24.5158	39.6174	42.5778	43.4613	26.7461	38.7699	43.8286	26.6838	43.0129	40.0485	51.5515	27.1393	18.0698	23.2411	29.5595	19.2753	18.8565	24.4964	18.391	22.8119	31.0317	23.218	22.1987
FKBP5	141.358	120.558	163.86	130.661	62.5745	115.051	121.721	112.311	116.648	120.465	137.963	99.4047	66.5891	84.0923	70.3983	70.6188	81.2487	53.9846	83.5864	91.9278	59.1634	75.9866	74.987	70.0839	79.6991	63.1594	35.723	67.8299	90.758	98.0983	94.2194	88.4226	90.8256	48.0308	113.352	80.097	104.425	55.5709	81.8454	116.206	62.8139	105.138	94.2824	113.296	30.3451	118.862	94.5728	108.35	94.3444
FKSG49	0	0	0	0	0	0	0	0	0	0	0	0	0	0	0	0	0	0	0	0	0	0	0	0	0	0	0	0	0	0	0	0	0	0.592973	0	0	0	0.646173	0	0	0	0	0	0	0	0	0	0	0
FLAD1	45.0094	57.6861	50.6235	43.5536	14.8987	48.8967	47.8405	35.427	49.0725	49.9889	48.6927	47.6314	38.5914	52.2391	39.2921	48.2001	74.2845	60.8181	33.8102	75.7878	38.2286	74.6765	62.0582	47.6211	83.2257	31.0055	30.1194	42.6188	54.3428	63.9502	58.3552	39.4501	65.4789	24.3119	54.1456	60.0728	59.4825	26.4931	43.58	55.7787	18.4747	61.3303	56.5694	59.7099	22.0692	49.8259	38.4202	56.1101	63.8212
FLJ22763	0	0	0	0	0.744934	0	0	0	0	0	0	0	0	0	1.63717	0	0	0	0	0	0	0	0	0	0	0	0	0	0	0	0	0	0	0	0	0	0	0	0	0	0	0	0	0	0	0	0	0	0
FLNA	381.877	266.393	276.431	274.204	187.723	327.32	508.078	376.129	365.228	225.36	235.348	253.344	637.137	439.573	480.509	406.338	448.609	448.277	540.964	404.903	434.168	557.453	437.64	454.647	520.513	331.874	187.721	539.037	561.355	439.58	534.923	531.216	530.168	357.563	668.471	564.684	546.578	234.561	393.283	420.923	396.836	429.896	284.244	415.673	110.346	331.973	411.54	295.384	347.779
FLRT2	73.1403	66.7603	73.937	66.2506	39.4815	78.2347	77.5137	45.9797	73.2064	74.5736	66.5467	57.2958	80.2096	61.7951	58.1195	68.3769	55.1331	73.1183	105.187	75.7878	63.7144	80.572	73.0477	100.633	95.9211	34.4506	46.9302	66.6293	73.951	62.7084	68.0811	72.0984	57.03	57.5184	79.4473	66.9382	84.5973	49.7554	72.2791	58.361	43.6002	68.9236	83.8065	82.6752	32.1842	67.8353	53.1972	66.4292	68.446
FLRT3	5.62618	3.88895	5.32879	3.06716	2.2348	1.15051	4.23903	5.27636	2.4134	2.45847	6.49236	4.83218	0	0.637063	0	3.3628	3.48209	1.3667	1.87835	2.80696	0	2.62023	1.93932	1.79702	1.4106	1.14835	0	0.600264	0	1.86263	4.25507	3.40087	1.05611	0.592973	1.5181	1.71636	0.660916	1.29235	1.06293	0	0	1.1682	2.79355	0	0	0.600312	1.4777	4.5146	0
FLT1	3.51636	3.88895	5.99489	4.29402	3.72467	5.1773	0	5.27636	1.60893	7.37541	7.30391	6.2128	3.78347	5.0965	3.27434	3.92327	3.48209	5.46679	2.81752	2.10522	0.910205	1.96517	3.2322	0	0.705302	1.14835	0.70045	2.40106	1.6807	1.24175	1.8236	2.7207	2.64028	1.77892	3.0362	1.71636	0.660916	1.29235	2.12585	3.09882	0	2.33639	0	2.29653	0.91955	3.00156	4.4331	5.15955	0.924945
FMO1	0.703272	2.59263	1.3322	2.45372	1.48987	1.72577	3.63346	1.50753	4.02233	3.27796	3.24618	2.76124	0	0.637063	0	1.6814	0.580348	0.683349	0.939173	0	1.82041	2.62023	0.64644	0.898512	2.11591	3.44506	0	0.600264	0.560235	0.620875	1.8236	4.76122	2.64028	0.592973	4.04827	1.71636	0.660916	1.29235	1.06293	2.58235	0.738987	2.33639	3.49194	0.765512	1.8391	0	5.17195	1.93483	3.69978
FMO3	0	0	0	0.613431	1.48987	0	0	0	0	0	0	0	0	0	0	0.560466	0	0	0	0	0	0	0.64644	0	0	0	0.70045	0	0	0	0	0	0.528056	0	0	0	0	0.646173	0	0	0	0	0	0	0	0	0	0	0
FMO5	0	0	0.666099	0	0	0.575255	0	0	0	0.81949	0	0	0	0	0	0	0	0	0	0	0	0	0.64644	0	0.705302	0	0	0	0	0	0	0	0	0	0	0	0	0	3.18878	0	2.21696	0	0	0	0	0	0	0	0.924945
FN1	316.473	272.875	323.724	327.572	283.82	377.368	403.919	218.592	382.926	373.687	248.333	213.996	539.523	275.211	454.314	294.245	402.762	273.34	459.256	376.834	476.948	424.477	404.025	421.402	405.549	256.083	250.761	298.331	349.586	287.465	269.893	315.601	316.833	275.14	389.14	235.142	321.205	218.407	282.739	289.223	254.211	290.881	297.513	374.335	194.025	314.564	336.916	314.087	326.506
FNDC4	2.10982	1.94448	0.666099	0	0.744934	0	0	0.753765	2.4134	2.45847	0.811545	4.14186	1.51339	1.91119	2.45575	2.24187	1.74104	2.7334	0.939173	2.10522	9.10205	3.27528	1.29288	0.898512	2.11591	2.2967	1.4009	2.40106	0	2.4835	0.607867	1.36035	1.05611	0	0	3.43273	2.64367	0	3.18878	1.54941	0.738987	0.584099	3.49194	1.53102	1.8391	1.80094	0	1.28989	1.84989
FOLH1	0.703272	0	0	0.613431	5.21454	0	1.21115	0.753765	0.804466	0	1.62309	0	0.756695	0	0	0	0	1.3667	0	0	0	0	0	0.898512	0	0	0.70045	1.20053	0.560235	1.24175	0.607867	0	0	0	0	0	0	1.29235	0	0.516469	2.21696	0	1.39678	0	5.5173	0	0	0	0
FOLH1B	0	0	0	0	0	0	0	0	0	0	0	0	0	0	0	0	0	0	0	0	0	0	0	0	0	0	0	0	0	0	0	0	0	0	0	0	0	0	0	0	0	0	0	0	0.91955	0	0	0	0
FOLR1	0	0	0	0	0.744934	0	0	0	0	0	0	0	0	0	0	0	0	0	0	0	0	0	0	0	0	0	0	0	0	0	0	0	0	0	0	0	0	0	0	0	0	0	0	0	0	0	0	0	0
FOS	1.40654	0	0	0.613431	0.744934	0.575255	0.605576	2.2613	1.60893	0.81949	0	0	9.08034	4.45944	3.27434	1.12093	0	2.05005	0.939173	2.80696	0	3.27528	0.64644	1.79702	2.11591	0	2.10135	2.40106	2.24094	1.24175	7.90227	7.48191	2.11222	0	4.04827	2.28849	2.64367	0.646173	13.8181	0	4.43392	2.33639	3.49194	2.29653	0.91955	1.80094	7.3885	2.57977	1.84989
FOSB	0	0	0	0	0.744934	0	0.605576	0	0.804466	0	0	0	9.08034	1.27413	15.5531	2.80233	1.74104	2.05005	4.69587	0	10.9225	0	0	1.79702	0	9.18682	1.4009	1.20053	0	1.86263	0	6.12157	1.05611	0.592973	1.01207	2.28849	0	1.29235	18.0698	0	4.43392	1.1682	0	0.765512	1.8391	0.600312	9.60505	1.93483	0
FOSL1	0.703272	1.29632	0.666099	0.613431	1.48987	0	0.605576	2.2613	0.804466	1.63898	0.811545	1.38062	18.1607	11.4671	13.9159	19.6163	23.7943	11.6169	8.45256	31.5783	5.46123	18.3416	18.7467	2.69554	15.5166	3.44506	2.8018	7.80344	7.84329	7.45051	7.2944	3.40087	10.0331	2.96487	8.09654	2.86061	5.28733	2.58469	1.06293	6.19763	0.738987	2.92049	6.98388	3.06205	0.91955	3.60187	4.4331	3.22472	1.84989
FOXA1	0	0	0	0	0	0.575255	0	0	0	0	0	0	0	0	0	0	0	0	0	0	0	0	0	0	0	0	0.70045	0	0	0	0	0.680174	0	0	0	0	0	0	0	0	0	0	0	0	0	0	0	0	0
FOXD3	0	0	0	0	2.97974	0	0	0	0	0	0	0.690311	1.51339	0	0	0	0	0	0	0	0	0	0	0.898512	1.4106	0	0	0	0	0	0	0.680174	0	0.592973	0	0	0.660916	0	1.06293	0	0	0	0	0	0	0	0	0	0
FOXE3	0	0	0	1.22686	0.744934	0	0.605576	0	0.804466	0	0.811545	0	5.29686	0	0.818584	0	1.1607	0.683349	0.939173	0	0.910205	2.62023	0.64644	0.898512	0	0	0.70045	0	0.560235	1.24175	1.8236	0.680174	0	1.77892	0.506034	1.71636	0	0.646173	0	0	0	0	1.39678	1.53102	3.6782	0.600312	0	1.93483	0
FOXG1	0	0	0	0	2.2348	0	0	0	2.4134	0	0	0	1.51339	0	1.63717	0	0	0	0.939173	0	0	1.31011	0	1.79702	0	0	0	0	0.560235	0	0	1.36035	0	1.18595	0	1.14424	0.660916	1.29235	0	0	4.43392	0	0	0	0.91955	0	1.4777	0	0
FOXJ1	0	0.648159	0	0	2.2348	0	0	0	0.804466	0	1.62309	1.38062	0.756695	3.82238	1.63717	0	1.1607	0	0.939173	0	3.64082	1.31011	1.93932	0.898512	2.82121	1.14835	5.6036	0	0.560235	0.620875	0	0.680174	0	2.96487	0	1.71636	0	1.93852	3.18878	0	0.738987	1.1682	0	1.53102	2.75865	0	1.4777	1.28989	0
FOXJ3	52.7454	71.2975	41.9642	41.0999	4.46961	48.8967	43.6015	40.7033	45.0501	59.8228	62.489	50.3927	12.8638	37.5867	19.646	54.3652	37.7226	21.8672	19.7226	30.1748	20.0245	36.6832	38.1399	13.4777	28.9174	19.522	9.8063	19.2085	42.0176	32.2855	29.1776	18.3647	41.1883	12.4524	49.5913	36.6158	31.724	14.862	6.37756	21.1752	22.9086	37.9664	54.4743	26.0274	9.1955	37.8197	36.2037	23.218	34.223
FOXM1	0	0	0	1.84029	3.72467	0.575255	0	0	0	0	0	0	2.27008	0	0	0.560466	0	0	0	0	1.82041	0	0	0	0	0	2.10135	0.600264	0	0	0	1.36035	0	0	2.02414	0	0.660916	1.29235	0	1.54941	0	0	0	0.765512	2.75865	0	0	0	1.84989
FOXO3	180.741	226.207	195.167	258.254	29.7974	213.42	224.063	159.044	219.619	281.085	281.606	202.261	125.611	177.103	162.898	214.659	218.791	177.671	137.119	256.135	116.506	180.796	188.114	132.081	215.117	80.3847	27.3176	99.0436	214.01	241.521	189.047	172.764	272.477	55.1465	240.872	189.944	193.648	36.8319	136.055	207.104	126.367	207.939	215.103	203.626	39.5406	192.1	161.069	217.991	222.912
FOXO4	59.7782	38.8895	48.6252	40.4865	86.4124	36.8164	66.0078	88.1905	48.268	41.794	30.0272	47.6314	48.4285	30.579	51.5708	34.1885	27.2764	22.5505	50.7154	21.7539	72.8164	28.1674	41.3721	61.9973	33.1492	66.6044	54.6351	51.0225	45.379	40.9778	42.5507	49.6527	32.7394	65.82	36.4344	45.1976	48.2469	80.7717	71.2161	37.7023	59.8579	42.0551	20.2532	41.3376	85.5181	43.8228	66.4965	47.7258	53.6468
FPGS	203.949	239.171	226.474	260.095	180.274	238.731	350.629	260.049	259.038	270.432	211.813	281.647	236.845	221.061	228.385	243.242	257.675	275.39	293.022	237.188	226.641	344.56	298.009	240.801	313.859	226.225	144.993	313.338	269.473	252.696	276.579	263.908	297.823	196.274	307.669	379.889	198.936	113.08	213.648	217.95	203.96	210.86	213.008	348.308	119.541	240.125	280.763	233.469	238.636
FPGT	2.10982	4.53711	0.666099	4.29402	0	7.47832	7.26691	5.27636	0.804466	6.55592	4.05773	6.2128	0	3.82238	0	1.6814	3.48209	1.3667	4.69587	1.40348	0	2.62023	1.29288	0	3.52651	0	0	0.600264	1.12047	6.20875	4.25507	3.40087	5.28056	1.18595	1.01207	1.71636	2.64367	0	1.06293	1.03294	0.738987	5.25689	5.5871	3.82756	0.91955	2.40125	4.4331	1.93483	2.77484
FPR1	0	0	0	0	0	0	0	0	0	0	0	0	0	0	0.818584	0	0	0	0	0	0	0	0	0	0	0	0	0	0	0	0	0	0	0	0	0	0	0.646173	0	0	0	0	0	0	1.8391	0	0	0	0
FRS2	190.587	183.429	229.138	221.449	531.883	199.614	285.226	239.697	271.105	208.15	182.598	165.675	487.311	251.64	432.213	211.856	218.211	243.956	363.46	223.855	493.331	292.155	279.908	557.976	277.889	499.533	504.324	408.18	293.003	307.954	300.894	380.217	204.886	520.63	310.199	269.469	269.654	548.601	417.73	235.51	406.443	219.621	235.357	304.674	505.752	269.54	354.648	247.658	209.038
FSD1	126.589	101.113	115.235	131.274	429.082	120.804	193.179	203.517	193.876	108.992	98.197	122.185	366.24	116.582	451.859	118.258	100.4	125.736	313.684	109.471	443.27	157.214	111.834	448.358	134.007	440.967	382.446	189.683	142.3	132.867	143.457	262.547	111.948	333.251	144.22	174.497	113.678	360.565	588.862	106.393	469.996	126.749	97.7743	172.24	410.119	138.072	350.215	94.1617	99.8941
FSHB	0	0	0	0	0	0	0	0	0	0	0	0	0	0	0	0	0	0	1.87835	0	0	0	0.64644	0	0	0	0.70045	0	0	0	0	0	0	0	0	0	0	0	0	0	0	0	0	0	0	0	0	0	0.924945
FST	0	0	0	0	0	0	0	0	0	0	0	0	0	0	0	0	0	0	0	0	0	0	0	0	0	0	0.70045	0	0	0	0	0	0	0	0	0	0	0	0	0	0	0	0	0	0	0	0	0	0
FSTL1	80.1731	81.668	72.6048	109.804	61.0846	103.546	100.526	73.869	116.648	104.075	81.1545	77.3148	140.745	89.1888	126.062	75.1025	87.0522	88.8354	136.18	103.156	97.392	107.429	76.9263	115.908	124.133	90.7198	63.741	69.6307	70.0293	72.6424	82.6699	102.026	80.7925	65.227	65.7844	72.6595	72.7008	68.4944	87.16	61.4599	113.804	83.5261	82.4098	96.4545	45.9775	76.2396	152.203	86.4224	83.2451
FSTL3	0.703272	2.59263	0	0	0	1.72577	0.605576	0	4.02233	0	1.62309	0.690311	0.756695	0	2.45575	0.560466	1.1607	0	0	0.701739	1.82041	0.655057	0	0.898512	0	1.14835	0.70045	0.600264	0	0	0	1.36035	0	0	0	0.572122	0.660916	0.646173	0	0	0.738987	0	0	0.765512	1.8391	1.80094	1.4777	0.644943	0
FTH1	942.385	1075.3	1020.46	750.226	120.679	869.211	530.485	710.047	588.065	804.739	989.274	718.613	504.715	1013.57	664.691	1411.25	1498.46	1035.96	459.256	1202.08	279.433	1006.82	1245.69	301.9	722.229	206.703	161.804	414.783	1069.49	1116.95	769.559	427.829	901.919	169.59	1052.04	718.013	857.208	189.329	363.521	775.221	302.985	897.759	746.577	623.892	132.415	708.969	447.004	790.055	755.68
FTL	323.505	307.875	251.119	312.236	165.375	293.38	427.537	288.692	296.044	303.211	277.549	276.815	463.854	484.168	488.695	420.91	538.563	522.762	445.168	429.464	345.878	584.311	502.93	323.464	543.083	257.231	208.034	426.188	434.182	358.245	405.447	327.844	333.731	200.425	325.886	395.336	372.757	192.56	321.004	317.629	274.903	327.679	322.655	346.777	181.151	330.772	351.693	343.755	394.952
FURIN	2.10982	3.24079	4.66269	4.29402	1.48987	4.60204	5.45019	7.53765	2.4134	4.09745	2.43464	4.83218	3.02678	6.37063	1.63717	2.24187	1.1607	0	2.81752	4.21043	3.64082	1.96517	3.2322	3.59405	4.93712	0	5.6036	3.60159	3.36141	3.10438	6.07867	0	3.16833	8.8946	1.01207	8.0097	2.64367	4.52321	1.06293	3.09882	4.43392	5.25689	1.39678	4.59307	0.91955	6.00312	1.4777	3.86966	3.69978
FUT1	0	0.648159	0	4.90745	1.48987	2.30102	0.605576	4.52259	3.21787	5.73643	0	3.45155	6.05356	12.1042	7.36726	3.92327	12.1873	10.9336	3.75669	11.9296	3.64082	13.7562	16.8074	5.39107	7.05302	11.4835	3.50225	5.40238	5.60235	9.93401	9.118	7.48191	6.33667	4.15081	6.07241	6.29334	1.98275	1.29235	7.44049	3.09882	2.21696	3.50459	3.49194	2.29653	3.6782	3.60187	0	2.57977	1.84989
FUT4	7.03272	7.12975	7.99319	13.4955	23.8379	5.1773	10.2948	12.0602	14.4804	10.6534	6.49236	6.2128	9.08034	5.0965	4.09292	5.0442	6.96418	4.78344	6.57421	3.5087	10.9225	5.89551	7.11084	9.88363	3.52651	25.2637	17.5113	3.00132	7.84329	3.72525	7.90227	14.2837	3.69639	9.48757	9.61465	9.15395	3.30458	23.9084	17.0068	4.64822	27.3425	5.84099	4.88872	4.59307	19.3105	5.40281	9.60505	7.73932	4.62473
FYB	0	0	0	0	0	0	0	0	0	0	0	0	0	0	0	0	0	0	0	0	0	0	0	0	0	0	0	0	0	0	0	0	0	0	0	0	0	0	0	0	0	0	0	0	0	0	0	0	0
FYN	1338.33	1388.36	1613.29	1517.63	705.453	1332.87	1371.02	1264.82	1727.19	1602.92	1452.67	1137.63	1897.03	1622.6	1831.17	1550.25	1692.88	1643.45	1686.76	1946.62	1747.59	1524.97	1692.38	1941.68	1630.66	1782.24	930.898	1420.23	1629.16	1928.44	1436.39	1658.94	1423.11	891.832	1718.49	1220.34	1446.75	836.795	1496.6	1369.16	1680.46	1365.62	1634.23	1357.25	631.731	1550.01	1406.77	1621.39	1118.26
FZD1	127.292	101.113	109.24	90.1744	116.21	95.4924	103.554	148.492	111.016	96.6998	103.066	91.121	50.6985	62.4322	61.3938	75.663	49.9099	73.1183	65.7421	62.4548	50.9715	91.708	66.5833	90.7497	63.4772	48.2308	64.4414	77.4341	90.758	80.0929	79.6306	86.3821	83.9608	70.5638	83.4956	81.8134	110.373	97.5722	57.3981	96.0633	71.6817	90.5353	73.3307	110.234	91.955	112.258	75.3627	100.611	96.1943
FZD10	0	0	0	0	0	0	0	0	0	0	0	0	0	0	0	0	0	0	0	0	0	0	0	0	0	0	0	0	0	0	1.21573	0	0	0	0	0	0	0	0	0	0	0	0	0	0.91955	0	0	0	0
FZD2	22.5047	12.315	18.6508	20.2432	34.267	21.2845	23.0119	27.1355	24.9385	15.5703	19.4771	19.3287	9.83703	13.3783	14.7345	15.1326	8.70522	7.51684	17.8443	9.82435	24.5755	16.3764	11.6359	8.98512	7.75832	5.74176	11.9077	16.8074	10.0842	19.2471	12.1573	12.2431	22.7064	17.1962	11.1327	18.88	10.5747	19.3852	8.50342	16.0106	15.5187	10.5138	11.8726	25.2619	25.7474	20.4106	13.2993	7.09438	12.0243
FZD5	2.10982	2.59263	1.9983	1.22686	8.93921	2.30102	4.23903	1.50753	2.4134	0	0	1.38062	7.56695	3.18531	6.54868	1.6814	2.32139	0	7.51339	0.701739	6.37144	1.31011	3.2322	8.98512	2.82121	1.14835	4.2027	2.40106	3.36141	0	2.43147	3.40087	1.58417	1.18595	2.53017	0.572122	0.660916	6.46173	2.12585	2.06588	11.8238	1.7523	0	1.53102	7.3564	3.00156	1.4777	1.28989	0.924945
FZD7	0	0	0	0	0.744934	0.575255	0	0	0.804466	0	0	0	0	0	0	0	0	0	0	0	0.910205	0.655057	0	0	0	0	0	0	0	0	0	0.680174	0	0	0	0	0	0	0	0	0	0	0.698388	0	0	0	0	0	0
G0S2	0	0.648159	0	0	0	0	0	0	0	0	0	0.690311	0	0.637063	0.818584	1.12093	0	0.683349	3.75669	0	0	1.31011	0	0	1.4106	1.14835	1.4009	0	0	0.620875	1.21573	0	1.58417	1.18595	0	0	0.660916	0	0	0	0.738987	0	0	0	0	0.600312	0	0	0
G3BP1	1754.66	1834.29	2064.91	1874.03	840.286	1729.22	1722.86	1680.14	1752.13	1816.81	1705.06	1441.37	1685.92	2277.5	1543.03	2224.49	2093.9	1920.89	1651.07	2303.11	1302.5	1956	2058.91	1570.6	1898.67	1274.67	923.194	1946.06	2135.05	2449.97	2156.71	1958.22	2063.11	1271.33	2030.21	1903.45	2253.72	898.181	1412.63	2141.8	1477.97	2082.31	2342.39	2095.21	813.801	2433.07	1508.73	2298.58	1922.96
G3BP2	320.692	292.32	401.658	273.59	130.364	243.333	241.625	437.938	183.418	267.973	234.537	195.358	118.801	184.748	92.5	201.768	157.274	164.004	92.039	176.137	48.2409	176.21	174.539	97.9378	107.911	64.3077	85.4549	157.869	239.22	293.053	190.262	165.282	236.041	112.665	243.908	194.521	241.895	96.2798	88.223	303.168	93.1123	244.737	207.421	288.598	80.0008	340.377	116.738	270.231	179.439
G6PC	0	0	0	0	0	0	0	0	0	0	0	0	0	0	0	0	1.1607	0	0	0	0	0	0	0	0	0	0	0	0	0	0	0	0	0	0	0	0	0	0	0	0	0	0	0	0	0	0	0	0
G6PD	1483.9	1271.04	1197.65	1510.27	1668.65	1405.35	1950.56	1322.1	1896.13	1555.39	1397.48	1490.38	1401.4	1107.22	1373.58	1034.06	879.227	1056.46	1359.92	1014.71	1485.46	1173.86	1027.84	1257.02	1328.79	1327.5	1129.13	1390.81	1071.17	963.599	1208.44	1449.45	1117.37	1547.66	1185.13	1416.57	1347.61	1498.48	1863.31	1296.34	1835.64	1328.82	1288.53	1506.53	1329.67	1281.07	2040.7	1249.9	1470.66
GAA	29.5374	49.2601	34.6372	49.6879	111.74	47.7462	124.749	40.7033	90.1002	55.7253	60.0544	50.3927	103.667	25.4825	96.593	38.6722	22.6336	38.9509	150.268	19.6487	123.788	66.1607	39.4328	120.401	96.6264	89.5715	79.1509	72.0317	42.0176	27.3185	43.7664	70.0579	39.6042	73.5287	43.0129	50.9188	46.2641	91.7566	117.985	35.6364	128.584	40.3028	29.3323	52.0548	69.8858	46.8243	157.375	32.8921	63.8212
GABARAPL1	32.3505	42.1303	28.6423	31.8984	5.95948	48.3215	15.745	30.1506	21.7206	32.7796	53.562	42.7993	79.4529	118.494	81.8584	160.293	177.586	151.703	90.1607	159.295	65.5348	131.666	145.449	59.3018	145.292	37.8956	26.6171	78.0344	114.288	137.834	103.945	82.9812	123.565	26.0908	94.1223	102.982	93.8501	27.1393	55.2722	85.7339	53.946	117.988	60.7597	68.896	11.9541	79.8415	43.5922	77.3932	63.8212
GABBR1	56.2618	70.6493	53.954	73.6117	40.9714	73.0574	123.538	50.5023	104.581	66.3787	76.2853	71.102	89.29	43.3203	71.2169	47.6397	50.4903	54.6679	66.6813	51.9287	91.9308	57.645	60.7653	112.314	62.0666	57.4176	35.723	48.0211	44.8188	36.6317	54.708	82.3011	52.8056	53.3676	60.7241	48.6303	50.2296	51.0477	119.048	59.394	123.411	60.1621	64.9501	47.4617	46.897	61.8322	99.006	67.0741	71.2208
GABPB1	123.073	130.928	165.193	166.853	137.068	145.54	153.211	125.125	181.809	181.107	164.744	107.688	298.894	210.231	263.584	205.131	229.818	190.654	247.942	242.1	278.523	181.451	216.557	206.658	175.62	279.05	215.739	163.872	187.118	207.372	192.694	242.822	213.863	211.098	239.354	128.727	189.022	204.837	284.865	183.863	244.605	157.122	202.532	192.143	168.278	204.106	213.528	215.411	135.042
GABRA2	0	0	0	0	0	0	0	0	0	0	0	0	0	0	0	0	0	0	0	0	0.910205	0	0	0	0	0	0	0	0	0	0	0	0	0	0	0	0.660916	0	0	0	0	0	0	0	0	0	0	0	0
GABRB3	268.65	278.708	307.072	245.372	66.2992	228.376	288.254	218.592	251.798	307.309	263.752	212.616	94.5868	172.644	97.4116	192.24	154.953	134.62	121.153	186.663	69.1756	200.447	192.639	116.807	198.895	60.8627	38.5248	136.26	199.444	219.79	206.675	144.197	174.258	77.6795	238.848	196.238	241.895	78.187	97.7893	192.643	110.109	189.248	186.47	186.019	42.2993	232.921	147.77	254.753	171.115
GAD1	0	0.648159	0	0	0.744934	0	0	0	0	0	0	0	0	0	0	0.560466	0	0	0	0	0	0	0	0	0	0	0	0	0	0	0	0	0	0	0	0	0	0	0	0	0	0	0	0	0	0	0	0	0
GAD2	0	0	0	0	0	0	0	0	0	0	0	0	0	0	1.63717	0	0	0	0	0	0	0	0	0	0	0	0	0	0	0	0	0	0	0	0	0	0	0	0	0	0	0	0	0	0.91955	0	0	0	0
GADD45A	122.369	116.02	108.574	118.392	44.6961	118.503	112.032	85.1755	109.407	96.6998	131.47	116.663	256.519	204.497	270.133	207.373	330.218	238.489	189.713	239.995	166.568	213.549	238.536	196.774	263.078	105.648	73.5473	162.672	196.642	191.851	161.693	180.926	194.324	67.5989	173.064	150.468	150.689	62.6788	126.488	142.029	159.621	160.043	188.565	155.399	80.9204	144.075	136.687	174.135	163.715
GADD45B	2.81309	1.94448	3.99659	6.13431	38.7366	4.60204	6.66134	2.2613	24.9385	6.55592	4.86927	7.59342	86.2632	7.64475	105.597	4.48373	11.607	23.9172	49.7762	7.01739	81.9185	8.51574	13.5752	55.7078	13.4007	70.0495	39.9257	14.4063	6.16258	4.967	3.6472	44.8915	4.7525	29.6487	7.08448	5.14909	9.25283	21.9699	109.482	3.61529	108.631	4.08869	6.98388	7.65512	29.4256	6.60343	35.4648	2.57977	6.47462
GADD45G	9.14254	12.315	13.322	7.9746	10.4291	8.05358	13.3227	18.0904	22.5251	8.1949	9.73854	9.66435	35.5646	21.6601	35.1991	19.0559	17.4104	16.4004	20.6618	19.6487	30.947	28.1674	29.0898	25.1583	28.2121	20.6703	14.7095	27.6122	39.7767	14.2801	20.0596	31.288	22.7064	15.4173	24.2896	26.8897	19.1666	19.3852	52.0834	13.4282	59.119	15.7707	17.4597	19.9033	36.782	21.0109	27.3375	18.0584	6.47462
GAGE1	0.703272	1.29632	0.666099	0	8.19428	0.575255	1.21115	0	0	0	0	1.38062	0	0.637063	3.27434	0	0	0.683349	0	0	0	0	0	0.898512	0	2.2967	0.70045	0.600264	0	0	0	0	0.528056	0.592973	0	1.14424	0	1.29235	2.12585	1.03294	0	0	0	0	3.6782	0	2.21655	0	0
GAGE12F	0	0.648159	0	0	0	0	0	0	0	0.81949	0	0	0.756695	0	0	1.6814	0	0	0	0	0	0	0	0.898512	0	0	0	0	0	0	0	0	0	0	0	0	0	0.646173	0	0	0	0.584099	0	0	0	0	0	0	0
GAGE12J	0	0	0	0	0.744934	0	0	0	0	0	0	0	0	0	0	0	0	0	0	0	0.910205	0	0	0	0	0	0	0	0	0	0	0	0	0	0	0	0	0	0	0	0	0	0	0	0	0	0	0	0
GAGE2A	0	0	0.666099	0	4.46961	0	0	0	0.804466	0.81949	1.62309	0	1.51339	1.27413	0	0	0	0	0.939173	0	0	0	0	0.898512	1.4106	0	2.8018	0	0	0	0	0	0	0.592973	0	1.14424	0	1.93852	1.06293	0	0	0.584099	0	2.29653	1.8391	0	0	0	0
GAGE2D	1.40654	0	0	0	2.97974	0	1.21115	0	0	0.81949	0.811545	0	0	0	0	0	0.580348	0	0	0	0	0	0	0	0	1.14835	1.4009	0	0	0	0	0	0	0	0	0	0	1.29235	0	0	0	0	0	0	1.8391	0	0	0	0.924945
GAGE3	0	0	0.666099	0	3.72467	1.72577	1.21115	0	0	3.27796	0.811545	0	1.51339	0	0	0	0	0	0	0	0	0	0	0	0.705302	2.2967	0	0.600264	0	0	0	0	0	0.592973	0	0	0	1.29235	0	0	0.738987	0	0	0	1.8391	0	0	0	0
GAGE4	0	0	0.666099	0	0	0	0	0	0	0	0	0	0	0	0	0	0	0	0	0	0	0	0	0	0	0	0.70045	0	0	0	0	0	0	0	0	0	0	0	0	0	0	0	0	0	0	0	0	0	0
GALE	31.6473	29.1671	18.6508	24.5372	16.3886	36.2411	38.1513	25.628	28.9608	21.3067	30.0272	46.2508	21.1875	22.2972	23.739	21.8582	15.6694	30.7507	28.1752	23.8591	21.8449	25.5472	21.3325	26.9554	40.9075	28.7088	12.6081	22.81	26.331	25.4559	27.354	31.288	17.4258	18.3822	22.7715	33.7552	25.7757	15.5082	32.9508	24.2741	26.6035	35.0459	20.2532	26.0274	18.391	18.6097	28.0763	17.4135	28.6733
GALNT3	35.8669	36.945	41.2981	43.5536	60.3397	28.7628	35.729	20.3517	65.1618	39.3355	30.8387	26.9221	68.8592	36.3126	58.9381	30.8257	23.2139	35.5342	71.3772	30.1748	91.0205	30.7877	23.2718	97.0393	38.7916	75.7912	51.8333	40.2177	32.4936	30.4229	37.0799	55.0941	38.02	72.9357	30.362	43.4812	27.0976	58.8018	79.7196	30.4717	98.2853	42.6392	34.221	54.3513	42.2993	33.6175	70.1908	36.7618	49.947
GAP43	8854.9	8009.95	9015.65	8340.21	20947.6	7965.56	10114.3	8821.31	10907.8	8886.55	8190.93	7876.45	8728.47	5845.05	8275.07	5955.52	5209.2	6636	8423.45	5601.98	11042.6	6397.94	5906.52	11200	5840.61	11987.6	11439.8	9265.68	6307.12	6285.74	6497.49	9167.39	5673.43	16678	6915.97	7482.21	7526.51	15739.5	11158.6	7361.24	11565.9	7840.35	6571.13	8935.82	13922	8106.02	11594	7623.87	6900.09
GAPDH	5140.22	5007.03	5180.92	4725.87	3602.5	4709.04	5058.98	6918.81	4192.88	4430.98	4732.93	5187.69	3573.11	5569.84	4166.6	6368.58	5614.87	5235.82	4085.4	5247.61	3310.42	5861.45	5948.54	3867.2	4089.34	3346.3	3557.59	5034.42	6070.14	5970.34	5105.47	4385.08	5394.09	3637.3	5657.97	6214.96	5474.37	3575.92	3914.76	5617.64	3972.79	5280.25	4834.24	5256.77	3455.67	4997	3899.65	5005.4	5128.82
GAS2	51.3389	47.3156	35.3033	57.0491	19.3683	36.8164	35.729	58.7937	38.6144	54.0863	45.4465	39.3477	24.9709	40.135	53.208	37.5513	42.3654	63.5515	20.6618	41.4026	22.7551	38.6484	36.2006	26.9554	43.0234	22.967	15.4099	42.0185	37.5357	32.9064	40.7271	31.9682	36.9639	9.48757	32.3862	36.0437	41.6377	11.6311	51.0205	41.834	45.0782	47.8961	40.5065	44.3997	21.1496	36.619	22.9044	45.146	55.4967
GATA2	26.0211	25.2782	17.9847	16.5626	9.68415	13.8061	21.8007	28.6431	29.7653	18.8483	16.2309	17.9481	13.6205	5.73357	26.1947	1.6814	4.06244	4.78344	17.8443	5.61391	9.10205	2.62023	8.40371	6.28959	12.6954	10.3352	7.0045	5.40238	12.3252	6.82963	9.72587	9.52244	9.505	6.5227	15.6871	10.2982	17.1838	7.10791	12.7551	10.8459	18.4747	5.84099	7.68227	9.18614	18.391	12.0062	20.6878	10.964	12.9492
GATA3	0	0	0	0	0	0	0.605576	0	0	0	0	0	0	0	0	0	0	0	0	0	0	0.655057	0	0	0	0	0	0	0	0	0	0	0	0	0	0	0	0	0	0	0	0	0	0	0	0	0	0	0
GATA6	0	0	0	0	0	0	0	0	0	0	0	0.690311	0	0	0	0	0	0	0	0	0	0	0	0	0	0	0.70045	0	0	0	0	0	0	0	0	0	0	0.646173	0	0	0	0	0	0	0	0	0	0	0
GBF1	80.1731	105.65	75.9353	78.5192	26.0727	90.3151	94.4699	52.7636	90.9047	94.2414	87.6469	61.4377	118.044	78.9958	99.8673	104.807	95.7574	75.1684	83.5864	107.366	100.123	121.841	74.987	80.8661	120.607	44.7857	30.8198	55.2243	78.4329	82.5764	70.5126	87.0623	82.9047	38.5433	81.4715	61.217	83.2754	25.8469	91.4118	87.7998	81.2886	91.1194	74.0291	88.7993	11.0346	93.0484	90.8786	105.126	110.068
GBP1	0	0	0.666099	0	0.744934	0	0	0	0	0	0	0	0.756695	0	0	0.560466	0	0	0	0.701739	0	0	1.29288	0.898512	0.705302	0	0	0	0	0	0	0	0.528056	0	0.506034	0.572122	0	0	0	0	0	0.584099	0	0	0.91955	0	0	0	0
GBP5	0	0	0	0	0.744934	0	0	0	0	0	0	0	0	0	0	0	0	0	0	0	0	0.655057	0.64644	0	0	0	0	0	0	0	0	0	0	0	0	0	0	0.646173	0	0	0	0	0	0	0	0	0	0	0
GCHFR	9.14254	13.6113	17.9847	11.6552	3.72467	13.8061	11.5059	25.628	9.6536	12.2924	13.7963	25.5415	1.51339	3.82238	0	6.7256	2.32139	2.05005	0	2.10522	0	1.31011	1.93932	0	2.82121	0	2.10135	10.8048	5.04211	7.45051	2.43147	5.44139	5.28056	2.96487	4.55431	4.00485	6.60916	1.93852	0	7.23057	5.9119	7.00918	4.19033	7.65512	3.6782	12.0062	5.17195	6.44943	8.32451
GCLC	63.2945	49.9082	48.6252	57.0491	29.7974	63.2781	62.9799	61.055	81.2511	59.0033	55.9966	47.6314	67.3458	110.212	53.208	89.1142	74.2845	76.5351	58.2288	66.6652	34.5878	92.363	85.9765	53.0122	69.8249	43.6374	42.027	73.2322	76.1919	117.966	81.4542	96.5847	89.7695	50.4027	93.6163	91.5395	104.425	36.8319	48.8947	93.9974	36.9493	91.7035	94.2824	104.11	31.2647	113.459	64.28	114.8	57.3466
GCLM	338.977	324.728	346.372	363.151	137.068	368.164	323.378	303.767	314.546	358.937	350.588	339.633	1815.31	2291.51	1745.22	2230.1	2569.78	2224.3	1792.88	2465.91	1206.02	2155.14	2435.14	1414.26	2324.68	1182.8	900.779	1754.57	2103.68	2127.12	2117.2	1818.11	2261.13	967.139	2036.79	1802.18	1775.88	706.914	1243.63	1680.59	1327.96	1793.18	1866.79	1498.11	560.925	1439.55	1354.31	1660.73	1404.07
GCNT3	0	0	0	0	0.744934	1.15051	0	0	0	0	0	0	0	0	0	0.560466	0	0	0	0	0	0	0	0	0	0	0.70045	0	0	0	0	0	0	0	0	0	0	0.646173	0	0	0	0	0	0	0	0.600312	0	0	0
GDA	0.703272	0	0	0	0.744934	1.72577	0	0	0	0	0	0	0	0	0	0	0	0	0	0	0	0	0.64644	0	0	1.14835	0	0	0	0	0	0	0	0	0	0	0	0	2.12585	0	0	0	0	0	0.91955	0	0.73885	0	0
GDF15	9.84581	27.8708	17.3186	25.1507	58.8498	10.3546	17.5617	13.5678	69.9886	12.2924	17.0425	6.90311	249.709	127.413	470.686	104.247	243.166	162.637	205.679	116.489	273.062	134.942	183.589	175.21	86.7522	220.484	72.1464	104.446	89.6376	62.7084	71.7283	163.242	61.7825	48.0308	65.7844	64.6497	61.4652	52.3401	296.557	30.9882	308.158	40.3028	36.3162	48.2272	64.3685	25.2131	118.216	27.7326	24.9735
GDF7	0	0	0	0.613431	1.48987	0	0	0	0	0	0	0	0	0	0	0	0	0	0	0	0	0	0	0	0	1.14835	0	0	0	0	0	0.680174	0	0	0.506034	0.572122	0.660916	0	0	0	0	1.1682	0	0.765512	0	0	0	0	0
GDF9	0	0	0	0	0.744934	0	0.605576	0	0	0	0	0	1.51339	0	3.27434	1.6814	0	0	0	0	2.73062	0	0.64644	0	0	0	0	0	0.560235	0	1.21573	0	0	0	0	0.572122	0	1.29235	0	0	0	0	0	0	0	0	0	0	0
GDI2	2232.19	2352.17	2444.58	2297.3	509.535	2149.73	1850.04	2006.52	2142.29	2456.83	2460.61	2099.93	1197.09	1877.42	1320.38	1810.87	1790.37	1736.39	1256.61	1936.8	809.173	1767.34	1723.41	1170.76	1755.5	817.627	463.698	1453.24	1833.09	2125.88	1996.84	1742.61	2047.27	720.462	1868.78	1785.59	2109.64	593.187	1315.9	2110.81	1475.02	2209.64	2225.06	2121.23	485.522	2475.69	1640.25	2571.39	2058.93
GDNF	0	0	0	0	0.744934	0.575255	0.605576	0	0	0	0	0	0	0	4.09292	0.560466	0	0	0	0	0.910205	0	0	0.898512	0.705302	0	0	0	0	0	0	0	0	1.77892	0	0	0	1.29235	0	0	0.738987	0	0	0	1.8391	0	0.73885	0	0
GDPD3	2.81309	5.18527	3.99659	0.613431	1.48987	5.75255	1.81673	3.76883	4.02233	2.45847	3.24618	1.38062	3.78347	1.91119	5.73009	6.16513	1.74104	3.41675	4.69587	1.40348	4.55103	3.93034	1.29288	4.49256	4.93712	0	0	1.80079	3.36141	3.10438	3.03933	2.04052	0	2.37189	3.0362	4.00485	3.30458	0	1.06293	4.64822	3.69493	4.08869	2.09516	1.53102	3.6782	4.20219	3.69425	6.44943	4.62473
GDPD5	63.2945	58.9824	43.9625	43.5536	66.2992	69.0307	63.5855	43.7184	61.9439	70.4761	55.9966	57.9861	60.5356	38.8608	69.5797	49.8815	25.5353	49.2011	45.0803	26.6661	60.9838	60.2652	32.322	72.7795	47.9605	34.4506	64.4414	43.219	45.379	45.9448	35.8641	46.2518	31.1553	49.2168	46.5551	66.9382	44.9423	67.202	68.0274	45.4493	66.5088	36.2141	27.9355	55.8823	67.1271	34.2178	70.1908	43.8561	28.6733
GEMIN5	381.877	334.45	368.353	387.075	478.993	390.598	475.983	304.521	484.289	413.023	367.63	309.95	526.659	303.242	455.133	294.805	267.54	300.674	624.55	387.36	567.058	390.414	394.975	573.251	443.635	521.352	386.649	426.188	355.189	311.679	370.799	492.446	371.751	476.75	387.622	365.586	404.481	407.735	511.268	351.199	512.857	342.866	328.941	439.404	322.762	343.379	548.227	315.377	360.729
GEN1	94.9418	75.8346	102.579	87.1072	216.776	55.2245	138.071	103.266	144.804	100.797	78.7199	86.9792	198.254	87.9147	158.805	67.8164	74.2845	69.7016	145.572	87.0157	222.09	88.4327	73.0477	206.658	93.0999	206.703	203.131	140.462	90.758	81.9556	82.6699	153.719	68.6472	215.249	105.761	89.251	90.5455	274.624	180.698	81.0857	154.448	79.4374	90.7904	102.579	243.681	101.453	160.331	69.6539	61.9713
GFAP	0	0	0	0.613431	1.48987	0	0	1.50753	0	0	0	0	0	0	0	0	0	0	0	0	0	0	0	0.898512	0	0	0	0	1.12047	0	0	0	0.528056	0	0	0	0	0	0	0.516469	0	0	0	0	0	0	0	0	0
GFOD1	18.2851	30.4635	23.3135	26.3775	16.3886	17.2577	26.6454	14.3215	32.9831	19.6678	14.6078	25.5415	15.1339	17.2007	13.9159	16.814	16.8301	12.9836	17.8443	11.2278	20.0245	22.927	18.1003	28.7524	16.9273	14.9286	9.8063	17.4077	17.9275	20.4889	17.6281	10.8828	18.4819	13.6384	14.675	13.7309	18.5057	14.862	25.5103	17.56	13.3018	16.3548	20.9516	24.4964	9.1955	16.2084	21.4267	16.7685	17.574
GFPT1	4.21963	1.94448	2.6644	1.84029	0	3.45153	4.23903	4.52259	4.8268	4.09745	2.43464	2.76124	2.27008	1.27413	5.73009	3.92327	5.80348	4.10009	1.87835	1.40348	1.82041	5.24046	2.58576	0.898512	5.64242	3.44506	0.70045	0.600264	2.24094	1.24175	1.21573	2.7207	0.528056	1.18595	1.5181	0	0.660916	0	0	1.03294	1.47797	0.584099	2.79355	1.53102	0	3.00156	3.69425	1.93483	3.69978
GFRA1	21.0982	18.7966	15.9864	8.58804	3.72467	13.8061	16.3506	9.04518	14.4804	15.5703	27.5925	8.97404	4.54017	7.00769	5.73009	8.407	4.64278	2.7334	6.57421	9.82435	7.28164	13.1011	5.81796	3.59405	16.222	6.89011	4.90315	5.40238	5.04211	4.967	7.2944	13.6035	8.44889	7.70865	5.56637	12.0146	9.25283	6.46173	12.7551	8.77998	5.9119	11.682	2.79355	6.8896	3.6782	10.8056	11.8216	7.09438	17.574
GGCX	83.6894	75.1864	60.615	57.0491	27.5626	60.4018	47.8405	49.7485	78.0332	63.1007	73.0391	39.3477	65.8324	70.0769	71.2169	71.7397	76.6059	86.102	85.4648	79.2965	61.894	79.9169	80.1585	70.0839	109.322	51.6758	23.1149	64.8285	73.951	75.7468	69.9047	66.6571	81.3206	44.473	77.4232	68.6546	92.5283	23.2622	46.7688	50.0975	65.0308	69.5077	71.2356	69.6616	31.2647	61.2318	68.7131	75.4584	66.5961
GGH	86.5025	106.946	88.5912	95.0818	24.5828	102.395	61.1632	70.1002	60.335	104.075	118.486	129.088	27.241	75.1734	19.646	74.542	60.9365	71.0683	20.6618	67.367	13.6531	34.718	43.9579	16.1732	69.1196	13.7802	7.70495	28.2124	42.0176	75.7468	69.9047	36.7294	71.2875	20.7541	50.0974	42.9091	70.0571	14.2158	42.5171	76.4375	45.0782	85.8625	101.266	49.7583	16.5519	70.2365	42.1145	84.4876	89.7197
GGT1	7.736	14.2595	9.32539	7.36117	11.919	4.60204	7.26691	6.03012	5.63126	9.01439	6.49236	6.2128	10.5937	10.193	5.73009	11.2093	6.38383	10.9336	11.2701	4.91217	0	6.55057	8.40371	7.1881	11.9901	6.89011	7.70495	4.20185	6.72282	10.5549	7.2944	8.84226	4.22444	6.5227	9.61465	9.15395	11.2356	8.40026	8.50342	4.64822	10.3458	4.08869	9.77743	3.06205	8.27595	8.40437	2.9554	11.609	1.84989
GGT5	2.81309	3.88895	0	1.22686	2.2348	1.72577	2.4223	0.753765	1.60893	1.63898	0	2.76124	0	2.54825	0.818584	0.560466	0	0	0	0	0	3.27528	0	0	1.4106	0	0.70045	0	0.560235	0	0.607867	0.680174	0.528056	0	0.506034	0.572122	0	0	0	1.03294	0.738987	0	1.39678	3.06205	0.91955	2.40125	1.4777	1.28989	0.924945
GHR	0	0	0	0	0	0	0	0	0	0	0.811545	0.690311	0	0	0	0	0	0	0	0	0	0	0	0	0	0	0	0	0	0	0	0	0	0	0	0	0	0	0	0	0	0	0	0	0	0	0	0	0
GIMAP1-GIMAP5	0	0	0	0	0	0	0	0	0	0	0	0	0	0	0	0	0	0	0	0	0	0	0	0	0	0	0	0	0	0	0	0	0	0	0	0	0	0	0	0	0	0.584099	0	0	1.8391	0.600312	0	0	0
GIMAP4	0	0	0	0.613431	0	0.575255	0	0	0	0	0	0	1.51339	0	0	0	1.74104	0	0	0	0	0	0	0	0	0	1.4009	0	0	0	0	0	0	1.18595	0	0	0	1.29235	0	0	2.21696	0	0	0	0.91955	0.600312	0	0	0
GIMAP5	0	0	0	0	0	0.575255	0.605576	0	0	0.81949	0	0	0	1.27413	0	0	2.32139	0	0	0	0	2.62023	0	0	0.705302	0	0.70045	1.20053	0	0	0	0	1.05611	0	2.02414	0	1.32183	0	0	0.516469	0	0.584099	0.698388	0.765512	0	0	1.4777	0	0
GIMAP6	0	0	0	0	0.744934	0.575255	0	0	0	0	0	0	0	0	0	0	0	0	0	0	0	0	0	0	0	0	0	0	0	0	0	0	0	0.592973	0	0	0	0	0	0	0	0	0	0	0	0	0	0	0
GIMAP7	0	0	0	0	0	0	0	0	0	0	0	0	0	0	0	0	0	0	0	0	0	0	0	0	0	0	0	1.20053	0	0.620875	0.607867	0	0	0	0	0	0	0	0	0	0	0	0	0	0	0	0	0	0
GIMAP8	0.703272	0	0	0.613431	1.48987	0	0	0	0	0	0	0.690311	0	0	0.818584	0	0	2.05005	0	0	0.910205	0	0.64644	0	1.4106	3.44506	1.4009	0.600264	0.560235	0.620875	0	2.7207	0	0	0.506034	0	0.660916	0.646173	0	1.54941	0	0.584099	0	0.765512	0.91955	0	0	0	0
GIN1	16.8785	18.7966	19.3169	19.0164	1.48987	17.2577	9.68922	8.29142	14.4804	13.9313	24.3464	17.2578	15.1339	14.6524	1.63717	17.3745	13.9284	13.667	7.51339	27.3678	2.73062	18.9966	20.0396	3.59405	19.7485	1.14835	3.50225	7.20317	11.2047	19.868	16.4124	6.80174	16.3697	2.37189	16.1931	13.7309	12.5574	1.29235	4.25171	15.4941	0	11.682	17.4597	8.42063	1.8391	12.6066	2.9554	19.3483	10.1744
GINS1	9.14254	6.48159	9.99149	5.52088	0.744934	7.47832	2.4223	7.53765	4.02233	7.37541	4.05773	11.7353	4.54017	8.91888	2.45575	4.48373	2.90174	5.46679	1.87835	3.5087	4.55103	2.62023	6.4644	0.898512	4.23181	3.44506	0.70045	1.80079	3.92164	4.34613	3.03933	3.40087	3.69639	0	1.5181	7.43758	2.64367	0	1.06293	4.13176	3.69493	7.00918	5.5871	5.35858	0	2.40125	2.21655	2.57977	9.24945
GINS2	155.423	161.392	125.227	155.198	84.9225	167.975	139.888	115.326	169.742	155.703	165.555	153.939	114.261	131.872	86.77	136.193	123.614	110.703	105.187	126.313	104.674	132.977	121.531	82.6631	122.017	90.7198	69.3446	135.059	135.017	116.725	127.044	97.9451	129.902	73.5287	110.315	118.429	126.235	56.2171	113.733	132.733	118.238	131.422	144.566	127.84	69.8858	174.091	118.955	111.575	121.168
GINS3	73.1403	82.9643	76.6014	72.9983	102.056	67.3049	48.4461	95.7282	58.726	72.9346	76.2853	42.109	67.3458	56.0615	49.9337	51.5629	52.2313	49.2011	53.5329	55.4374	64.6246	55.0248	47.1901	80.8661	40.2022	78.0879	109.971	62.4275	47.62	67.0545	51.6687	56.4544	54.9178	75.3076	60.7241	45.7697	68.7353	110.496	68.0274	62.4928	70.2038	44.3915	56.5694	75.7856	99.3113	70.8368	59.8469	52.8853	41.6225
GJA1	33.0538	49.9082	41.2981	32.5118	7.44934	48.8967	26.6454	40.7033	32.1787	39.3355	45.4465	44.8702	15.1339	26.7566	7.36726	28.0233	30.7584	38.9509	15.0268	25.2626	7.28164	26.8573	34.2613	9.88363	31.0333	10.3352	4.90315	23.4103	20.1685	20.4889	21.8832	19.0449	28.515	5.92973	25.8077	28.6061	28.4194	6.46173	4.25171	28.4058	22.1696	43.8074	32.8242	29.855	2.75865	31.8165	16.2547	34.8269	45.3223
GJB1	0	0	0	0	0	0	0	0	0	0	0	0	0	0	0	0	0	0	0	0	0	0.655057	0	0	0	0	0	0.600264	0	0	0	0	0	0	0	0	0	0	1.06293	0	0	0	0	0	0	0	0	0	0
GJB2	0	1.29632	0	0	0	0.575255	0.605576	0	0	0	0	1.38062	0	0	0.818584	0	0	0	0	0	0	0.655057	0	0	0	0	0	0	0	0	0.607867	0	0.528056	0.592973	0	0	0.660916	1.29235	2.12585	0	0	1.1682	0	0	0	0	0	0.644943	0
GJB6	0	0	0	0	0	0	0	0	0	0	0	0	0	0	0	0	0	0	0	0.701739	0	0	0	0	0	0	0	0.600264	0	0	0	0	0.528056	0	0	0	0	0.646173	0	0	0	0	0	0	0	0	0	0	0
GJD4	0	0	0	0	0.744934	0	0	0	0	0	0	0	0	0	0	0	0	0	0	0	0	0	0	0	0	0	0	0	0	0	0	0	0	0	0	0	0	0.646173	0	0	0	0	0	0	0	0	0	0	0
GLB1	9.14254	7.12975	12.6559	15.9492	14.1538	12.0804	13.3227	6.78389	8.84913	7.37541	7.30391	8.28373	17.404	14.0154	36.8363	11.2093	8.70522	8.20019	16.9051	6.31565	23.6653	7.20563	12.2824	28.7524	8.46363	16.0769	13.3086	9.00396	10.0842	12.4175	9.72587	16.3242	10.5611	10.6735	10.1207	12.0146	6.60916	7.10791	25.5103	7.23057	19.2137	11.682	9.07904	13.7792	12.8737	6.60343	23.6432	12.2539	9.24945
GLDC	116.743	115.372	111.239	110.418	616.061	114.476	199.84	102.512	180.2	146.689	147.701	131.159	227.008	80.907	221.836	95.2793	81.8291	66.2849	225.402	114.383	359.531	105.464	93.7337	287.524	108.617	404.22	511.329	191.484	100.282	86.3017	89.9643	207.453	93.4658	403.815	122.966	92.6837	104.425	651.343	235.97	93.481	243.127	127.333	115.234	136.261	694.26	97.2506	260.814	103.191	98.0442
GLI1	3.51636	2.59263	0.666099	1.22686	0.744934	0	0.605576	1.50753	2.4134	3.27796	4.05773	2.76124	5.29686	1.91119	1.63717	0	3.48209	2.7334	1.87835	2.10522	1.82041	1.31011	0	6.28959	2.82121	3.44506	0.70045	1.80079	1.6807	3.10438	2.43147	4.08104	3.16833	3.55784	2.02414	1.14424	0.660916	0.646173	7.44049	2.58235	0	0.584099	2.09516	1.53102	0	0	2.21655	0	1.84989
GLI2	2.10982	3.88895	1.3322	0	0.744934	2.30102	2.4223	2.2613	1.60893	0.81949	2.43464	2.07093	3.02678	2.54825	6.54868	1.12093	0	1.3667	0	0	0	1.31011	0.64644	0	4.23181	3.44506	0	1.20053	1.12047	0.620875	0	0	0	0	1.5181	0.572122	0.660916	0.646173	1.06293	2.06588	1.47797	0.584099	0.698388	3.82756	1.8391	5.40281	0	0.644943	0
GLI3	42.8996	36.2969	29.9745	36.8059	200.387	24.736	75.0914	52.0098	94.1226	53.2669	30.8387	24.1609	115.018	36.9496	157.987	38.6722	38.303	38.9509	108.944	32.28	210.257	50.4394	36.2006	129.386	42.3181	176.846	233.95	97.8431	52.6621	31.6646	34.6484	84.3416	29.5711	164.847	45.5431	35.4715	46.2641	211.299	142.432	37.7023	140.408	30.3731	30.7291	55.1168	197.703	38.42	131.515	44.5011	42.5475
GLIS3	0	0	0	0	0	0	0.605576	0	0.804466	0	0	0	0	0	0	0	1.1607	0	0	0	0	0	0	0	0	0	0	0	0	0	0	0	0	0	0	0	0	0	1.06293	0	0	0	0	0	0	0	0	0	0
GLOD4	13.3622	22.0374	22.6474	10.4283	11.174	14.3814	14.5338	18.8441	20.1117	20.4873	17.0425	20.019	14.3772	16.5636	26.1947	10.6489	16.2497	17.0837	12.2093	16.14	14.5633	8.51574	9.69659	9.88363	14.8113	11.4835	8.4054	7.80344	13.4456	13.6593	13.3731	14.2837	14.7856	4.15081	11.1327	14.8752	13.8792	7.75408	14.881	9.81292	26.6035	16.3548	9.07904	10.7172	8.27595	16.8087	16.9936	7.73932	12.0243
GLRX	462.753	407.692	410.983	443.511	373.212	377.368	492.333	496.731	419.127	385.16	451.219	510.14	227.765	407.083	275.044	341.885	277.987	407.959	302.414	273.678	222.09	326.873	292.191	326.16	326.555	302.017	236.052	456.201	311.491	306.092	407.271	471.361	307.856	352.819	298.56	437.101	376.061	295.947	426.234	396.132	407.921	415.878	370.146	408.018	294.256	412.414	453.654	403.09	412.526
GLUD1	4.21963	5.83343	4.66269	5.52088	0.744934	5.1773	8.47807	2.2613	5.63126	4.91694	4.86927	4.14186	0.756695	1.91119	0	2.80233	2.32139	1.3667	0	1.40348	0	3.93034	6.4644	0	1.4106	1.14835	2.10135	0	1.12047	1.24175	1.21573	0.680174	3.69639	0	1.5181	0.572122	1.98275	0	0	3.09882	3.69493	4.67279	2.79355	0	0	1.20062	2.9554	3.22472	2.77484
GLUL	713.118	696.122	738.704	624.473	249.553	623.577	743.042	614.319	638.746	718.693	599.732	579.171	396.508	479.071	396.195	508.904	478.207	455.794	413.236	494.726	357.711	522.08	490.648	304.596	579.053	252.637	156.2	486.214	552.952	467.519	531.276	433.271	556.571	280.476	555.625	544.088	622.583	244.254	410.29	601.687	350.28	569.496	596.423	646.092	201.381	630.928	495.769	601.732	603.989
GMFG	0.703272	3.24079	2.6644	0	0	1.72577	0.605576	0.753765	1.60893	1.63898	2.43464	0.690311	0.756695	1.27413	0.818584	0.560466	1.1607	2.7334	0	2.10522	0	0	0.64644	0	0	0	0.70045	0.600264	1.6807	1.86263	1.8236	0	1.05611	0	1.5181	0	0.660916	0	0	1.54941	1.47797	1.1682	2.09516	0	0	1.20062	0	0.644943	0.924945
GMIP	10.5491	5.18527	6.66099	6.74774	28.3075	4.02679	19.3784	7.53765	11.2625	5.73643	8.11545	6.2128	12.1071	9.55594	10.6416	5.0442	11.607	6.83349	18.7835	3.5087	15.4735	19.6517	9.05015	25.1583	13.4007	8.03847	14.7095	12.6055	6.16258	4.34613	8.51014	13.6035	6.86472	19.5681	10.6267	10.2982	6.60916	19.3852	13.8181	7.74704	11.8238	8.17738	6.98388	9.18614	14.7128	13.2069	27.3375	1.28989	10.1744
GMNN	185.664	222.318	222.477	214.087	46.1859	244.484	143.522	171.858	169.742	220.443	220.74	181.552	58.2655	163.088	80.2213	168.7	145.667	125.736	73.2555	143.155	63.7144	105.464	122.824	54.8092	120.607	96.4616	28.018	107.447	106.445	170.741	150.751	121.751	157.889	42.6941	131.063	108.703	172.499	51.0477	94.6005	199.874	110.848	198.009	222.087	150.806	32.1842	227.518	98.2671	201.867	184.064
GMPR2	52.0422	50.5564	43.9625	41.7133	67.789	32.2143	42.3903	32.4119	58.726	47.5304	35.708	39.3477	90.0467	38.8608	58.9381	33.628	48.7492	36.9008	61.9855	57.5426	73.7266	36.6832	38.1399	72.7795	52.1924	48.2308	65.8423	52.8233	44.8188	49.0492	44.3743	73.4588	49.1092	77.0865	38.9646	42.9091	37.6722	69.7867	45.7059	42.867	61.3359	43.8074	43.3001	41.3376	74.4835	51.0265	39.1591	47.7258	42.5475
GNA11	3.51636	0.648159	4.66269	2.45372	2.2348	3.45153	6.66134	3.01506	6.43573	7.37541	4.86927	6.90311	3.78347	5.73357	8.18584	4.48373	2.32139	2.7334	0.939173	2.10522	10.0123	4.5854	3.87864	7.1881	4.93712	1.14835	1.4009	4.80211	2.80117	6.82963	1.21573	1.36035	2.64028	0.592973	4.55431	8.58182	4.62641	3.87704	13.8181	3.09882	0	2.92049	4.88872	5.35858	1.8391	1.80094	0.73885	6.44943	3.69978
GNA15	7.736	3.24079	3.3305	7.36117	7.44934	4.60204	1.81673	6.78389	5.63126	4.09745	3.24618	2.76124	0.756695	3.18531	1.63717	2.80233	2.32139	2.05005	3.75669	2.10522	3.64082	3.93034	1.93932	0	2.11591	1.14835	2.10135	4.80211	2.80117	0.620875	1.21573	2.7207	2.11222	2.96487	4.04827	1.14424	0.660916	3.23087	2.12585	5.68116	0.738987	0.584099	0.698388	2.29653	3.6782	1.20062	2.21655	1.28989	7.39956
GNAI1	49.2291	35.0006	53.2879	53.3685	12.6639	36.8164	36.9401	42.9646	33.7876	35.2381	56.8082	38.6574	17.404	24.8454	7.36726	27.4629	22.6336	29.384	17.8443	23.1574	8.19185	29.4776	20.6861	11.6807	32.4439	2.2967	3.50225	25.8114	16.2468	27.9394	29.7855	22.4457	24.2906	12.4524	23.7836	26.3176	32.3849	9.04643	10.6293	36.1529	7.38987	40.3028	39.1097	29.855	7.3564	33.6175	34.726	36.7618	33.298
GNAI2	433.216	385.654	389.668	345.362	162.396	380.819	423.298	336.179	389.362	372.868	459.335	425.922	124.098	213.416	130.155	201.207	164.238	238.489	170.93	200.697	111.955	269.883	213.971	149.153	227.107	97.6099	70.7455	195.086	229.136	204.268	230.989	163.922	226.008	136.384	282.367	243.152	293.447	140.22	188.138	280.959	163.316	286.208	249.324	270.226	90.1159	283.948	253.426	288.29	314.481
GNAI3	157.533	165.929	182.511	157.038	34.267	144.964	109.004	129.648	124.692	148.328	185.032	128.398	86.2632	155.443	55.6637	146.842	153.792	103.186	72.3164	151.576	57.3429	129.046	142.863	63.7944	120.607	43.6374	28.018	99.6439	131.655	155.219	135.554	102.026	127.261	46.2519	120.942	121.862	148.045	32.9548	63.7756	142.029	90.1564	151.282	136.186	112.53	28.506	165.086	67.9742	146.402	125.793
GNAL	0	0.648159	0	0	0.744934	0	0.605576	0	0.804466	0	0	0.690311	0	0.637063	0	0	1.1607	0	0.939173	0	0.910205	0	0	0	0	0	0	0	0	0.620875	3.03933	0	0	0	0.506034	0	0	1.29235	0	0	0	0	0.698388	0.765512	0.91955	0	0	0	0
GNAO1	54.8553	47.3156	59.2828	51.5282	14.1538	65.5791	51.474	38.442	38.6144	48.3499	63.3005	57.2958	27.241	31.2161	30.2876	52.1234	45.2671	38.2675	33.8102	39.9991	40.049	58.9551	45.8972	15.2747	35.2651	14.9286	11.2072	30.0132	43.6983	41.5987	34.0405	22.4457	39.6042	17.1962	42.0008	41.7649	55.517	16.8005	38.2654	32.5376	31.7764	51.4007	34.9194	35.2135	15.6323	46.8243	43.5922	49.0157	24.9735
GNAQ	355.153	356.487	355.697	341.681	108.015	312.364	382.724	328.642	297.653	302.392	332.734	291.311	161.176	282.219	147.345	283.036	272.183	237.805	154.964	231.574	82.8287	292.155	229.486	153.646	249.677	50.5275	42.7275	214.294	231.937	314.163	288.129	196.57	242.906	103.177	240.872	261.46	298.073	89.1719	178.572	290.256	158.882	306.068	322.655	290.129	53.3339	366.791	188.407	383.096	287.658
GNAS	4334.97	4862.49	4093.18	4755.93	2189.36	4684.31	4694.43	3525.36	5896.74	5081.66	4867.65	4259.22	3840.23	3234.37	3875.18	3580.26	3691.01	3157.76	3779.23	3637.11	3541.61	3772.47	3323.99	3686.6	3925.01	2423.02	1728.01	2606.95	3253.28	3411.71	3385.21	3962.69	4154.74	2098.53	3606.5	3341.19	3681.3	2007.66	4131.6	4121.94	4363.72	4631.32	4083.47	4370.31	1854.73	4059.31	5236.97	4541.05	4453.61
GNB1	5466.54	5463.98	4727.97	5915.93	2118.59	6530.3	4818.57	3550.99	6038.32	5630.72	5624.82	4883.95	4179.22	3747.2	4047.08	4107.66	4655.55	3673.68	3999.94	4419.55	3308.6	4053.49	3457.16	3631.79	4319.98	2633.17	1310.54	2582.94	3359.73	4221.33	3883.05	4929.22	5500.76	2071.26	4312.93	3760.56	4114.86	1594.11	3961.53	4853.78	4187.84	5568.21	5001.85	4675.74	1074.95	4271.22	4598.6	5248.55	5336.01
GNB3	4.21963	12.315	17.9847	9.20147	9.68415	13.2309	11.5059	9.79895	10.4581	6.55592	11.3616	8.97404	8.32364	4.45944	4.91151	5.0442	1.1607	2.7334	6.57421	4.91217	4.55103	9.82585	3.2322	5.39107	5.64242	2.2967	7.70495	6.00264	6.16258	5.58788	6.07867	2.04052	6.86472	7.70865	3.54224	6.86546	9.91374	7.10791	7.44049	6.19763	3.69493	7.00918	8.38065	8.42063	7.3564	9.00468	12.5605	11.609	3.69978
GNB5	30.2407	46.6674	42.6303	41.0999	23.8379	36.2411	44.2071	39.1958	41.8323	47.5304	31.6503	40.038	27.9977	26.1196	36.8363	26.9024	41.2047	41.0009	30.0536	29.473	38.2286	36.6832	24.5647	40.433	31.7386	22.967	14.009	37.2164	33.6141	28.5603	41.3349	42.1708	43.8286	23.126	33.3982	30.3224	42.9596	24.5546	29.762	36.6693	34.7324	42.0551	30.0307	31.386	24.8278	30.0156	35.4648	46.4359	30.5232
GNGT1	0	0	0	0.613431	0	0	0	0	0	0	0	1.38062	0	0	0	0	0.580348	0	0	0	0	0	0	0	0	0	0	0.600264	0	0	0	0	0	0	0	0	0	0	0	0	0	0	0	0	0	0	0	0	0
GNLY	0	0	0	0	0	0	0.605576	0	0	0.81949	0.811545	0	0	0	0	0	0	0	0	0	0	0	0	0	0.705302	0	0	0	0	0	0	0	0	0.592973	0	0	0	0	2.12585	0	0	0	0	0	0	0	0	0.644943	0
GNMT	7.03272	4.53711	10.6576	11.0418	9.68415	2.87628	8.47807	6.03012	12.8715	4.09745	5.68082	15.1868	8.32364	4.45944	4.91151	3.92327	1.74104	2.05005	7.51339	5.61391	4.55103	7.86068	3.2322	2.69554	8.46363	4.59341	9.8063	4.80211	4.48188	1.86263	6.07867	5.44139	5.80861	7.70865	11.6388	6.29334	5.28733	10.3388	6.37756	7.74704	11.8238	5.84099	4.19033	9.18614	5.5173	6.60343	5.9108	6.44943	8.32451
GNPDA1	220.828	245.652	196.499	223.902	147.497	218.597	276.143	180.15	257.429	231.096	221.552	219.519	200.524	181.563	205.465	189.438	149.149	164.004	148.389	162.102	168.388	165.729	146.095	185.094	174.21	138.951	112.773	146.464	117.089	144.043	156.83	216.976	175.843	133.419	141.183	185.367	167.873	141.512	217.9	210.72	287.466	220.789	197.644	228.122	125.059	192.1	304.406	234.114	238.636
GNRHR	0	0	0	0	0.744934	0	0	0	0	0	0	0	0	0	0	0	0	0	0	0	0	0	0	0	0	0	0	0	0	0	0	0	0	0	0	0	0	0	0	0	0	0	0	0	0	0	0	0	0
GNS	75.9534	90.0941	85.9268	73.6117	17.1335	78.81	96.8922	60.3012	77.2288	80.31	85.2123	69.0311	43.8883	71.9881	49.9337	62.2118	78.9273	54.6679	67.6205	65.9635	36.4082	55.0248	45.2508	48.5197	71.9408	17.2253	11.9077	44.4196	63.3065	57.1205	52.8844	41.4906	64.4228	24.3119	49.0853	41.1928	67.4135	18.739	24.4473	66.1081	41.3833	64.2508	79.6162	68.1305	11.0346	68.4356	33.9871	77.3932	69.3709
GOLGA2	168.785	150.373	170.521	150.904	81.1979	162.222	183.49	125.879	177.787	208.97	157.44	151.868	180.85	160.54	164.535	150.205	141.025	138.037	169.051	179.645	179.31	171.625	152.56	184.195	193.958	111.39	61.6396	132.058	166.39	146.527	161.693	160.521	181.651	101.991	185.208	152.184	159.281	93.049	199.83	157.007	174.401	174.061	129.202	154.633	48.7361	161.484	164.025	171.555	125.793
GOLT1B	18.2851	32.4079	21.3152	26.3775	2.97974	32.2143	23.0119	19.5979	17.6983	24.5847	25.1579	28.9931	10.5937	35.6755	12.2788	34.7489	44.1064	33.4841	9.39173	45.613	9.10205	29.4776	23.2718	14.3762	35.9704	9.18682	5.6036	18.0079	21.8492	25.4559	23.7068	10.2026	34.8517	3.55784	26.8198	21.7406	21.8102	1.93852	13.8181	32.0211	11.0848	22.1957	26.5387	29.0894	1.8391	25.8134	8.8662	29.0224	17.574
GOT1	130.105	121.854	112.571	122.686	63.3194	122.529	138.071	89.6981	128.715	149.967	134.717	95.9532	283.761	191.756	302.876	210.735	297.719	220.038	253.577	244.205	254.858	291.5	259.222	222.831	247.561	140.099	142.892	143.463	204.486	190.609	171.418	180.926	173.202	109.107	177.112	122.434	137.471	93.049	119.048	122.92	148.536	146.025	138.281	111.765	71.7249	128.467	144.815	107.706	145.216
GPAT3	0	0	0.666099	0	0	0	0	0	0	0	0	0	0.756695	0	0	0	0.580348	0	0	0	0	0	0	0	0	0	0	0	0	0	0	0	0	0	0	0	0	0.646173	0	0	0.738987	0.584099	0	0	0	0	0	0	0
GPATCH8	14.7687	17.5003	19.983	24.5372	5.95948	17.2577	29.6732	18.8441	25.7429	22.9457	26.781	22.0899	25.7276	18.4748	30.2876	20.1768	26.696	21.8672	25.3577	42.8061	21.8449	24.8922	23.9183	29.6509	33.8545	27.5605	14.009	12.6055	15.6866	18.6263	20.6675	32.6484	30.0992	15.4173	30.362	16.5915	23.1321	12.9235	17.0068	22.2082	21.4306	28.6208	20.9516	21.4343	11.9541	14.4075	31.7706	19.9932	20.3488
GPC1	84.3927	66.1122	61.2811	131.888	324.046	96.6429	199.84	85.9292	271.91	113.09	64.9236	89.7404	478.231	94.2853	555	85.1909	116.07	126.42	351.251	75.0861	686.295	148.043	103.43	560.672	162.925	484.605	294.189	141.662	82.9147	70.1589	91.18	337.366	113.004	265.652	84.0016	120.146	67.4135	322.441	593.114	78.5034	565.325	89.3671	85.9017	125.544	342.992	75.6393	486.902	79.328	99.8941
GPER1	2.10982	1.29632	0	0.613431	3.72467	0	0.605576	0	0.804466	0	0.811545	0.690311	0	0.637063	3.27434	0.560466	0	0	0.939173	0	1.82041	0	0	0	0	0	0.70045	0	0	0	1.21573	0.680174	0	0.592973	0	1.14424	0.660916	0.646173	6.37756	0.516469	0	0	0	0	1.8391	0.600312	1.4777	0	1.84989
GPI	715.931	719.456	590.83	654.531	131.853	735.177	790.882	494.47	586.456	762.126	701.987	653.724	369.267	746.001	388.828	754.948	625.615	720.25	418.871	727.002	267.6	775.587	596.664	359.405	754.673	187.181	124.68	450.798	579.283	620.875	584.768	442.793	719.212	228.295	630.012	626.473	613.33	189.329	291.242	596.006	279.337	664.704	539.854	636.14	101.15	524.673	458.826	684.285	666.886
GPR171	0	0	0	0	0	0	0.605576	0	0	0	0	0	0	0	0	0	0.580348	0	0	0	0	0	0	0	0	0	0	0	0	0	0	0	0	0	0	0	0	0	2.12585	0	0	0	0	0	0	0	0	0	0
GPR18	0	0.648159	0	0	0	0	0	0	0	0	0	0	0	0	0	0	0	0	0	0	0	0	0	0	0	0	0	0	0	0	0	0.680174	0	0	0	0	0	0	0	0	0	0	0	0	0	0	0	0	0
GPR183	0	0	0	0	0	0	0	0	0	0	0.811545	0	0.756695	0	0	0	0	0.683349	0	0	0	0	0	0	0	0	0	0	0	0.620875	0.607867	0	0	0	0	0.572122	0	0.646173	0	0	0	0	0	0	0.91955	0	0	0	0
GPR65	0	0	0	0	0	0	0	0	0	0	0	0	0	0	0	0	0	0	0	0	0	0	0	0	0	0	0	0.600264	0	0	0	0	0	0	0	0	0	0	0	0	0	0	0	0	0.91955	0	0	0	0
GPR87	0	0	0	0	0.744934	0	0	0	0.804466	0	0	0	0	0	0	0	0	0	0	0	0	0	0.64644	0	0	0	0.70045	0	0	0	0	0	0	0	0	0	0.660916	0	2.12585	0	0	0	0	0	0	0	0	0	0
GPR89A	301.001	346.765	321.726	380.327	149.732	390.598	319.139	232.913	400.624	420.398	398.469	373.458	578.115	491.175	580.376	527.959	638.963	507.045	505.275	605.601	367.723	465.745	511.334	461.835	507.818	316.945	203.831	280.924	331.659	487.387	355.602	467.28	483.699	180.264	333.982	327.254	329.797	138.281	310.375	307.299	379.1	370.318	486.078	337.591	140.691	359.587	352.432	408.894	363.504
GPR89B	196.916	258.615	216.482	209.793	43.9511	247.36	164.111	142.462	205.943	240.93	236.16	237.467	201.281	247.817	230.841	316.664	321.513	285.64	167.173	318.59	106.494	248.922	255.99	150.052	271.541	104.5	30.8198	126.656	198.883	265.114	173.85	157.12	280.398	63.4481	239.86	150.468	214.798	34.8934	92.4747	193.16	119.716	215.532	226.278	186.019	23.9083	174.091	113.783	217.346	192.389
GPS1	1637.92	1545.21	1429.45	1672.83	595.203	1702.18	1463.68	1343.96	1423.91	1653.73	1679.9	1698.16	963.272	1426.38	897.987	1290.19	1315.07	1588.1	1209.66	1302.43	809.173	1511.22	1367.22	787.995	1605.97	746.429	452.491	1226.94	1279.58	1287.07	1410.86	1022.3	1431.56	600.089	1312.15	1626.54	1392.55	501.431	1058.68	1340.75	951.076	1452.65	1499.44	1528.73	422.073	1318.89	1199.15	1432.42	1799.94
GPX1	602.705	580.75	583.503	523.257	576.579	503.924	659.472	991.201	431.194	511.362	512.085	637.157	355.646	528.125	382.279	533.564	562.357	642.348	486.492	510.866	329.494	646.541	595.371	433.981	599.507	290.533	499.421	731.722	657.716	559.409	556.198	425.789	505.877	432.277	459.985	800.398	522.124	507.246	343.326	589.808	394.619	510.502	516.109	558.823	433.108	545.684	452.176	514.665	624.338
GPX2	2.10982	1.29632	0.666099	0	0.744934	0	0	1.50753	0.804466	1.63898	1.62309	0	0.756695	0.637063	0	3.3628	0.580348	4.10009	0	2.10522	0	2.62023	1.93932	0	0.705302	0	0	1.80079	0.560235	1.86263	3.03933	0	1.05611	0	0.506034	0	0	1.29235	1.06293	0.516469	0	1.1682	0	2.29653	0.91955	1.20062	0.73885	0.644943	1.84989
GPX4	1466.32	1686.51	1289.57	1401.08	339.69	1387.52	1095.49	1392.2	1089.25	1252.18	1713.17	1950.13	441.153	1091.29	626.217	1063.2	936.101	1551.89	701.563	962.786	372.274	949.832	981.942	393.548	1270.25	354.841	215.739	883.589	965.845	902.753	1211.48	652.967	1018.09	297.08	719.58	1402.27	996.001	286.901	685.588	1087.68	724.207	1344.01	1252.21	1057.94	254.715	1097.97	746.239	1255.7	1453.09
GRB10	45.7127	29.1671	37.3016	41.7133	14.8987	34.5153	56.3186	21.8592	41.8323	54.0863	53.562	36.5865	127.881	86.0035	100.686	107.049	102.141	93.6188	142.754	108.77	86.4695	110.705	128.641	97.9378	100.153	57.4176	39.2252	66.6293	95.2399	83.8182	75.3755	46.2518	79.2083	24.9049	103.737	45.7697	70.0571	28.4316	41.4542	41.3176	48.7731	38.5505	48.1888	45.9307	17.4714	52.8275	50.9807	40.6314	36.9978
GRB14	0.703272	1.94448	0	1.22686	5.21454	1.72577	3.02788	0.753765	4.02233	1.63898	1.62309	1.38062	3.78347	0	1.63717	1.12093	0.580348	0.683349	2.81752	0.701739	3.64082	0.655057	1.29288	9.88363	0	4.59341	1.4009	1.20053	0.560235	0.620875	1.21573	0.680174	1.58417	3.55784	1.01207	1.71636	1.32183	4.52321	1.06293	1.03294	0.738987	0	1.39678	2.29653	0.91955	3.00156	6.64965	1.28989	3.69978
GRB7	0	0	0	0	0	0	0	0	0	0	0	0	0	0	0	0	0	0	0	0	0	0	0	0	0	0	0.70045	0	0	0	0	0	0	0	0	0	0	0	0	0	0	0	0	0	0.91955	0	0	0	0
GREB1	232.08	238.522	206.491	252.12	128.874	237.581	407.553	218.592	374.881	304.85	228.856	209.854	383.644	215.964	320.885	208.494	198.479	251.472	432.959	242.802	373.184	341.285	273.444	445.662	419.655	227.374	106.468	232.903	205.046	196.818	229.774	286.353	218.615	156.545	224.679	235.142	237.93	147.974	319.941	218.983	319.981	257.587	257.007	294.722	78.1617	213.711	391.591	219.926	227.537
GRHL2	0	0.648159	0	0	0	0	0	0	0	0	0	0	0	0	0	0	0	0	0	0	0	0	0	0	0	0	0.70045	0	0	0	0	0	0	0	0	0	0	0	0	0	0	0	0	0	0.91955	0	0	0	0
GRIA2	971.219	1004.65	966.51	972.288	244.338	961.827	899.886	679.896	925.136	925.204	1175.93	872.553	180.093	468.241	183.363	488.166	315.709	396.342	219.767	448.411	142.902	379.278	378.814	226.425	485.953	264.121	109.971	365.561	450.429	591.694	607.259	498.568	588.782	223.551	616.349	577.843	763.358	166.713	344.388	778.836	406.443	847.527	833.875	694.319	176.554	876.456	480.992	951.291	725.157
GRIA3	23.208	24.63	23.3135	22.6969	6.70441	26.4618	13.9283	8.29142	18.5027	19.6678	14.6078	11.7353	2.27008	8.91888	9.00443	3.92327	2.90174	2.7334	1.87835	9.12261	5.46123	2.62023	5.17152	1.79702	4.93712	6.89011	4.2027	3.00132	4.48188	6.20875	10.3337	10.2026	10.5611	5.92973	9.10861	8.0097	15.862	7.75408	21.2585	11.8788	12.5628	12.8502	14.6661	13.0137	11.0346	12.0062	10.3439	12.8989	5.54967
GRIK4	0.703272	1.29632	0	0.613431	1.48987	0	0.605576	0	3.21787	0.81949	0.811545	0	1.51339	0	0	0	0	0	0	0	0	0.655057	0	0	0	0	0	0.600264	1.12047	0	0	0	0	0.592973	0.506034	0.572122	0.660916	0	0	0	0	0	0	0.765512	0	0.600312	0	1.93483	0
GRIK5	73.8436	73.2419	53.954	84.0401	41.7163	66.7296	101.737	67.0851	89.2958	67.1982	55.9966	44.8702	34.0513	41.4091	20.4646	37.5513	36.5619	34.1675	52.5937	28.0696	30.0368	65.5057	35.5542	44.9256	50.7818	12.6319	23.1149	49.8219	49.8609	47.1865	53.4923	44.2113	40.6603	32.6135	53.6396	66.3661	56.1779	31.6625	42.5171	48.0317	30.2985	48.4802	46.792	56.6479	36.782	69.6362	53.9361	51.5955	73.0707
GRIN1	0.703272	0	0.666099	1.84029	2.97974	0	0.605576	1.50753	0.804466	0	0	1.38062	0	0	5.73009	1.6814	0.580348	0.683349	0.939173	0	0.910205	0.655057	0.64644	1.79702	0	1.14835	2.10135	0.600264	0.560235	0	0.607867	0	0	0.592973	1.01207	2.86061	1.32183	3.87704	1.06293	0.516469	3.69493	0	1.39678	0	1.8391	0.600312	0	0.644943	0
GRIN2A	0	0	0	0	0	0	0	0	0.804466	0	0	0	0	0	0	0	0	0	0	0	0.910205	0	0.64644	0	0	0	0	0	0	0	0	0	0	0	0	0	0	0	0	0	0	0	0	0	0	0	0	0	0
GRIN2B	0	0	0	0	1.48987	0	0	0	0	0	0	0	0	0	0	0	0	0	0	0	0	0	0	0	0	1.14835	0	0	0	0	0	0	0	0	0	0	0	0	0	0	0	0.584099	0	0	0	0	0	0	0
GRIN2C	0.703272	0	0.666099	0.613431	0	0	0	1.50753	1.60893	0.81949	0.811545	0.690311	0.756695	0	4.91151	0	2.90174	1.3667	0	0.701739	3.64082	0	0	0	0	0	0.70045	1.20053	0	0	0	0	0	0.592973	0	0	0	1.93852	0	0	0.738987	0	0	0.765512	1.8391	0.600312	0	0.644943	2.77484
GRIN2D	19.6916	14.2595	20.6491	20.8567	5.95948	20.7092	32.7011	43.7184	10.4581	20.4873	17.0425	15.8771	4.54017	12.7413	0.818584	10.6489	7.54452	9.56689	9.39173	12.6313	5.46123	12.4461	9.69659	3.59405	11.2848	4.59341	2.8018	19.2085	25.2106	16.7636	13.9809	5.44139	16.3697	8.30162	21.2534	21.1685	13.2183	11.6311	2.12585	27.8893	2.95595	9.34558	11.8726	12.2482	2.75865	14.4075	5.9108	10.3191	10.1744
GRK1	0	0	0	0	1.48987	0	0	0	0	0	0	0	0	0	0	0	0	0	0	0	0	0	0	0	0	0	0	0	0	0	0	0	0	0	0	0	0	1.29235	0	0	0	0	0	0	0	0	0	0	0
GRM4	87.2058	95.9275	81.9302	83.4266	88.6472	89.1646	122.932	85.1755	116.648	99.9778	77.0968	78.6954	52.9686	40.772	47.4779	36.4303	38.8833	35.5342	71.3772	46.3148	48.2409	61.5753	38.1399	78.1706	61.3613	37.8956	32.2207	49.8219	48.7404	26.6976	61.3946	81.6209	54.3897	55.1465	71.8568	59.5007	64.7698	62.6788	82.9083	64.5587	55.424	74.1805	50.9823	79.6132	51.4948	68.4356	72.4073	58.0449	48.0972
GRN	15.472	22.0374	8.65929	12.2686	5.95948	7.47832	15.1394	13.5678	12.8715	13.9313	9.73854	8.97404	11.3504	8.28182	13.0974	10.0884	9.86592	4.78344	6.57421	4.91217	2.73062	7.20563	7.75727	2.69554	17.6326	6.89011	6.30405	18.0079	6.16258	8.07138	12.1573	12.9233	11.6172	4.15081	7.59051	17.1636	11.8965	9.04643	5.31464	12.3953	7.38987	11.682	11.1742	12.2482	7.3564	7.20375	14.777	3.86966	9.24945
GRWD1	34.4604	26.5745	25.9779	35.579	21.6031	31.6391	32.7011	15.0753	47.4635	30.3211	18.6655	26.2318	18.9174	23.5713	8.18584	21.8582	19.1515	12.9836	18.7835	16.14	15.4735	18.9966	18.1003	18.8688	26.0962	18.3736	11.9077	18.0079	21.8492	20.4889	25.5304	21.0854	30.6272	18.9751	29.856	20.0243	26.4367	16.1543	30.8249	33.054	30.2985	29.2049	27.9355	26.7929	15.6323	28.815	46.5476	27.7326	24.9735
GSC	0	0	0	0	0	0	0	0	0	0	0	0	0	0	0	0	0	0	0	0	2.73062	0	0	0	0	0	1.4009	0	0	0	0	0	0	0	0	0	0	0	0	0	0	0	0	0	0.91955	0	0	0	0
GSDMB	51.3389	61.5751	50.6235	57.0491	23.093	51.773	61.7688	39.9496	57.9216	50.8084	53.562	45.5605	32.5379	33.7643	30.2876	32.5071	30.7584	29.384	36.6278	39.9991	25.4858	27.5124	24.5647	18.8688	37.381	20.6703	21.0135	35.4156	30.8129	39.736	40.7271	52.3734	31.6833	23.126	44.025	48.6303	50.2296	31.0163	66.9644	43.3834	39.9053	43.2233	39.8081	49.7583	23.9083	56.4293	39.1591	41.2764	53.6468
GSK3A	205.356	185.373	170.521	234.944	126.639	246.785	308.844	168.843	228.468	247.486	221.552	235.396	167.23	191.756	126.881	191.68	175.845	194.071	181.26	207.715	146.543	220.754	173.892	189.586	282.121	117.132	92.4594	196.887	146.221	157.702	200.596	219.696	177.427	132.233	161.425	181.935	180.43	107.265	157.313	181.281	176.618	225.462	225.579	204.392	92.8745	169.288	187.668	205.092	239.561
GSK3B	1047.88	1061.04	1133.7	915.853	168.355	985.988	859.918	786.931	828.6	1001.42	973.043	791.786	372.294	766.387	326.615	765.037	633.74	658.065	386	803.491	177.49	736.939	692.983	292.016	706.713	217.039	121.878	486.214	724.944	785.407	741.598	560.463	755.648	236.596	819.775	703.71	918.674	182.221	297.62	788.649	331.066	890.166	891.143	755.56	127.817	889.062	480.253	906.145	762.155
GSN	24.6145	22.0374	15.3203	25.7641	14.1538	17.2577	15.1394	14.3215	26.5474	18.8483	19.4771	22.7803	44.645	22.2972	26.1947	17.9349	24.3746	24.6006	25.3577	23.8591	22.7551	34.718	20.0396	37.7375	19.7485	9.18682	19.6126	13.2058	14.5661	10.5549	22.4911	10.8828	15.8417	11.2665	18.7233	17.7358	13.2183	15.5082	28.699	13.4282	16.2577	26.2844	16.0629	22.9653	30.3451	17.4091	30.2929	18.0584	20.3488
GSR	692.02	652.696	710.728	679.068	474.523	632.206	573.481	686.68	675.752	640.841	611.094	571.577	1527.01	1966.61	1326.11	1808.06	1807.78	1715.21	1459.48	1756.45	1389.88	1745.07	1824.25	1332.49	1342.9	1329.79	1084.3	1839.81	1808.44	1794.95	1482.59	1435.85	1424.69	1206.7	1654.73	1461.77	1325.8	825.164	877.978	1243.66	913.388	1143.66	1131.39	1077.07	681.386	1139.99	976.76	1068.67	816.727
GSTA1	0	1.29632	0	0	0	0	0	0	0	0	0	0	0.756695	0	0	0	0	0	1.87835	0	0	0	0	0	0	0	0.70045	0	0	0	0	0	0	0	0	0	0	0.646173	0	0	0	0	0	1.53102	0.91955	0	0	0	0
GSTA2	0	0	0	0	2.2348	0	0	0	0.804466	0.81949	0	0	0	0	0.818584	0	0	0	0	0	0.910205	0.655057	0	0	0	3.44506	0.70045	0	0	0	0	0	0	0	0	0	0	0	3.18878	0	0	0	0	0	3.6782	0	0	0	0
GSTA3	0	0	0	0	0	0	0	0	0	0	0	0	0	0	0	0	0	0	0	0	0	0	0	0	0	0	0	0	0	0	0	0	0	0	0	0	0	0	0	0	0	0	0	0	1.8391	0	0	0	0
GSTA4	0	0.648159	0	1.84029	0.744934	0	3.63346	0	4.02233	0	0	0	1.51339	0	0	0	0.580348	0.683349	1.87835	0	0	0.655057	0	0.898512	0	0	0.70045	1.20053	2.24094	0	0.607867	0	0.528056	0.592973	0	0.572122	0.660916	1.93852	2.12585	0	2.21696	3.50459	0	0.765512	0.91955	1.20062	0	0	0
GSTA5	0	0	0	0	0	0	0	0	0	0	0	0	0	0	0	0	0	0	0	0	0	0	0	0	0	0	0	0	0	0	0	0	0	1.18595	0	0	0	0.646173	0	0	0	0	0	0	1.8391	0	0	0	0
GSTM1	5.62618	7.7779	5.99489	7.9746	0	3.45153	3.02788	2.2613	4.02233	5.73643	0.811545	5.52249	2.27008	2.54825	0	0.560466	2.32139	2.05005	1.87835	3.5087	0	1.31011	0	0.898512	0.705302	1.14835	2.10135	3.00132	1.12047	1.24175	3.03933	2.04052	4.22444	0	1.5181	1.71636	1.98275	0	0	1.54941	4.43392	2.92049	2.79355	2.29653	0.91955	2.40125	2.9554	1.93483	5.54967
GSTM2	193.4	176.299	163.194	176.668	352.354	157.045	222.852	146.984	201.921	172.912	164.744	181.552	201.281	148.436	182.544	127.226	118.391	198.171	203.801	117.892	239.384	163.109	129.288	231.816	147.408	242.302	268.272	160.271	120.45	129.763	152.575	193.85	122.509	308.939	148.774	186.512	153.993	317.917	250.851	145.128	275.642	161.795	136.186	175.302	287.819	144.675	277.069	148.337	159.091
GSTM3	1194.86	1424.65	1334.2	1228.09	146.007	1403.05	753.942	1027.38	722.411	1053.86	1309.83	1348.18	267.113	1115.5	356.903	1140.55	901.861	1096.78	341.859	952.26	156.555	693.705	809.342	191.383	781.475	251.489	113.473	612.87	802.816	970.428	911.192	513.531	932.018	163.661	741.846	902.808	945.11	138.281	352.892	1024.16	362.104	1098.11	1084.6	812.208	100.231	1033.14	475.82	1124.78	1267.18
GSTO1	193.4	180.188	205.159	215.928	122.169	220.898	184.701	201.255	193.072	213.887	245.898	232.635	174.796	354.844	201.372	333.478	226.916	315.024	193.47	254.731	196.604	229.925	237.243	187.789	251.088	165.363	116.275	223.899	199.444	207.372	236.46	226.498	205.414	144.685	159.907	217.406	197.614	113.727	163.691	222.082	201.004	220.205	253.515	203.626	120.461	202.906	179.541	236.694	244.186
GSTP1	2109.11	2569.3	1785.15	1870.96	192.938	1916.18	1315.31	1705.02	1147.97	1626.69	2473.59	2719.82	381.374	1723.89	480.509	1851.78	1463.64	2250.27	529.694	1481.37	235.743	1234.13	1366.57	251.583	1862	167.659	150.597	916.603	1318.23	1256.65	1689.87	735.948	1551.43	225.33	1110.24	1730.67	1586.86	228.099	401.787	1417.19	581.583	1889.56	1701.97	1195.73	161.841	1246.25	657.577	1633	2089.45
GSTZ1	15.472	25.2782	18.6508	25.1507	7.44934	14.3814	9.08364	15.8291	14.4804	10.6534	17.854	14.4965	5.29686	7.00769	4.09292	9.52793	8.70522	10.9336	3.75669	11.9296	2.73062	17.0315	9.05015	0	11.2848	4.59341	4.90315	8.4037	14.5661	9.31313	6.07867	8.84226	14.7856	7.11568	7.59051	18.3079	10.5747	0.646173	1.06293	14.9776	5.9119	11.0979	7.68227	9.95165	0.91955	16.8087	16.9936	16.1236	21.2737
GTF2A2	39.3833	39.5377	35.9694	36.1924	2.2348	36.2411	18.7729	30.1506	23.3295	38.516	47.0696	50.3927	8.32364	20.386	13.9159	43.7164	26.696	17.7671	11.2701	23.8591	7.28164	17.0315	14.2217	9.88363	14.8113	6.89011	2.10135	9.60423	22.4094	29.1811	26.1383	14.9638	22.7064	4.15081	21.2534	25.1734	25.7757	4.52321	10.6293	27.8893	22.9086	34.4618	30.0307	20.6688	3.6782	30.0156	9.60505	40.6314	24.0486
GTF2E2	62.5912	69.353	60.615	63.1834	12.6639	47.7462	58.1353	41.4571	45.0501	55.7253	63.3005	56.6055	31.0245	31.2161	42.5664	58.849	38.8833	45.101	29.1144	54.7357	25.4858	54.3697	42.0186	30.5494	59.2454	21.8187	18.2117	27.6122	35.2948	45.9448	43.7664	29.2475	57.5581	15.4173	57.1818	32.6109	68.7353	25.2008	39.3283	39.2517	31.7764	47.8961	50.9823	31.386	13.7932	36.0187	24.3821	45.146	47.1722
GTF2H2	4.92291	14.2595	5.99489	9.20147	10.4291	6.32781	8.47807	12.814	10.4581	7.37541	2.43464	6.90311	9.83703	10.193	29.469	10.0884	7.54452	4.78344	10.3309	5.61391	15.4735	8.51574	7.11084	9.88363	4.23181	8.03847	16.1104	6.00264	5.60235	14.2801	9.72587	13.6035	10.0331	10.0805	9.61465	8.58182	9.25283	10.3388	22.3215	7.74704	21.4306	7.00918	6.28549	4.59307	14.7128	7.20375	10.3439	5.80449	4.62473
GTF2H2B	30.944	49.9082	39.9659	41.0999	14.8987	27.037	27.8565	33.9194	33.7876	41.794	35.708	44.1799	46.9151	24.2084	35.1991	31.3861	28.4371	36.2175	35.6886	49.1217	23.6653	28.1674	32.322	26.9554	50.0765	11.4835	16.1104	24.0106	31.9334	40.3569	34.0405	22.4457	29.0431	16.0103	25.3017	29.1782	36.3504	12.2773	28.699	27.3729	25.8645	35.0459	34.9194	37.5101	19.3105	30.0156	31.7706	32.8921	39.7726
[truncated: 2,016 more rows]
[truncated: 17 more columns]

## Sheet: 2. Results overview
Synoptic table: Results of differential gene expression analysis (MG-132 treated LUHMES vs. DMSO control)
			1 h		3 h		4 h		5 h		6 h		7.5 h		9 h		10.5 h		12 h
Gene ID	Entrez ID	baseMean	log2 FC.1h	FDR.1h	log2 FC.3h	FDR.3h	log2 FC.4h	FDR.4h	log2 FC.5h	FDR.5h	log2 FC.6h	FDR.6h	log2 FC.7.5h	FDR.7.5h	log2 FC.9h	FDR.9h	log2 FC.10.5h	FDR.10.5h	log2 FC.12h	FDR.12h
[truncated: 3,257 more rows]

## Sheet: 3. Top DEG list
Combined top 20 DEGs from all MG-132 exposure times (Suppl. Fig. S9, S11)
[truncated: 134 more rows]

[truncated: 10 more sheets: 4. MG 1 h, 5. MG 3 h, 6. MG 4 h, 7. MG 5 h, 8. MG 6 h, 9. MG 7.5 h, 10. MG 9 h, 11. MG 10.5 h, 12. MG 12 h, Medatada]
